# Supplementary material for: Crystal structure of di­benzyl­ammonium hydrogen (4-amino­phen­yl)arsonate monohydrate
Source: Acta Crystallogr E Crystallogr Commun. 2023 Oct 5;79(Pt 11):1003–7. doi: 10.1107/S205698902300837X (PMC10626960; doi:10.1107/S205698902300837X)
Supplement: Supplementary file 1 [file e-79-01003-sup1.cif]

##############################################################################
#                                                                            #
# This CIF contains the data in a paper accepted for publication in          #
# Acta Crystallographica Section E. It conforms to the requirements of       #
# Notes for Authors for Acta Crystallographica Section E, and has been       #
# peer reviewed under the auspices of the IUCr Commission on Journals.       #
#                                                                            #
# Full details of the Crystallographic Information File format               #
# are given in the paper "The Crystallographic Information File (CIF):       #
# a New Standard Archive File for Crystallography" by S. R. Hall, F. H.      #
# Allen and I. D. Brown [Acta Cryst. (1991), A47, 655-685].                  #
#                                                                            #
# The current version of the core CIF dictionary is obtainable from          #
# ftp://ftp.iucr.org/pub/cif_core.dic.                                       #
#                                                                            #
# Software is freely available for graphical display of the structure(s)     #
# in this CIF. For information consult the CIF software page                 #
# http://www.iucr.org/resources/cif/software.                                #
#                                                                            #
# This file may be used for bona fide research purposes within the           #
# scientific community so long as proper attribution is given to the journal # 
# article from which it was obtained.                                        #
#                                                                            #
##############################################################################
data_I
_audit_creation_method
;
Olex2 1.5
(compiled 2023.03.06 svn.rbb2c1857 for OlexSys, GUI svn.r6748)
;
_audit_conform_dict_name     cif_core.dic
_audit_conform_dict_version     2.2
_chemical_name_systematic
;
Dibenzylammonium hydrogen (4-aminophenyl)arsonate monohydrate
;
_chemical_name_common     ?
_chemical_formula_moiety     'C14 H16 N +, C6 H7 As N O3 -, H2 O'
_chemical_formula_sum     'C20 H25 As N2 O4'
_chemical_formula_iupac     'C14 H16 N +, C6 H7 As N O3 -, H2 O'
_chemical_formula_weight     432.34
_chemical_melting_point     ?
_space_group_crystal_system     monoclinic
_space_group_name_H-M_alt     'P 1 21/c 1'
_space_group_name_Hall     '-P 2ybc'
loop_
    _space_group_symop_operation_xyz
    'x, y, z'
    '-x, y+1/2, -z+1/2'
    '-x, -y, -z'
    'x, -y-1/2, z-1/2'
_cell_length_a     9.8242(5)
_cell_length_b     10.6574(6)
_cell_length_c     19.2507(11)
_cell_angle_alpha     90
_cell_angle_beta     97.7500(18)
_cell_angle_gamma     90
_cell_volume     1997.15(19)
_cell_formula_units_Z     4
_cell_measurement_reflns_used     9824
_cell_measurement_theta_min     2.78
_cell_measurement_theta_max     27.49
_cell_measurement_temperature     100
_exptl_crystal_description     prism
_exptl_crystal_colour     'clear light colourless'
_exptl_crystal_size_max     0.5
_exptl_crystal_size_mid     0.25
_exptl_crystal_size_min     0.18
_exptl_crystal_density_diffrn     1.438
_exptl_crystal_density_meas     ?
_exptl_crystal_density_method     ?
_exptl_crystal_F_000     896
_exptl_absorpt_coefficient_mu     1.729
_exptl_absorpt_correction_type     multi-scan
_exptl_absorpt_process_details
;
(SADABS; Krause <i>et al.</i>,  2015)
;
_exptl_absorpt_correction_T_min     0.6101
_exptl_absorpt_correction_T_max     0.7456
_diffrn_ambient_temperature     100
_diffrn_source     'X-ray tube'
_diffrn_radiation_type     'Mo K\a'
_diffrn_radiation_wavelength     0.71073
_diffrn_radiation_monochromator     'TRIUMPH curved crystal'
_diffrn_measurement_device_type     'Bruker D8 VENTURE'
_diffrn_measurement_device     '\k-geometry diffractometer triump Mo'
_diffrn_measurement_method     '\f and \w scans'
_diffrn_detector     CMOS
_diffrn_detector_area_resol_mean     '1024 x 1024'
_diffrn_reflns_number     67932
_diffrn_reflns_av_R_equivalents     0.0366
_diffrn_reflns_av_unetI/netI     0.0144
_diffrn_reflns_theta_min     2.834
_diffrn_reflns_theta_max     27.537
_diffrn_reflns_theta_full     26.000
_diffrn_measured_fraction_theta_max     0.996
_diffrn_measured_fraction_theta_full     0.997
_diffrn_reflns_limit_h_min     -12
_diffrn_reflns_limit_h_max     12
_diffrn_reflns_limit_k_min     -13
_diffrn_reflns_limit_k_max     13
_diffrn_reflns_limit_l_min     -24
_diffrn_reflns_limit_l_max     25
_diffrn_radiation_probe     x-ray
_refine_special_details     ?
_reflns_number_total     4584
_reflns_number_gt     4119
_reflns_threshold_expression     'I > 2\s(I)'
_refine_ls_structure_factor_coef     Fsqd
_refine_ls_matrix_type     full
_refine_ls_R_factor_all     0.0272
_refine_ls_R_factor_gt     0.0219
_refine_ls_wR_factor_gt     0.0512
_refine_ls_wR_factor_ref     0.0540
_refine_ls_goodness_of_fit_ref     1.066
_refine_ls_restrained_S_all     1.066
_refine_ls_number_reflns     4584
_refine_ls_number_parameters     261
_refine_ls_number_restraints     0
_refine_ls_hydrogen_treatment     mixed
_refine_ls_weighting_scheme     calc
_refine_ls_weighting_details
              'w=1/[\s^2^(Fo^2^)+(0.0228P)^2^+1.3431P] where P=(Fo^2^+2Fc^2^)/3'
_atom_sites_solution_hydrogens     mixed
_atom_sites_solution_primary     dual
_atom_sites_solution_secondary     ?
_refine_ls_shift/su_max     0.001
_refine_ls_shift/su_mean     0.000
_refine_diff_density_max     0.423
_refine_diff_density_min     -0.210
_refine_ls_extinction_method     none
_refine_ls_extinction_coef     .
loop_
    _atom_type_symbol
    _atom_type_description
    _atom_type_scat_dispersion_real
    _atom_type_scat_dispersion_imag
    _atom_type_scat_source
    'C' 'C' 0.0033 0.0016
                         'International Tables Vol C Tables 4.2.6.8 and 6.1.1.4'
    'H' 'H' 0.0000 0.0000
                         'International Tables Vol C Tables 4.2.6.8 and 6.1.1.4'
    'As' 'As' 0.0499 2.0058
                         'International Tables Vol C Tables 4.2.6.8 and 6.1.1.4'
    'N' 'N' 0.0061 0.0033
                         'International Tables Vol C Tables 4.2.6.8 and 6.1.1.4'
    'O' 'O' 0.0106 0.0060
                         'International Tables Vol C Tables 4.2.6.8 and 6.1.1.4'
_computing_data_collection
;
APEX2 V8.34A (Bruker, 2014)
;
_computing_cell_refinement
;
SAINT V8.34A (Bruker, 2013)
;
_computing_data_reduction
;
SAINT V8.34A (Bruker, 2013)
;
_computing_structure_solution
;
<i>SHELXT</i> (Sheldrick, 2015a)
;
_computing_structure_refinement
;
SHELXL  (Sheldrick, 2015b)
;
_computing_molecular_graphics
;
Olex2 1.5 (Dolomanov <i>et al.</i>,  2009)
;
_computing_publication_material
;
Olex2 1.5 (Dolomanov <i>et al.</i>,  2009)
;
loop_
    _atom_site_type_symbol
    _atom_site_label
    _atom_site_fract_x
    _atom_site_fract_y
    _atom_site_fract_z
    _atom_site_U_iso_or_equiv
    _atom_site_adp_type
    _atom_site_calc_flag
    _atom_site_occupancy
    _atom_site_disorder_assembly
    _atom_site_disorder_group
    As As 0.15165(2) 0.51188(2) 0.42563(2) 0.01186(5) Uani d 1 . .
    O O1 0.04372(11) 0.38487(9) 0.42927(6) 0.0184(2) Uani d 1 . .
    O O2 0.09995(10) 0.63317(9) 0.47065(5) 0.0167(2) Uani d 1 . .
    O O3 0.31128(10) 0.46779(10) 0.45696(5) 0.0176(2) Uani d 1 . .
    N N2 0.08041(14) 0.62660(14) 0.11336(7) 0.0208(3) Uani d 1 . .
    H H2A 0.062(2) 0.565(2) 0.0867(10) 0.025 Uiso d 1 . .
    H H2B 0.043(2) 0.694(2) 0.1009(10) 0.025 Uiso d 1 . .
    C C1 0.13469(13) 0.55046(13) 0.32872(7) 0.0126(3) Uani d 1 . .
    C C2 0.13667(14) 0.45347(13) 0.27999(7) 0.0152(3) Uani d 1 . .
    H H2 0.149937 0.369445 0.295952 0.018 Uiso calc 1 . .
    C C3 0.11956(15) 0.47831(14) 0.20880(7) 0.0164(3) Uani d 1 . .
    H H3 0.121018 0.411363 0.176326 0.020 Uiso calc 1 . .
    C C4 0.10001(14) 0.60216(14) 0.18428(7) 0.0150(3) Uani d 1 . .
    C C5 0.10337(14) 0.69966(13) 0.23332(8) 0.0166(3) Uani d 1 . .
    H H5 0.094757 0.784146 0.217604 0.020 Uiso calc 1 . .
    C C6 0.11920(14) 0.67391(13) 0.30476(7) 0.0150(3) Uani d 1 . .
    H H6 0.119468 0.740721 0.337450 0.018 Uiso calc 1 . .
    O O4 0.94231(17) 0.85325(13) 0.45149(7) 0.0389(3) Uani d 0.94 A 1
    H H4A 0.999317 0.790435 0.455138 0.058 Uiso d 0.94 A 1
    H H4B 0.870836 0.825432 0.468917 0.058 Uiso d 0.94 A 1
    N N1 0.43532(12) 0.63057(11) 0.55144(6) 0.0142(2) Uani d 1 . .
    H H1A 0.391629 0.570678 0.522995 0.017 Uiso calc 1 . .
    H H1B 0.523283 0.604491 0.564385 0.017 Uiso calc 1 . .
    C C7 0.36565(15) 0.64208(13) 0.61550(7) 0.0156(3) Uani d 1 . .
    H H7A 0.268703 0.667011 0.601690 0.019 Uiso calc 1 . .
    H H7B 0.411155 0.708549 0.646221 0.019 Uiso calc 1 . .
    C C8 0.37054(14) 0.52036(13) 0.65533(7) 0.0134(3) Uani d 1 . .
    C C9 0.49603(15) 0.46656(14) 0.68231(8) 0.0167(3) Uani d 1 . .
    H H9 0.579319 0.506225 0.674660 0.020 Uiso calc 1 . .
    C C10 0.50021(15) 0.35571(14) 0.72019(8) 0.0194(3) Uani d 1 . .
    H H10 0.586162 0.319539 0.738161 0.023 Uiso calc 1 . .
    C C11 0.37894(16) 0.29743(15) 0.73190(8) 0.0227(3) Uani d 1 . .
    H H11 0.381734 0.221469 0.757878 0.027 Uiso calc 1 . .
    C C12 0.25392(16) 0.35050(15) 0.70557(9) 0.0251(3) Uani d 1 . .
    H H12 0.170863 0.311054 0.713808 0.030 Uiso calc 1 . .
    C C13 0.24933(15) 0.46135(15) 0.66711(8) 0.0200(3) Uani d 1 . .
    H H13 0.163208 0.496855 0.648829 0.024 Uiso calc 1 . .
    C C14 0.43754(16) 0.75047(14) 0.51084(8) 0.0194(3) Uani d 1 . .
    H H14A 0.342130 0.775473 0.493084 0.023 Uiso calc 1 . .
    H H14B 0.486851 0.736507 0.469927 0.023 Uiso calc 1 . .
    C C15 0.50659(15) 0.85489(14) 0.55510(8) 0.0182(3) Uani d 1 . .
    C C16 0.42794(16) 0.94873(15) 0.57986(8) 0.0220(3) Uani d 1 . .
    H H16 0.330863 0.947490 0.568182 0.026 Uiso calc 1 . .
    C C17 0.49027(19) 1.04468(15) 0.62169(9) 0.0277(4) Uani d 1 . .
    H H17 0.435865 1.108628 0.638562 0.033 Uiso calc 1 . .
    C C18 0.6313(2) 1.04676(17) 0.63861(9) 0.0322(4) Uani d 1 . .
    H H18 0.673979 1.112232 0.667157 0.039 Uiso calc 1 . .
    C C19 0.71081(18) 0.95354(18) 0.61403(10) 0.0323(4) Uani d 1 . .
    H H19 0.807876 0.955423 0.625699 0.039 Uiso calc 1 . .
    C C20 0.64919(16) 0.85748(16) 0.57247(9) 0.0249(3) Uani d 1 . .
    H H20 0.703946 0.793541 0.555854 0.030 Uiso calc 1 . .
    H H1 0.002(3) 0.386(3) 0.4638(14) 0.062(8) Uiso d 1 . .
    O O4B 0.729(2) 0.7346(18) 0.4434(10) 0.026(4) Uiso d 0.06 B 2
loop_
    _atom_site_aniso_label
    _atom_site_aniso_U_11
    _atom_site_aniso_U_22
    _atom_site_aniso_U_33
    _atom_site_aniso_U_12
    _atom_site_aniso_U_13
    _atom_site_aniso_U_23
    As 0.01149(7) 0.01330(7) 0.01092(7) -0.00011(5) 0.00195(5) -0.00127(5)
    O1 0.0235(5) 0.0140(5) 0.0192(5) -0.0066(4) 0.0084(4) -0.0043(4)
    O2 0.0200(5) 0.0125(5) 0.0187(5) -0.0005(4) 0.0070(4) -0.0030(4)
    O3 0.0143(5) 0.0226(5) 0.0150(5) 0.0041(4) -0.0009(4) -0.0025(4)
    N2 0.0233(7) 0.0235(7) 0.0151(6) 0.0019(6) 0.0010(5) 0.0037(5)
    C1 0.0096(6) 0.0163(6) 0.0119(6) -0.0005(5) 0.0018(5) 0.0004(5)
    C2 0.0157(7) 0.0132(6) 0.0164(7) 0.0004(5) 0.0011(5) 0.0009(5)
    C3 0.0179(7) 0.0164(7) 0.0147(7) 0.0000(5) 0.0013(5) -0.0022(5)
    C4 0.0097(6) 0.0198(7) 0.0158(7) 0.0003(5) 0.0026(5) 0.0029(5)
    C5 0.0149(7) 0.0140(6) 0.0211(7) 0.0016(5) 0.0035(5) 0.0042(5)
    C6 0.0127(6) 0.0147(6) 0.0179(7) -0.0005(5) 0.0035(5) -0.0018(5)
    O4 0.0569(10) 0.0308(7) 0.0304(7) 0.0169(7) 0.0104(7) 0.0108(6)
    N1 0.0149(6) 0.0140(6) 0.0132(6) -0.0003(4) 0.0007(4) 0.0000(4)
    C7 0.0170(7) 0.0144(6) 0.0160(7) 0.0009(5) 0.0045(5) -0.0008(5)
    C8 0.0143(6) 0.0137(6) 0.0123(6) -0.0003(5) 0.0023(5) -0.0020(5)
    C9 0.0129(6) 0.0194(7) 0.0181(7) -0.0015(5) 0.0031(5) 0.0003(6)
    C10 0.0160(7) 0.0223(7) 0.0198(7) 0.0047(6) 0.0016(6) 0.0031(6)
    C11 0.0253(8) 0.0182(7) 0.0247(8) 0.0005(6) 0.0043(6) 0.0059(6)
    C12 0.0172(7) 0.0229(8) 0.0354(9) -0.0053(6) 0.0044(7) 0.0068(7)
    C13 0.0119(7) 0.0214(7) 0.0260(8) -0.0005(5) -0.0001(6) 0.0028(6)
    C14 0.0230(8) 0.0187(7) 0.0161(7) -0.0018(6) 0.0010(6) 0.0048(6)
    C15 0.0204(7) 0.0173(7) 0.0169(7) -0.0042(6) 0.0022(6) 0.0057(6)
    C16 0.0226(8) 0.0191(7) 0.0246(8) -0.0032(6) 0.0050(6) 0.0045(6)
    C17 0.0409(10) 0.0180(7) 0.0256(8) -0.0041(7) 0.0095(7) 0.0018(6)
    C18 0.0434(10) 0.0244(8) 0.0276(9) -0.0172(8) 0.0004(8) 0.0012(7)
    C19 0.0237(8) 0.0356(10) 0.0358(10) -0.0118(7) -0.0023(7) 0.0051(8)
    C20 0.0207(8) 0.0257(8) 0.0283(8) -0.0022(6) 0.0037(6) 0.0044(7)
_geom_special_details
;
 All esds (except the esd in the dihedral angle between two l.s. planes)
 are estimated using the full covariance matrix.  The cell esds are taken
 into account individually in the estimation of esds in distances, angles
 and torsion angles; correlations between esds in cell parameters are only
 used when they are defined by crystal symmetry.  An approximate (isotropic)
 treatment of cell esds is used for estimating esds involving l.s. planes.
;
loop_
    _geom_bond_atom_site_label_1
    _geom_bond_atom_site_label_2
    _geom_bond_site_symmetry_2
    _geom_bond_distance
    _geom_bond_publ_flag
    As O1 . 1.7267(10) ?
    As O2 . 1.6730(10) ?
    As O3 . 1.6699(10) ?
    As C1 . 1.8955(13) ?
    O1 H1 . 0.83(3) ?
    N2 H2A . 0.84(2) ?
    N2 H2B . 0.83(2) ?
    N2 C4 . 1.3776(19) ?
    C1 C2 . 1.3978(19) ?
    C1 C6 . 1.3957(19) ?
    C2 H2 . 0.9500 ?
    C2 C3 . 1.384(2) ?
    C3 H3 . 0.9500 ?
    C3 C4 . 1.406(2) ?
    C4 C5 . 1.401(2) ?
    C5 H5 . 0.9500 ?
    C5 C6 . 1.391(2) ?
    C6 H6 . 0.9500 ?
    O4 H4A . 0.8696 ?
    O4 H4B . 0.8701 ?
    N1 H1A . 0.9100 ?
    N1 H1B . 0.9100 ?
    N1 C7 . 1.4939(17) ?
    N1 C14 . 1.4995(18) ?
    C7 H7A . 0.9900 ?
    C7 H7B . 0.9900 ?
    C7 C8 . 1.5044(19) ?
    C8 C9 . 1.395(2) ?
    C8 C13 . 1.392(2) ?
    C9 H9 . 0.9500 ?
    C9 C10 . 1.386(2) ?
    C10 H10 . 0.9500 ?
    C10 C11 . 1.389(2) ?
    C11 H11 . 0.9500 ?
    C11 C12 . 1.385(2) ?
    C12 H12 . 0.9500 ?
    C12 C13 . 1.392(2) ?
    C13 H13 . 0.9500 ?
    C14 H14A . 0.9900 ?
    C14 H14B . 0.9900 ?
    C14 C15 . 1.506(2) ?
    C15 C16 . 1.387(2) ?
    C15 C20 . 1.396(2) ?
    C16 H16 . 0.9500 ?
    C16 C17 . 1.391(2) ?
    C17 H17 . 0.9500 ?
    C17 C18 . 1.380(3) ?
    C18 H18 . 0.9500 ?
    C18 C19 . 1.386(3) ?
    C19 H19 . 0.9500 ?
    C19 C20 . 1.387(2) ?
    C20 H20 . 0.9500 ?
loop_
    _geom_angle_atom_site_label_1
    _geom_angle_atom_site_label_2
    _geom_angle_atom_site_label_3
    _geom_angle_site_symmetry_1
    _geom_angle_site_symmetry_3
    _geom_angle
    _geom_angle_publ_flag
    O1 As C1 . . 103.71(6) ?
    O2 As O1 . . 110.71(5) ?
    O2 As C1 . . 110.47(6) ?
    O3 As O1 . . 108.46(5) ?
    O3 As O2 . . 111.48(5) ?
    O3 As C1 . . 111.73(5) ?
    As O1 H1 . . 113.0(19) ?
    H2A N2 H2B . . 116.7(18) ?
    C4 N2 H2A . . 116.7(13) ?
    C4 N2 H2B . . 116.7(13) ?
    C2 C1 As . . 119.52(10) ?
    C6 C1 As . . 121.39(10) ?
    C6 C1 C2 . . 119.08(13) ?
    C1 C2 H2 . . 119.6 ?
    C3 C2 C1 . . 120.83(13) ?
    C3 C2 H2 . . 119.6 ?
    C2 C3 H3 . . 119.8 ?
    C2 C3 C4 . . 120.33(13) ?
    C4 C3 H3 . . 119.8 ?
    N2 C4 C3 . . 120.31(13) ?
    N2 C4 C5 . . 120.99(13) ?
    C5 C4 C3 . . 118.69(13) ?
    C4 C5 H5 . . 119.7 ?
    C6 C5 C4 . . 120.62(13) ?
    C6 C5 H5 . . 119.7 ?
    C1 C6 H6 . . 119.8 ?
    C5 C6 C1 . . 120.37(13) ?
    C5 C6 H6 . . 119.8 ?
    H4A O4 H4B . . 104.5 ?
    H1A N1 H1B . . 107.7 ?
    C7 N1 H1A . . 108.8 ?
    C7 N1 H1B . . 108.8 ?
    C7 N1 C14 . . 113.62(11) ?
    C14 N1 H1A . . 108.8 ?
    C14 N1 H1B . . 108.8 ?
    N1 C7 H7A . . 109.4 ?
    N1 C7 H7B . . 109.4 ?
    N1 C7 C8 . . 111.30(11) ?
    H7A C7 H7B . . 108.0 ?
    C8 C7 H7A . . 109.4 ?
    C8 C7 H7B . . 109.4 ?
    C9 C8 C7 . . 120.67(13) ?
    C13 C8 C7 . . 120.22(13) ?
    C13 C8 C9 . . 119.09(13) ?
    C8 C9 H9 . . 119.7 ?
    C10 C9 C8 . . 120.55(13) ?
    C10 C9 H9 . . 119.7 ?
    C9 C10 H10 . . 120.0 ?
    C9 C10 C11 . . 120.09(14) ?
    C11 C10 H10 . . 120.0 ?
    C10 C11 H11 . . 120.1 ?
    C12 C11 C10 . . 119.73(14) ?
    C12 C11 H11 . . 120.1 ?
    C11 C12 H12 . . 119.8 ?
    C11 C12 C13 . . 120.33(14) ?
    C13 C12 H12 . . 119.8 ?
    C8 C13 H13 . . 119.9 ?
    C12 C13 C8 . . 120.20(14) ?
    C12 C13 H13 . . 119.9 ?
    N1 C14 H14A . . 109.2 ?
    N1 C14 H14B . . 109.2 ?
    N1 C14 C15 . . 111.83(12) ?
    H14A C14 H14B . . 107.9 ?
    C15 C14 H14A . . 109.2 ?
    C15 C14 H14B . . 109.2 ?
    C16 C15 C14 . . 119.86(14) ?
    C16 C15 C20 . . 119.40(14) ?
    C20 C15 C14 . . 120.73(14) ?
    C15 C16 H16 . . 119.8 ?
    C15 C16 C17 . . 120.45(15) ?
    C17 C16 H16 . . 119.8 ?
    C16 C17 H17 . . 120.1 ?
    C18 C17 C16 . . 119.86(16) ?
    C18 C17 H17 . . 120.1 ?
    C17 C18 H18 . . 119.9 ?
    C17 C18 C19 . . 120.13(16) ?
    C19 C18 H18 . . 119.9 ?
    C18 C19 H19 . . 119.9 ?
    C18 C19 C20 . . 120.25(16) ?
    C20 C19 H19 . . 119.9 ?
    C15 C20 H20 . . 120.0 ?
    C19 C20 C15 . . 119.91(16) ?
    C19 C20 H20 . . 120.0 ?
loop_
    _geom_torsion_atom_site_label_1
    _geom_torsion_atom_site_label_2
    _geom_torsion_atom_site_label_3
    _geom_torsion_atom_site_label_4
    _geom_torsion_site_symmetry_1
    _geom_torsion_site_symmetry_2
    _geom_torsion_site_symmetry_3
    _geom_torsion_site_symmetry_4
    _geom_torsion
    _geom_torsion_publ_flag
    As C1 C2 C3 . . . . 177.66(11) ?
    As C1 C6 C5 . . . . -178.33(10) ?
    O1 As C1 C2 . . . . -44.30(12) ?
    O1 As C1 C6 . . . . 135.23(11) ?
    O2 As C1 C2 . . . . -162.96(10) ?
    O2 As C1 C6 . . . . 16.57(13) ?
    O3 As C1 C2 . . . . 72.32(12) ?
    O3 As C1 C6 . . . . -108.15(11) ?
    N2 C4 C5 C6 . . . . 178.11(13) ?
    C1 C2 C3 C4 . . . . 0.1(2) ?
    C2 C1 C6 C5 . . . . 1.2(2) ?
    C2 C3 C4 N2 . . . . -178.78(13) ?
    C2 C3 C4 C5 . . . . 2.3(2) ?
    C3 C4 C5 C6 . . . . -3.0(2) ?
    C4 C5 C6 C1 . . . . 1.3(2) ?
    C6 C1 C2 C3 . . . . -1.9(2) ?
    N1 C7 C8 C9 . . . . 60.72(17) ?
    N1 C7 C8 C13 . . . . -120.76(14) ?
    N1 C14 C15 C16 . . . . -104.55(16) ?
    N1 C14 C15 C20 . . . . 74.49(17) ?
    C7 N1 C14 C15 . . . . 57.65(16) ?
    C7 C8 C9 C10 . . . . 178.70(13) ?
    C7 C8 C13 C12 . . . . -178.27(14) ?
    C8 C9 C10 C11 . . . . -0.3(2) ?
    C9 C8 C13 C12 . . . . 0.3(2) ?
    C9 C10 C11 C12 . . . . 0.0(2) ?
    C10 C11 C12 C13 . . . . 0.4(3) ?
    C11 C12 C13 C8 . . . . -0.6(2) ?
    C13 C8 C9 C10 . . . . 0.2(2) ?
    C14 N1 C7 C8 . . . . -178.14(11) ?
    C14 C15 C16 C17 . . . . 179.01(14) ?
    C14 C15 C20 C19 . . . . -179.17(15) ?
    C15 C16 C17 C18 . . . . 0.1(2) ?
    C16 C15 C20 C19 . . . . -0.1(2) ?
    C16 C17 C18 C19 . . . . 0.0(3) ?
    C17 C18 C19 C20 . . . . -0.2(3) ?
    C18 C19 C20 C15 . . . . 0.2(3) ?
    C20 C15 C16 C17 . . . . 0.0(2) ?
loop_
    _geom_hbond_atom_site_label_D
    _geom_hbond_atom_site_label_H
    _geom_hbond_atom_site_label_A
    _geom_hbond_site_symmetry_A
    _geom_hbond_distance_DH
    _geom_hbond_distance_HA
    _geom_hbond_distance_DA
    _geom_hbond_angle_DHA
    _geom_hbond_publ_flag
    N2 H2A O4 2_645 0.84(2) 2.37(2) 3.165(2) 158.0(18) yes
    N2 H2B O1 2 0.83(2) 2.25(2) 3.0769(17) 175.6(18) yes
    N1 H1A O3 . 0.91 1.78 2.6842(16) 171.6 yes
    N1 H1B O3 3_666 0.91 1.89 2.7260(15) 151.2 yes
    O1 H1 O2 3_566 0.83(3) 1.73(3) 2.5445(15) 170(3) yes
    O4 H4A O2 1_655 0.87 1.95 2.8074(18) 169 yes
_shelx_space_group_comment
;
The symmetry employed for this shelxl refinement is uniquely defined
by the following loop, which should always be used as a source of
symmetry information in preference to the above space-group names.
They are only intended as comments.
;
_shelx_estimated_absorpt_T_min     0.478
_shelx_estimated_absorpt_T_max     0.746
_shelx_hkl_file
;
   2   0   0  762.42   21.10
   2   0   0  816.72   21.30
   2   0   0  854.11   21.20
  -2   0   0  856.91   21.40
   2   0   0  858.81   21.80
  -2   0   0  850.11   21.70
  -2   0   0  806.72   21.30
  -2   0   0  860.21   21.80
  -2   0   0  816.42   21.30
  -3   0   0 2340.17   59.09
   3   0   0 2327.07   59.69
   3   0   0 2307.77   59.09
  -3   0   0 2373.96   59.09
   3   0   0 2297.07   58.99
   3   0   0 2333.87   58.89
   3   0   0 2333.37   58.79
  -3   0   0 2308.27   58.99
  -3   0   0 2314.17   59.59
  -3   0   0 2440.36   59.69
  -3   0   0 2335.67   59.09
  -4   0   0 3704.03   92.79
  -4   0   0 3572.24   91.99
  -4   0   0 3593.34   92.09
  -4   0   0 3714.03   91.99
   4   0   0 3676.03   92.89
   4   0   0 3678.83   91.99
   4   0   0 3656.93   91.99
  -4   0   0 3585.84   92.79
  -5   0   0 1518.25   38.80
   5   0   0 1544.75   38.80
  -5   0   0 1511.95   38.80
   5   0   0 1545.25   40.00
   5   0   0 1479.85   38.70
  -5   0   0 1549.64   39.90
  -5   0   0 1486.35   38.90
  -5   0   0 1521.25   39.80
  -5   0   0 1421.26   38.90
  -6   0   0  307.77    9.00
  -6   0   0  314.87   10.50
  -6   0   0  303.37    9.10
   6   0   0  306.77   10.40
   6   0   0  314.77    9.10
  -6   0   0  285.17    9.10
  -6   0   0  299.27    9.10
   6   0   0  305.17    8.80
  -6   0   0  290.27   10.20
   7   0   0  363.06   12.70
   7   0   0  380.86   11.00
  -7   0   0  382.86   11.00
  -7   0   0  355.86   11.20
  -7   0   0  375.06   11.20
  -7   0   0  380.06   11.10
  -7   0   0  370.16   12.50
  -7   0   0  373.66   12.60
   7   0   0  369.56   10.70
  -8   0   0  489.25   14.90
   8   0   0  497.05   16.50
  -8   0   0  514.25   14.50
   8   0   0  510.85   14.20
  -8   0   0  513.25   16.30
  -8   0   0  505.25   16.50
  -8   0   0  498.95   14.60
  -8   0   0  512.35   14.90
   8   0   0  497.75   14.40
   9   0   0  184.88    7.20
  -9   0   0  191.88    8.20
  -9   0   0  189.18    7.90
  -9   0   0  186.78    9.30
  -9   0   0  184.38    7.60
  -9   0   0  194.88    9.80
   9   0   0  183.28   10.00
   9   0   0  182.58    6.60
  -9   0   0  191.28    7.10
 -10   0   0  309.67   10.20
  10   0   0  303.77   13.90
 -10   0   0  271.07   15.40
  10   0   0  298.87    9.60
 -10   0   0  312.97   13.40
 -10   0   0  310.87   12.40
 -10   0   0  298.87   11.20
 -10   0   0  314.37   10.70
  10   0   0  300.57   10.30
  11   0   0  105.59   11.60
 -11   0   0  105.09    9.20
  11   0   0  105.39    5.70
  11   0   0  120.29    7.00
 -11   0   0  112.99   10.30
 -11   0   0  111.89    7.60
 -11   0   0  122.99    8.80
 -11   0   0  110.29    6.30
 -11   0   0  119.99    8.70
 -12   0   0   45.60    7.50
 -12   0   0   33.50    7.10
 -12   0   0   37.30    4.30
 -12   0   0   38.70    7.10
 -12   0   0   44.50    5.40
  12   0   0   44.60    5.10
 -12   0   0   37.10    7.80
  -1  -1   0   73.29    2.70
  -1   1   0   72.09    2.30
  -1   1   0   79.69    2.30
  -1   1   0   76.39    2.40
  -1   1   0   82.99    2.50
   2  -1   0  316.67    8.50
  -2  -1   0  304.97    8.90
  -2  -1   0  312.17    8.60
  -2  -1   0  314.77    8.50
   2  -1   0  315.67    8.10
   2  -1   0  315.67    8.20
   2  -1   0  294.07    8.60
  -2  -1   0  308.47    8.50
  -2  -1   0  287.37    8.50
  -2   1   0  313.87    8.60
  -2   1   0  315.57    8.00
  -2   1   0  317.27    8.20
   2   1   0  319.77    8.60
   2   1   0  299.17    8.90
  -2   1   0  313.97    8.00
   2   1   0  308.77    8.40
  -2   1   0  314.97    8.20
  -2   1   0  305.77    8.40
   2   1   0  316.97    8.50
  -3  -1   0 1401.76   36.40
   3  -1   0 1469.95   36.10
  -3  -1   0 1367.96   36.40
  -3  -1   0 1447.66   37.10
  -3  -1   0 1364.36   36.40
   3  -1   0 1477.25   36.00
   3  -1   0 1374.46   36.60
   3  -1   0 1490.55   36.70
  -3  -1   0 1417.96   36.40
  -3   1   0 1414.86   36.00
  -3   1   0 1354.26   36.30
   3   1   0 1389.36   37.00
  -3   1   0 1455.85   36.60
   3   1   0 1437.46   36.30
   3   1   0 1436.66   36.20
   3   1   0 1406.06   36.40
  -3   1   0 1446.76   36.10
  -3   1   0 1401.96   36.70
  -4  -1   0  100.49    4.00
   4  -1   0  106.69    3.50
  -4  -1   0  103.69    4.00
   4  -1   0  102.39    4.40
  -4  -1   0  110.49    4.00
  -4  -1   0  103.49    4.90
   4   1   0  104.39    3.90
   4   1   0   99.99    4.60
  -4   1   0   99.09    3.50
  -4   1   0  103.19    4.30
  -4   1   0  105.99    3.50
  -4   1   0  107.99    3.50
  -4   1   0  103.89    4.50
   4   1   0  105.59    3.70
  -4   1   0  106.39    3.40
   4   1   0  105.19    3.60
  -5  -1   0   25.70    2.60
  -5  -1   0   30.60    3.40
   5  -1   0   26.90    2.10
  -5  -1   0   23.60    2.60
   5  -1   0   24.90    3.20
  -5  -1   0   29.90    3.80
  -5  -1   0   28.60    2.70
   5  -1   0   27.50    1.80
  -5  -1   0   25.30    2.70
  -5   1   0   30.80    3.40
  -5   1   0   29.30    2.10
   5   1   0   25.80    2.20
  -5   1   0   30.60    2.20
  -5   1   0   27.10    2.20
   5   1   0   25.00    2.40
   5   1   0   21.60    2.40
   5   1   0   30.20    2.10
   5   1   0   30.40    3.60
  -5   1   0   26.40    2.20
  -5   1   0   26.30    3.40
   6  -1   0  271.17    7.80
  -6  -1   0  227.28    8.80
   6  -1   0  252.07    9.20
  -6  -1   0  265.37    8.40
  -6  -1   0  278.17    9.80
   6  -1   0  275.07    7.70
  -6  -1   0  261.07    8.50
  -6  -1   0  260.27    9.30
  -6  -1   0  269.57    8.30
  -6   1   0  274.47    8.00
   6   1   0  260.27    9.70
   6   1   0  255.77    7.30
  -6   1   0  268.77    7.90
  -6   1   0  251.87    8.00
   6   1   0  272.27    7.50
   6   1   0  268.07    8.10
  -6   1   0  266.67    7.90
   6   1   0  265.57    8.40
  -6   1   0  261.77    9.20
  -6   1   0  258.77    9.10
   7  -1   0  112.49    4.40
  -7  -1   0  109.39    6.70
  -7  -1   0  106.99    4.90
  -7  -1   0  107.09    5.30
  -7  -1   0  106.69    6.30
  -7  -1   0  105.99    5.30
   7  -1   0   99.99    6.30
  -7  -1   0  108.69    5.40
   7  -1   0  103.29    4.20
  -7   1   0  110.29    6.20
   7   1   0  103.09    4.40
   7   1   0  105.49    5.10
  -7   1   0  109.29    4.80
  -7   1   0  114.59    4.60
  -7   1   0  106.89    4.40
   7   1   0  105.69    6.40
  -7   1   0  112.29    6.30
  -7   1   0  107.89    4.80
   8  -1   0   64.79    3.80
  -8  -1   0   50.89    4.70
  -8  -1   0   55.99    4.20
  -8  -1   0   51.89    4.90
   8  -1   0   57.69    3.20
  -8  -1   0   52.09    5.10
  -8  -1   0   55.29    6.10
   8  -1   0   43.50    6.10
  -8  -1   0   56.39    5.40
  -8   1   0   58.59    4.10
  -8   1   0   62.49    4.50
  -8   1   0   61.09    3.80
  -8   1   0   58.59    4.40
  -8   1   0   54.09    5.90
   8   1   0   53.19    4.60
   8   1   0   53.89    3.50
   8   1   0   45.80    6.20
  -8   1   0   65.19    5.90
   9  -1   0   47.50    4.10
  -9  -1   0   47.60    5.70
  -9  -1   0   48.90    4.40
   9  -1   0   49.70    7.00
   9  -1   0   49.90    3.30
  -9  -1   0   49.20    5.60
  -9  -1   0   45.00    6.50
  -9  -1   0   51.79    5.70
  -9  -1   0   52.69    5.50
  -9   1   0   52.49    4.50
  -9   1   0   49.20    5.50
   9   1   0   50.19    3.70
  -9   1   0   46.00    5.30
   9   1   0   47.60    5.00
   9   1   0   38.30    5.60
  -9   1   0   56.29    5.20
  -9   1   0   45.70    5.00
  -9   1   0   40.10    4.60
  10  -1   0   15.60    3.00
  10  -1   0    9.10    5.40
 -10  -1   0   14.40    3.00
 -10  -1   0   15.00    4.00
  10  -1   0   19.20    2.90
 -10  -1   0   19.50    4.10
 -10  -1   0   18.20    4.70
 -10  -1   0   20.70    5.50
 -10  -1   0   22.20    4.60
  10   1   0   18.10    2.60
 -10   1   0   14.70    3.90
  10   1   0   13.90    3.50
 -10   1   0   19.80    5.00
 -10   1   0   19.20    3.30
  10   1   0   23.50    6.10
 -10   1   0   23.40    2.90
 -10   1   0   21.90    4.00
  11  -1   0   -1.50    6.70
 -11  -1   0    0.80    4.80
 -11  -1   0    3.90    4.30
 -11  -1   0   -0.30    4.50
 -11  -1   0    2.60    5.50
  11  -1   0    1.80    2.20
 -11  -1   0   -1.30    2.80
 -11  -1   0   -1.70    5.00
  11  -1   0    3.50    3.10
 -11   1   0   -5.40    5.40
 -11   1   0   -5.20    5.20
 -11   1   0   -0.30    4.60
 -11   1   0    0.40    2.70
  11   1   0  -12.90    6.40
 -11   1   0    2.90    3.50
 -11   1   0   -2.90    4.30
 -12  -1   0   44.90    8.30
 -12  -1   0   56.29    8.60
 -12  -1   0   30.30    6.60
 -12  -1   0   32.00    4.40
 -12  -1   0   43.90    8.30
  12  -1   0   40.10    5.00
 -12  -1   0   32.30    6.40
 -12   1   0   50.49    7.90
 -12   1   0   36.00    7.80
 -12   1   0   41.70    4.70
 -12   1   0   36.30    4.00
 -12   1   0   53.89    7.70
 -12   1   0   37.10    6.40
   0  -2   0 7000.90  174.38
   0  -2   0 7298.37  175.48
   0  -2   0 6874.91  174.28
   0  -2   0 6818.32  174.58
   0  -2   0 6572.64  174.98
   0   2   0 6740.03  173.98
   0   2   0 6689.63  173.68
   0   2   0 6779.42  174.88
   0   2   0 6992.60  175.08
   0   2   0 6888.11  173.78
  -1  -2   0  214.78    6.60
   1  -2   0  229.88    6.20
  -1  -2   0  219.98    6.60
  -1  -2   0  233.68    6.60
  -1  -2   0  220.78    6.50
   1  -2   0  226.68    6.30
   1  -2   0  217.18    6.30
   1  -2   0  217.68    6.30
  -1  -2   0  229.38    6.70
   1   2   0  228.48    6.60
   1   2   0  215.98    6.50
   1   2   0  213.48    6.60
  -1   2   0  234.58    6.40
  -1   2   0  233.28    6.40
   1   2   0  240.98    6.80
  -1   2   0  222.38    6.20
  -1   2   0  208.38    6.30
  -1   2   0  225.08    6.40
   1   2   0  208.88    6.40
   2  -2   0  739.23   19.50
   2  -2   0  726.53   19.20
  -2  -2   0  737.93   19.70
   2  -2   0  753.62   19.20
  -2  -2   0  768.42   19.70
  -2  -2   0  703.43   19.60
  -2  -2   0  745.43   20.00
  -2  -2   0  759.92   19.60
   2  -2   0  790.32   18.90
   2   2   0  740.23   19.60
   2   2   0  707.63   19.90
  -2   2   0  752.72   19.50
  -2   2   0  714.43   19.20
   2   2   0  743.33   19.70
   2   2   0  728.83   19.60
  -2   2   0  745.63   19.20
  -2   2   0  792.12   19.00
  -2   2   0  732.53   19.20
  -2   2   0  747.13   19.10
   3  -2   0 1592.34   39.10
  -3  -2   0 1549.64   39.40
   3  -2   0 1556.34   38.80
  -3  -2   0 1504.85   39.90
  -3  -2   0 1587.14   39.40
   3  -2   0 1565.74   38.80
  -3  -2   0 1438.66   39.40
  -3  -2   0 1507.25   39.50
   3  -2   0 1561.84   39.40
  -3   2   0 1481.95   39.00
   3   2   0 1552.14   39.30
  -3   2   0 1540.25   39.40
   3   2   0 1452.65   39.40
   3   2   0 1550.44   39.40
   3   2   0 1522.05   40.00
  -3   2   0 1526.65   38.90
  -3   2   0 1541.55   38.90
  -3   2   0 1537.25   38.80
  -3   2   0 1542.65   38.80
   3   2   0 1458.75   39.40
  -4  -2   0  736.53   20.50
   4  -2   0  717.13   19.70
  -4  -2   0  750.12   19.60
   4  -2   0  746.03   18.80
  -4  -2   0  692.33   19.70
  -4  -2   0  715.73   19.60
   4  -2   0  727.63   18.90
   4  -2   0  705.63   19.40
  -4  -2   0  727.33   19.60
  -4   2   0  746.83   19.80
   4   2   0  705.03   20.40
  -4   2   0  748.33   18.80
   4   2   0  714.73   19.70
   4   2   0  721.13   19.50
   4   2   0  742.73   19.40
   4   2   0  720.83   19.50
  -4   2   0  756.82   18.90
  -4   2   0  700.13   19.40
  -4   2   0  742.33   18.90
  -5  -2   0   73.19    4.70
  -5  -2   0   73.39    3.80
  -5  -2   0   67.29    3.90
  -5  -2   0   70.69    4.00
   5  -2   0   66.79    4.00
  -5  -2   0   70.29    3.90
   5  -2   0   75.19    2.90
   5  -2   0   75.49    2.80
   5   2   0   71.49    3.40
  -5   2   0   74.09    4.00
  -5   2   0   75.59    3.00
  -5   2   0   78.09    3.10
  -5   2   0   75.19    3.10
  -5   2   0   73.99    3.10
  -5   2   0   74.59    4.40
   5   2   0   83.89    3.90
   5   2   0   70.79    4.80
   5   2   0   70.19    3.60
  -6  -2   0 1279.47   33.80
  -6  -2   0 1186.28   33.70
  -6  -2   0 1244.78   33.90
   6  -2   0 1320.57   32.80
   6  -2   0 1263.67   34.10
  -6  -2   0 1268.77   35.00
   6   2   0 1288.57   33.10
  -6   2   0 1314.77   32.90
   6   2   0 1303.77   35.10
  -6   2   0 1265.77   33.10
   6   2   0 1319.77   33.30
  -6   2   0 1268.67   34.00
   6   2   0 1260.27   33.70
  -6   2   0 1279.27   33.00
  -6   2   0 1254.67   34.30
  -6   2   0 1297.17   32.90
  -7  -2   0  857.91   23.50
  -7  -2   0  876.61   23.40
  -7  -2   0  832.62   23.60
   7  -2   0  842.62   24.00
  -7  -2   0  856.41   24.50
   7  -2   0  870.11   22.30
   7  -2   0  814.42   22.50
  -7  -2   0  847.32   23.40
  -7  -2   0  835.12   24.80
  -7   2   0  870.81   22.70
   7   2   0  864.01   22.50
  -7   2   0  879.11   22.50
   7   2   0  838.72   22.40
  -7   2   0  902.31   24.10
   7   2   0  848.12   24.90
   7   2   0  836.82   23.10
  -7   2   0  866.71   22.50
  -7   2   0  826.12   22.70
  -7   2   0  869.31   24.30
   7   2   0  748.73   23.20
   8  -2   0   98.99    6.90
   8  -2   0  104.49    4.40
  -8  -2   0  105.39    5.50
  -8  -2   0  101.39    6.30
  -8  -2   0   96.69    6.90
  -8  -2   0  105.79    6.10
  -8  -2   0  104.89    7.10
   8  -2   0  112.39    4.10
  -8  -2   0  108.39    7.90
   8   2   0  112.09    4.30
  -8   2   0  110.79    5.30
  -8   2   0  111.29    4.80
  -8   2   0  104.49    6.80
   8   2   0   93.89    7.30
  -8   2   0  111.19    4.60
  -8   2   0  113.29    6.60
   8   2   0  114.29    5.00
   8   2   0  100.29    5.90
  -8   2   0  103.49    5.20
   9  -2   0  292.67    8.50
  -9  -2   0  282.37   10.00
  -9  -2   0  286.17   12.10
  -9  -2   0  285.17   11.20
  -9  -2   0  301.57   10.90
  -9  -2   0  293.97   10.80
   9  -2   0  283.87   11.90
  -9  -2   0  270.57   11.60
   9  -2   0  286.87    8.70
  -9   2   0  300.47   11.60
   9   2   0  281.87   10.50
  -9   2   0  279.07   10.00
   9   2   0  283.37   12.50
  -9   2   0  289.47    9.10
   9   2   0  291.37   10.40
  -9   2   0  292.57    9.90
  -9   2   0  292.67   11.50
  10  -2   0  364.96   10.20
 -10  -2   0  359.96   13.00
 -10  -2   0  350.16   13.60
 -10  -2   0  361.66   12.10
 -10  -2   0  364.86   13.30
 -10  -2   0  358.06   15.00
 -10  -2   0  351.86   13.80
  10   2   0  363.76   12.70
 -10   2   0  372.06   14.20
  10   2   0  343.87   15.30
 -10   2   0  372.66   14.30
 -10   2   0  359.96   12.20
 -10   2   0  355.06   12.40
 -10   2   0  368.46   11.10
 -10   2   0  359.06   10.90
  10   2   0  332.27   11.50
 -11  -2   0  211.78    9.00
 -11  -2   0  225.68   11.20
 -11  -2   0  224.08   11.90
 -11  -2   0  216.78   12.80
  11  -2   0  205.78    6.40
 -11  -2   0  237.18   11.10
 -11  -2   0  242.58   11.50
  11  -2   0  216.18    6.60
 -11   2   0  220.78   12.20
 -11   2   0  183.48   11.60
 -11   2   0  216.48    7.80
 -11   2   0  230.68   12.20
 -11   2   0  220.08    8.10
 -11   2   0  215.08   10.20
  11   2   0  204.18   10.10
 -12  -2   0   29.10    6.70
 -12  -2   0   24.30    7.40
 -12  -2   0   33.10    6.30
 -12  -2   0   20.60    7.50
 -12  -2   0   22.70    4.40
 -12   2   0   36.10    7.60
 -12   2   0   15.90    6.80
 -12   2   0   16.10    5.80
 -12   2   0   25.00    3.30
   0  -3   0   -3.30    1.10
   0  -3   0   -4.30    1.20
   0  -3   0   -1.50    1.40
   0  -3   0   -3.30    1.20
   0  -3   0   -1.50    1.10
   0  -3   0   -3.00    0.90
   0   3   0   -3.20    1.10
   0   3   0   -2.80    1.00
   0   3   0   -2.50    1.20
   0   3   0   -3.00    0.80
   0   3   0   -3.30    1.40
  -1  -3   0    4.80    1.50
  -1  -3   0    3.80    1.30
   1  -3   0    6.10    1.20
  -1  -3   0    5.70    1.40
   1  -3   0    4.50    1.10
  -1  -3   0    4.70    1.40
  -1  -3   0    5.40    1.40
   1  -3   0    5.70    1.20
   1  -3   0    6.00    0.80
   1  -3   0    5.30    1.20
   1  -3   0    4.40    1.30
  -1   3   0    5.80    0.70
   1   3   0    6.10    1.60
  -1   3   0    3.60    1.20
  -1   3   0    2.50    1.00
   1   3   0    5.60    1.30
   1   3   0    4.40    1.50
  -1   3   0    7.30    1.30
   1   3   0    5.30    1.40
  -1   3   0    5.80    1.10
   1   3   0    4.60    1.40
  -1   3   0    4.10    1.40
  -2  -3   0    2.20    1.50
   2  -3   0    0.70    1.00
   2  -3   0    1.70    0.80
  -2  -3   0   -1.00    1.30
  -2  -3   0    1.30    1.40
  -2  -3   0    1.40    1.50
   2  -3   0    1.60    0.80
  -2  -3   0   -0.30    1.40
   2  -3   0    0.90    1.10
   2   3   0    1.40    1.30
   2   3   0    0.00    1.20
   2   3   0    1.20    1.40
  -2   3   0    1.70    1.10
  -2   3   0    2.80    1.20
  -2   3   0    1.70    0.90
  -2   3   0    1.20    1.30
   2   3   0    1.60    1.50
   2   3   0    1.30    1.50
  -2   3   0    1.50    1.10
  -3  -3   0  397.06   11.50
  -3  -3   0  403.56   11.60
   3  -3   0  395.16   10.80
  -3  -3   0  388.76   12.00
   3  -3   0  407.26   11.30
  -3  -3   0  395.96   11.70
   3  -3   0  407.96   10.90
  -3  -3   0  377.66   11.50
   3   3   0  381.56   11.60
   3   3   0  411.96   11.70
  -3   3   0  403.86   10.90
   3   3   0  405.46   12.00
  -3   3   0  410.66   11.40
   3   3   0  389.66   11.40
  -3   3   0  391.16   10.90
   3   3   0  383.26   11.40
  -3   3   0  400.36   10.80
   4  -3   0  114.19    3.90
   4  -3   0  116.59    3.80
  -4  -3   0  116.09    4.90
  -4  -3   0  120.79    5.00
  -4  -3   0  114.19    4.90
  -4  -3   0  115.19    5.50
   4  -3   0  109.19    4.60
  -4  -3   0  103.19    4.80
  -4   3   0  109.09    3.90
  -4   3   0  113.39    4.80
   4   3   0  110.99    5.60
  -4   3   0  113.29    4.00
  -4   3   0  114.79    4.00
  -4   3   0  107.59    4.00
  -4   3   0  113.79    3.90
   4   3   0  110.69    4.70
   4   3   0  115.49    5.10
   4   3   0  111.39    5.00
   4   3   0  104.79    4.50
  -5  -3   0  328.57   10.10
   5  -3   0  307.97    9.60
   5  -3   0  319.27   10.10
  -5  -3   0  319.27   11.10
  -5  -3   0  330.47   10.10
   5  -3   0  332.27    8.90
  -5  -3   0  315.07   10.20
  -5  -3   0  303.87   10.10
   5  -3   0  318.87    8.90
  -5   3   0  319.37    9.10
   5   3   0  324.87    9.80
  -5   3   0  322.97    9.10
  -5   3   0  325.27   10.30
  -5   3   0  308.37    9.50
   5   3   0  314.77    9.90
   5   3   0  332.07   11.20
   5   3   0  323.57   10.10
  -5   3   0  319.07    9.10
  -6  -3   0    3.80    2.40
   6  -3   0    6.10    1.10
  -6  -3   0    3.80    2.30
  -6  -3   0    6.40    2.10
  -6  -3   0    5.70    2.50
   6  -3   0    6.20    1.40
  -6  -3   0    5.40    2.80
   6  -3   0    5.20    2.50
   6  -3   0    3.10    2.20
  -6   3   0    5.90    1.60
  -6   3   0    4.70    2.70
  -6   3   0    4.80    1.50
   6   3   0    7.00    2.10
  -6   3   0    4.60    1.60
   6   3   0    8.50    2.30
   6   3   0    6.00    2.50
  -6   3   0    4.30    1.60
  -6   3   0    4.70    2.10
   6   3   0    7.60    3.10
   6   3   0    7.00    2.00
   7  -3   0   69.79    3.20
  -7  -3   0   60.49    5.10
  -7  -3   0   66.49    5.30
   7  -3   0   63.29    5.10
  -7  -3   0   61.99    6.20
  -7  -3   0   63.79    5.10
  -7   3   0   68.59    5.50
   7   3   0   68.99    5.50
   7   3   0   59.29    4.30
   7   3   0   62.09    4.20
  -7   3   0   71.19    4.00
  -7   3   0   67.99    5.10
  -7   3   0   67.59    3.90
   7   3   0   68.19    4.50
  -7   3   0   71.19    3.60
  -7   3   0   68.29    3.50
  -8  -3   0   -0.90    2.90
   8  -3   0    1.00    1.20
  -8  -3   0   -6.30    3.30
  -8  -3   0    2.70    3.00
  -8  -3   0   -3.30    3.10
   8  -3   0    1.00    1.50
  -8  -3   0    6.80    5.90
   8   3   0   -1.50    2.00
  -8   3   0   -1.00    2.10
   8   3   0    0.20    2.20
  -8   3   0   -1.90    3.00
   8   3   0   -3.00    2.90
   8   3   0    0.00    2.10
  -8   3   0    1.90    1.70
  -8   3   0   -4.80    3.40
  -8   3   0   -1.30    1.80
   8   3   0   -2.30    1.80
  -8   3   0   -2.20    2.20
  -9  -3   0    3.50    2.60
  -9  -3   0    1.10    3.90
   9  -3   0    1.20    1.30
  -9  -3   0    4.00    3.60
  -9  -3   0   -0.80    3.90
  -9  -3   0   -3.50    3.70
   9  -3   0    4.90    1.70
  -9  -3   0   -0.10    3.40
  -9   3   0    0.20    2.70
   9   3   0    1.00    2.20
  -9   3   0    0.30    2.70
   9   3   0   -0.40    2.10
   9   3   0    2.80    3.50
  -9   3   0    0.40    3.70
  -9   3   0   -0.20    3.60
  -9   3   0    2.20    2.10
  -9   3   0   -0.10    2.60
   9   3   0   -9.80    6.90
 -10  -3   0   20.10    5.70
 -10  -3   0   18.10    5.00
 -10  -3   0   14.30    3.40
 -10  -3   0   18.70    4.90
 -10   3   0   16.40    3.80
 -10   3   0   16.10    3.80
  10   3   0    1.00    5.30
  10   3   0   16.50    4.60
  10   3   0   13.50    2.60
 -10   3   0   16.90    5.10
 -10   3   0   19.40    5.00
 -10   3   0   17.30    2.60
 -10   3   0   17.20    2.50
 -11  -3   0    6.80    5.30
 -11  -3   0   16.20    5.90
 -11  -3   0   10.90    4.80
 -11  -3   0    7.10    9.60
 -11  -3   0   12.90    6.00
 -11  -3   0   15.00    3.60
 -11   3   0   10.20    2.50
 -11   3   0   15.40    2.40
 -11   3   0   12.70    5.80
  11   3   0   10.20    5.20
 -11   3   0    7.80    4.40
 -12  -3   0   -1.50    6.60
 -12  -3   0   -5.00    7.70
 -12  -3   0   -4.80    6.60
 -12  -3   0    2.80    3.80
 -12  -3   0   14.50    5.20
 -12   3   0   13.60    7.00
 -12   3   0   11.40    7.00
 -12   3   0   12.10    5.80
   0  -4   0  220.38    6.90
   0  -4   0  209.08    6.90
   0  -4   0  208.38    6.90
   0  -4   0  211.38    6.40
   0  -4   0  217.88    7.20
   0  -4   0  206.68    6.90
   0   4   0  225.68    7.10
   0   4   0  217.58    6.40
   0   4   0  219.88    6.90
   0   4   0  219.18    7.30
   0   4   0  206.48    6.80
   1  -4   0    9.30    1.50
   1  -4   0   10.50    1.70
  -1  -4   0   11.70    2.00
  -1  -4   0   10.70    1.90
   1  -4   0   14.40    1.80
   1  -4   0   11.40    1.60
  -1  -4   0   10.60    1.80
  -1  -4   0   11.80    1.70
  -1  -4   0   10.70    1.80
   1  -4   0    9.80    1.50
  -1   4   0    9.70    1.60
  -1   4   0   10.90    1.50
   1   4   0    8.20    1.90
  -1   4   0   13.80    1.90
   1   4   0   10.10    1.80
  -1   4   0   11.40    1.20
   1   4   0   11.10    1.70
   1   4   0    8.70    1.50
   1   4   0   12.70    2.20
  -1   4   0   18.10    2.10
  -1   4   0   12.90    1.90
  -2  -4   0 1319.57   35.00
   2  -4   0 1394.96   34.30
   2  -4   0 1354.86   34.80
  -2  -4   0 1333.97   35.20
  -2  -4   0 1348.07   35.40
   2  -4   0 1380.76   34.50
  -2  -4   0 1332.07   35.10
   2  -4   0 1311.17   34.60
  -2  -4   0 1327.37   35.20
   2   4   0 1342.77   35.10
   2   4   0 1277.17   35.00
  -2   4   0 1349.07   34.70
   2   4   0 1379.96   35.30
  -2   4   0 1336.77   34.90
  -2   4   0 1310.77   34.70
   2   4   0 1354.56   35.20
  -2   4   0 1330.07   34.60
  -2   4   0 1320.07   34.70
   2   4   0 1302.47   35.40
   3  -4   0 1225.18   29.70
  -3  -4   0 1169.88   30.70
  -3  -4   0 1105.19   30.80
  -3  -4   0 1122.79   30.60
   3  -4   0 1174.58   30.10
   3  -4   0 1115.89   30.20
   3  -4   0 1149.29   29.90
  -3  -4   0 1144.89   30.80
   3  -4   0 1169.58   29.40
  -3  -4   0 1158.88   31.10
  -3   4   0 1137.39   30.10
  -3   4   0 1143.89   30.40
   3   4   0 1176.78   30.90
  -3   4   0 1085.89   30.20
   3   4   0 1246.08   31.10
  -3   4   0 1112.09   29.90
   3   4   0 1164.98   30.60
   3   4   0 1140.69   31.10
  -3   4   0 1166.68   30.10
   3   4   0 1175.98   30.70
   4  -4   0  720.63   20.70
  -4  -4   0  759.02   21.20
  -4  -4   0  770.52   21.00
   4  -4   0  733.43   20.00
  -4  -4   0  772.22   21.30
  -4  -4   0  759.52   21.70
   4  -4   0  776.22   20.10
  -4  -4   0  758.12   21.10
   4   4   0  778.12   21.30
  -4   4   0  795.42   19.60
   4   4   0  757.12   20.90
  -4   4   0  744.63   20.80
  -4   4   0  750.12   20.20
   4   4   0  761.42   21.20
   4   4   0  759.12   20.90
  -4   4   0  764.22   20.20
  -4   4   0  752.12   20.20
  -4   4   0  745.13   20.10
   4   4   0  757.42   21.70
   5  -4   0   66.29    2.90
   5  -4   0   65.79    4.30
  -5  -4   0   66.69    4.40
  -5  -4   0   66.89    5.00
  -5  -4   0   65.39    4.60
   5  -4   0   62.09    3.10
  -5  -4   0   73.89    4.60
  -5  -4   0   63.49    4.60
   5   4   0   66.39    4.20
   5   4   0   68.19    4.00
  -5   4   0   66.49    3.50
   5   4   0   65.29    4.80
  -5   4   0   63.29    3.30
   5   4   0   66.69    5.00
   5   4   0   73.19    5.10
  -5   4   0   62.19    3.30
  -5   4   0   64.19    4.50
  -5   4   0   68.09    3.30
  -5   4   0   62.09    3.30
   6  -4   0  853.81   26.90
   6  -4   0  997.00   25.90
   6  -4   0 1026.40   27.50
  -6  -4   0  986.10   27.40
  -6  -4   0  992.30   27.80
  -6  -4   0  998.40   27.60
  -6  -4   0  997.90   28.60
  -6  -4   0  962.80   27.60
   6   4   0 1005.70   27.50
   6   4   0 1016.90   27.80
  -6   4   0 1035.20   26.20
  -6   4   0 1024.00   26.20
  -6   4   0  979.20   27.50
   6   4   0 1009.30   27.10
  -6   4   0 1049.20   26.60
   6   4   0 1004.60   28.70
  -6   4   0 1021.50   26.40
   6   4   0 1001.30   27.30
   7  -4   0 1238.18   32.30
   7  -4   0 1275.97   32.30
  -7  -4   0 1213.88   34.20
  -7  -4   0 1234.88   34.10
  -7  -4   0 1294.57   35.80
  -7  -4   0 1262.97   34.30
  -7  -4   0 1209.08   34.50
  -7   4   0 1256.47   33.40
  -7   4   0 1270.97   34.50
  -7   4   0 1326.17   32.70
   7   4   0 1229.58   35.60
   7   4   0 1284.37   34.00
   7   4   0 1249.57   33.90
   7   4   0 1216.88   33.50
  -7   4   0 1256.77   32.90
  -7   4   0 1245.78   33.00
  -7   4   0 1269.77   32.60
   8  -4   0   39.10    2.70
  -8  -4   0   44.90    5.80
   8  -4   0   43.90    2.50
  -8  -4   0   41.40    4.70
  -8  -4   0   36.20    4.30
  -8  -4   0   35.90    4.90
  -8   4   0   42.00    3.50
   8   4   0   37.50    4.30
  -8   4   0   49.80    5.30
   8   4   0   29.20    4.20
  -8   4   0   34.90    4.40
  -8   4   0   45.70    3.30
   8   4   0   45.30    5.10
   8   4   0   33.40    4.70
  -8   4   0   40.70    5.10
  -8   4   0   42.00    4.50
   8   4   0   38.80    4.70
  -9  -4   0  131.49    8.30
   9  -4   0  139.09    4.10
  -9  -4   0  142.49    7.20
  -9  -4   0  149.69   12.40
  -9  -4   0  129.09    8.60
  -9  -4   0  123.99    8.40
  -9  -4   0  126.49    8.60
   9   4   0  125.09    6.40
   9   4   0  134.99    6.90
  -9   4   0  131.69    5.20
  -9   4   0  128.99    8.70
  -9   4   0  130.19    6.80
   9   4   0  135.09    8.80
  -9   4   0  131.49    5.30
  -9   4   0  128.89    6.80
  -9   4   0  135.49    7.70
   9   4   0  137.59    6.90
 -10  -4   0  269.57   10.70
 -10  -4   0  281.27   12.10
 -10  -4   0  276.87   13.00
 -10  -4   0  281.37   12.30
 -10  -4   0  262.47   17.00
 -10  -4   0  285.37   12.40
 -10   4   0  323.07   12.10
 -10   4   0  276.47    8.40
 -10   4   0  292.87   12.90
 -10   4   0  281.47   10.70
 -10   4   0  281.07    8.40
  10   4   0  232.28   11.70
 -10   4   0  256.67   10.60
  10   4   0  270.07   15.30
  10   4   0  278.37    9.20
 -11  -4   0  106.99    8.40
 -11  -4   0  133.99   10.70
 -11  -4   0  113.49    7.10
 -11  -4   0  101.99   11.50
 -11  -4   0   98.09    9.70
 -11   4   0  126.99   10.40
 -11   4   0  122.99   10.90
 -11   4   0  104.79    8.80
 -12  -4   0    0.10    6.50
 -12  -4   0    9.20    6.80
 -12  -4   0    1.30    7.10
 -12   4   0    6.70    7.00
 -12   4   0   -8.30    7.70
   0  -5   0    0.10    1.70
   0  -5   0   -1.60    1.60
   0  -5   0   -0.10    1.80
   0  -5   0    0.00    1.30
   0  -5   0    0.60    1.40
   0  -5   0    0.20    1.70
   0   5   0   -1.30    1.90
   0   5   0   -1.90    1.60
   0   5   0   -0.60    1.80
   0   5   0   -0.70    1.40
   0   5   0   -0.40    1.10
  -1  -5   0    3.50    1.80
  -1  -5   0    3.20    2.00
  -1  -5   0    4.40    1.80
   1  -5   0    3.50    1.60
  -1  -5   0    1.30    1.80
   1  -5   0    4.30    1.50
  -1  -5   0    2.10    1.60
   1  -5   0    3.10    1.00
   1  -5   0    4.30    1.80
   1  -5   0    3.10    1.60
   1   5   0    3.20    1.60
   1   5   0    4.10    1.90
   1   5   0    1.90    2.10
  -1   5   0    4.60    1.80
  -1   5   0    0.80    1.80
  -1   5   0    3.60    1.60
  -1   5   0    4.10    1.70
   1   5   0    2.00    2.00
  -1   5   0    4.50    2.10
   1   5   0    1.20    1.70
  -1   5   0    3.20    1.00
   2  -5   0    1.10    1.50
   2  -5   0    1.80    1.40
  -2  -5   0   -1.00    1.90
  -2  -5   0   -0.40    1.80
   2  -5   0    1.80    1.50
  -2  -5   0   -1.10    1.80
  -2  -5   0    0.90    1.80
   2  -5   0    0.70    1.50
  -2  -5   0   -1.20    2.00
  -2   5   0   -2.50    1.90
   2   5   0   -0.60    2.00
  -2   5   0    0.50    1.60
   2   5   0    0.40    1.70
   2   5   0    1.80    2.20
  -2   5   0   -0.40    1.30
  -2   5   0    1.20    1.80
  -2   5   0    1.30    1.70
   2   5   0   -2.10    1.70
   2   5   0   -0.30    1.70
  -3  -5   0   78.29    4.80
  -3  -5   0   75.19    4.70
   3  -5   0   83.39    4.00
   3  -5   0   83.49    3.30
  -3  -5   0   78.19    4.70
   3  -5   0   85.19    3.30
   3  -5   0   78.89    4.00
  -3  -5   0   82.29    4.60
  -3  -5   0   76.99    4.70
  -3   5   0   78.19    3.80
  -3   5   0   80.89    4.30
  -3   5   0   77.19    3.90
   3   5   0   85.99    4.90
   3   5   0   84.79    5.20
   3   5   0   83.69    4.50
  -3   5   0   78.89    4.40
   3   5   0   82.39    4.50
  -3   5   0   81.79    4.10
   3   5   0   82.49    5.10
  -4  -5   0  187.88    7.40
  -4  -5   0  180.28    7.30
   4  -5   0  188.28    6.10
   4  -5   0  179.38    6.60
  -4  -5   0  180.28    7.30
   4  -5   0  180.28    6.10
  -4  -5   0  179.38    7.60
  -4  -5   0  178.28    7.40
   4   5   0  183.08    7.00
  -4   5   0  179.18    6.50
  -4   5   0  180.78    6.30
   4   5   0  184.18    7.60
   4   5   0  181.48    7.60
  -4   5   0  181.98    6.90
  -4   5   0  179.68    6.40
  -4   5   0  175.98    6.20
   4   5   0  177.88    7.00
   4   5   0  185.38    7.70
  -5  -5   0   39.70    4.70
  -5  -5   0   53.79    4.60
  -5  -5   0   48.30    5.40
  -5  -5   0   52.19    4.60
   5  -5   0   46.00    4.00
   5  -5   0   46.50    3.10
  -5   5   0   44.80    2.50
  -5   5   0   44.80    3.40
   5   5   0   48.90    4.20
  -5   5   0   54.29    3.90
  -5   5   0   48.40    3.50
   5   5   0   51.09    5.10
  -5   5   0   46.50    4.40
  -5   5   0   51.49    3.30
   5   5   0   49.50    5.40
   5   5   0   49.10    4.40
   6  -5   0   88.09    5.60
  -6  -5   0   89.59    6.00
  -6  -5   0   90.59    5.60
   6  -5   0   87.09    3.70
  -6  -5   0   85.69    6.20
  -6  -5   0   82.99    5.80
  -6  -5   0   84.69    6.60
   6  -5   0   86.79    4.00
  -6   5   0   92.79    5.80
  -6   5   0   83.29    4.80
   6   5   0   92.09    5.50
   6   5   0   89.49    6.30
   6   5   0   95.89    6.70
   6   5   0   81.79    6.20
  -6   5   0   90.09    4.20
   6   5   0   87.09    5.10
  -6   5   0   91.29    4.40
  -6   5   0   90.59    4.60
  -6   5   0   84.09    3.90
  -7  -5   0   71.69    6.50
   7  -5   0   72.29    5.80
   7  -5   0   72.79    3.40
   7  -5   0   76.79    3.70
  -7  -5   0   76.89    6.30
  -7  -5   0   65.89    6.10
  -7  -5   0   82.49    5.80
  -7  -5   0   72.19    8.60
  -7   5   0   77.49    4.30
   7   5   0   79.49    6.30
  -7   5   0   80.69    4.50
   7   5   0   62.99    6.90
   7   5   0   74.89    7.00
  -7   5   0   75.69    3.90
   7   5   0   75.59    4.90
   7   5   0   69.79    5.60
  -7   5   0   84.59    6.20
  -7   5   0   73.59    4.90
  -7   5   0   80.79    4.90
  -8  -5   0  110.59    7.90
  -8  -5   0   94.49   11.00
  -8  -5   0  112.19    7.70
   8  -5   0  106.19    4.20
  -8  -5   0  111.19    8.10
   8   5   0  100.99    7.50
   8   5   0  104.39    8.50
   8   5   0  107.09   14.50
  -8   5   0  113.09    7.70
  -8   5   0  122.49    6.20
   8   5   0  118.49    7.50
  -8   5   0  108.59    7.00
  -8   5   0  120.19    6.10
  -8   5   0  115.59    5.10
  -8   5   0  114.39    6.30
  -9  -5   0  104.69    6.80
  -9  -5   0  103.19    8.80
  -9  -5   0  103.89    8.20
  -9  -5   0   97.89    9.90
  -9  -5   0  107.89    8.20
  -9   5   0   97.79    6.80
   9   5   0  102.59    8.90
  -9   5   0  105.49    6.70
  -9   5   0   99.19    4.80
  -9   5   0  100.69    8.50
   9   5   0  104.19    5.90
  -9   5   0  116.59    7.00
  -9   5   0   99.69    4.60
   9   5   0  103.39    7.00
   9   5   0  107.99    7.30
 -10  -5   0    3.80    4.90
 -10  -5   0   -5.60    5.20
 -10  -5   0   -3.30    4.30
 -10  -5   0   -1.80    5.50
 -10  -5   0    1.40    4.90
 -10  -5   0    7.40    3.50
 -10   5   0   -0.10    2.00
 -10   5   0    4.00    4.00
  10   5   0    3.70    3.80
  10   5   0   -0.40    3.60
  10   5   0    0.30    7.00
 -10   5   0   -1.40    4.00
 -10   5   0    6.00    4.20
 -10   5   0    1.70    1.90
 -10   5   0    7.10    5.40
 -11  -5   0  137.89   11.50
 -11  -5   0  132.09   11.10
 -11  -5   0  118.29    9.20
 -11  -5   0  110.49    7.70
 -11   5   0  131.49   10.10
 -11   5   0  122.19    9.50
 -11   5   0  121.19   11.40
   0  -6   0 2329.67   61.69
   0  -6   0 2446.26   62.19
   0  -6   0 2445.36   61.59
   0  -6   0 2407.16   61.69
   0  -6   0 2356.66   60.99
   0  -6   0 2315.47   61.79
   0   6   0 2423.86   62.29
   0   6   0 2385.56   61.89
   0   6   0 2331.07   61.59
   0   6   0 2274.87   61.59
   0   6   0 2520.15   61.09
  -1  -6   0  212.98    7.80
   1  -6   0  201.58    7.10
  -1  -6   0  199.78    7.80
   1  -6   0  204.98    7.40
  -1  -6   0  209.18    7.30
  -1  -6   0  202.48    7.60
   1  -6   0  201.68    7.70
  -1  -6   0  200.48    7.80
   1  -6   0  209.38    6.20
  -1  -6   0  213.28    7.60
   1  -6   0  206.18    7.30
   1  -6   0  200.38    7.30
   1   6   0  208.58    7.60
   1   6   0  219.08    8.10
  -1   6   0  202.68    6.20
   1   6   0  198.28    7.50
   1   6   0  210.68    7.20
  -1   6   0  215.98    7.60
  -1   6   0  212.18    8.00
  -1   6   0  204.88    7.50
   1   6   0  211.28    8.20
  -1   6   0  200.68    7.30
  -2  -6   0  122.19    5.80
   2  -6   0  121.19    5.30
   2  -6   0  131.79    5.10
  -2  -6   0  123.89    6.00
  -2  -6   0  118.79    5.90
   2  -6   0  114.49    5.30
  -2  -6   0  117.29    5.80
   2  -6   0  121.49    5.10
   2  -6   0  119.69    5.30
  -2  -6   0  124.99    5.90
  -2   6   0  123.79    5.30
   2   6   0  116.89    5.70
   2   6   0  119.79    5.60
   2   6   0  121.49    6.30
   2   6   0  118.19    6.40
  -2   6   0  126.19    5.70
  -2   6   0  113.39    5.40
  -2   6   0  123.29    6.00
   2   6   0  121.79    5.80
  -2   6   0  119.79    5.40
   3  -6   0  696.93   19.20
  -3  -6   0  673.43   19.60
   3  -6   0  671.83   18.90
   3  -6   0  678.63   18.40
  -3  -6   0  676.13   19.60
  -3  -6   0  676.83   19.80
  -3  -6   0  659.93   20.20
  -3  -6   0  679.13   19.80
   3  -6   0  690.73   18.20
  -3   6   0  676.33   19.00
   3   6   0  666.83   19.50
   3   6   0  705.43   20.30
  -3   6   0  670.33   18.90
  -3   6   0  677.63   19.00
   3   6   0  691.53   19.90
   3   6   0  705.93   20.00
  -3   6   0  688.73   19.20
  -3   6   0  659.03   19.40
   3   6   0  660.13   19.50
   4  -6   0  546.45   14.20
  -4  -6   0  548.65   17.10
   4  -6   0  548.65   15.50
   4  -6   0  551.64   15.70
  -4  -6   0  565.14   16.70
  -4  -6   0  550.84   16.80
  -4  -6   0  549.25   16.90
   4  -6   0  540.95   15.90
  -4  -6   0  542.65   16.60
   4   6   0  518.65   17.20
  -4   6   0  546.15   15.70
   4   6   0  545.15   16.50
   4   6   0  541.85   16.90
  -4   6   0  555.84   15.70
  -4   6   0  560.64   16.10
  -4   6   0  545.65   16.10
   4   6   0  559.64   17.20
  -5  -6   0   40.10    4.40
   5  -6   0   47.20    3.10
  -5  -6   0   41.80    4.40
  -5  -6   0   42.70    5.60
  -5  -6   0   39.50    4.90
  -5  -6   0   39.10    4.80
   5  -6   0   43.90    3.60
   5  -6   0   42.40    4.30
  -5   6   0   42.10    3.50
   5   6   0   49.30    5.70
  -5   6   0   42.10    3.90
  -5   6   0   51.79    4.70
   5   6   0   48.20    4.60
   5   6   0   40.70    4.60
  -5   6   0   47.50    4.40
  -5   6   0   40.30    3.90
   5   6   0   39.90    4.60
   5   6   0   36.30    5.10
   6  -6   0  401.26   18.00
  -6  -6   0  501.45   16.80
  -6  -6   0  483.65   15.80
  -6  -6   0  485.95   16.10
   6  -6   0  493.15   13.80
  -6  -6   0  489.25   16.00
  -6  -6   0  503.45   15.80
   6  -6   0  490.25   13.80
   6   6   0  485.75   16.50
  -6   6   0  505.95   15.50
   6   6   0  479.45   15.40
   6   6   0  487.25   15.50
   6   6   0  513.95   16.50
   6   6   0  515.65   16.30
  -6   6   0  508.05   14.30
  -6   6   0  487.75   14.70
  -6   6   0  484.15   14.10
  -6   6   0  478.15   14.50
   7  -6   0  112.09    7.00
   7  -6   0  111.39    4.80
   7  -6   0  115.09    4.60
  -7  -6   0  106.89    7.90
  -7  -6   0  116.29    8.20
  -7  -6   0  117.39    7.00
  -7  -6   0  104.19    7.40
  -7   6   0  110.59    5.80
   7   6   0  113.69    8.60
   7   6   0  109.59    7.50
   7   6   0  124.49    8.10
  -7   6   0  119.69    4.40
  -7   6   0  113.99    7.50
  -7   6   0  115.29    5.50
   7   6   0   98.09    7.00
   7   6   0  110.99    6.30
  -7   6   0  123.89    6.50
  -8  -6   0  161.28    9.90
  -8  -6   0  157.28    8.30
  -8  -6   0  132.49   10.20
  -8  -6   0  156.68    8.90
  -8  -6   0  158.88    9.70
   8  -6   0  143.19    5.40
   8  -6   0  147.29    5.30
   8   6   0  150.38    9.00
  -8   6   0  156.78    7.70
   8   6   0  149.39    7.20
   8   6   0  159.58    9.20
  -8   6   0  151.08    5.90
   8   6   0  161.98   10.30
  -8   6   0  157.78    6.30
  -8   6   0  149.99    8.90
  -8   6   0  151.68    6.10
   8   6   0  151.98    8.40
  -8   6   0  145.89    7.60
  -9  -6   0  162.68   10.40
  -9  -6   0  151.38   10.60
  -9  -6   0  153.68   10.00
  -9  -6   0  177.98   10.00
  -9   6   0  158.38    6.30
   9   6   0  152.28    9.20
   9   6   0  161.78   11.60
  -9   6   0  159.38    8.50
   9   6   0  149.79    7.70
  -9   6   0  154.08    8.40
  -9   6   0  160.58    6.00
  -9   6   0  156.48    7.30
   9   6   0  168.48    9.80
   9   6   0  173.88   12.30
  -9   6   0  148.39    9.70
 -10  -6   0  166.88   11.20
 -10  -6   0  178.08   11.10
 -10  -6   0  125.99   13.10
 -10  -6   0  170.08    9.20
 -10  -6   0  161.18   12.00
 -10  -6   0  156.58   10.50
 -10   6   0  169.18    9.60
  10   6   0  180.98   10.20
 -10   6   0  155.98   13.90
  10   6   0  160.88    9.70
  10   6   0  170.18   13.30
 -10   6   0  176.68   11.40
 -10   6   0  175.28    5.70
 -10   6   0  166.38    8.70
 -11  -6   0   44.50    5.50
 -11  -6   0   59.59    7.90
 -11  -6   0   48.40    7.30
 -11  -6   0   53.79    7.70
 -11   6   0   57.89    6.70
 -11   6   0   49.30    8.30
   0  -7   0   -3.30    2.10
   0  -7   0    1.70    1.80
   0  -7   0   -2.40    2.20
   0  -7   0    0.80    2.40
   0  -7   0   -1.00    1.80
   0  -7   0   -1.50    2.60
   0   7   0   -2.10    1.70
   0   7   0   -1.10    2.60
   0   7   0   -1.90    1.70
   0   7   0   -1.80    2.50
   0   7   0    1.00    2.30
   1  -7   0    3.90    2.00
   1  -7   0    2.90    2.30
  -1  -7   0    4.20    2.40
   1  -7   0    0.90    2.40
  -1  -7   0    0.80    2.40
  -1  -7   0    5.90    2.40
   1  -7   0    1.90    2.20
  -1  -7   0    1.90    2.60
  -1  -7   0    3.60    2.30
   1  -7   0    1.40    1.50
   1  -7   0    3.20    2.40
  -1  -7   0   -0.50    2.20
  -1   7   0    0.90    2.30
  -1   7   0    2.70    1.50
   1   7   0    0.10    2.10
  -1   7   0   -1.20    2.60
  -1   7   0    2.90    2.50
   1   7   0    3.60    2.60
   1   7   0    0.90    2.70
  -1   7   0    2.10    2.00
   1   7   0    2.90    2.80
  -2  -7   0  166.48    7.20
   2  -7   0  154.38    6.90
  -2  -7   0  174.78    7.60
  -2  -7   0  155.78    7.20
   2  -7   0  174.28    6.80
   2  -7   0  171.18    6.70
   2  -7   0  165.98    6.50
  -2  -7   0  165.28    7.50
  -2  -7   0  172.18    7.40
  -2   7   0  171.58    7.60
   2   7   0  161.38    7.30
  -2   7   0  157.98    7.00
  -2   7   0  167.78    6.80
   2   7   0  163.38    7.90
  -2   7   0  173.78    7.30
   2   7   0  163.58    7.50
   2   7   0  166.68    8.00
  -2   7   0  182.78    7.10
   2   7   0  172.88    7.20
  -3  -7   0   47.70    4.70
   3  -7   0   54.29    3.70
   3  -7   0   45.80    3.70
  -3  -7   0   48.30    5.20
  -3  -7   0   52.09    5.40
  -3  -7   0   48.90    4.90
   3  -7   0   40.40    4.10
  -3  -7   0   43.90    5.10
   3  -7   0   45.00    4.10
  -3   7   0   52.79    4.30
   3   7   0   46.20    5.40
   3   7   0   50.29    5.00
   3   7   0   52.39    5.00
  -3   7   0   47.20    4.10
  -3   7   0   52.79    5.40
   3   7   0   53.69    5.80
  -3   7   0   46.20    4.60
   3   7   0   49.50    4.60
  -3   7   0   47.90    4.70
   4  -7   0   96.99    5.30
  -4  -7   0   90.29    6.60
  -4  -7   0  105.39    6.60
   4  -7   0   94.39    3.80
   4  -7   0   98.69    5.10
   4  -7   0   95.19    5.00
  -4  -7   0  104.19    6.30
  -4  -7   0  101.79    6.40
  -4  -7   0   97.29    6.70
   4  -7   0  101.09    3.90
  -4   7   0  101.39    6.10
   4   7   0  104.69    5.70
  -4   7   0   97.89    5.10
   4   7   0   97.29    6.20
   4   7   0   96.39    7.30
  -4   7   0   91.89    6.20
  -4   7   0   93.59    5.50
   4   7   0   97.99    6.90
  -4   7   0  102.19    5.50
   5  -7   0  310.97    9.80
  -5  -7   0  321.17   12.20
  -5  -7   0  294.97   11.30
   5  -7   0  304.37    9.80
   5  -7   0  303.07   10.50
  -5  -7   0  311.37   11.30
  -5  -7   0  301.37   11.60
  -5  -7   0  300.07   11.70
  -5   7   0  296.87   10.20
  -5   7   0  283.07   10.20
   5   7   0  313.47   11.10
   5   7   0  301.47   11.10
  -5   7   0  299.17   10.90
  -5   7   0  298.27   10.80
   5   7   0  306.07   12.10
   5   7   0  311.77   12.30
  -5   7   0  304.87   10.00
   5   7   0  299.97   11.70
  -6  -7   0   27.60    4.40
   6  -7   0   32.80    3.30
  -6  -7   0   32.50    3.90
   6  -7   0   34.80    3.90
  -6  -7   0   25.90    8.10
  -6  -7   0   35.80    5.10
   6  -7   0   34.90    4.30
  -6  -7   0   32.40    4.30
   6   7   0   37.10    5.30
   6   7   0   30.90    4.40
  -6   7   0   31.40    4.30
  -6   7   0   35.00    3.70
   6   7   0   31.90    4.00
  -6   7   0   33.30    3.90
   6   7   0   36.40    5.70
   6   7   0   27.50    4.00
  -6   7   0   29.30    3.40
   7  -7   0   26.40    4.50
   7  -7   0   23.30    2.60
  -7  -7   0   22.60    5.40
  -7  -7   0   11.90    4.00
   7  -7   0   20.50    2.70
  -7  -7   0   18.30    4.70
  -7  -7   0   19.50    4.10
  -7   7   0   18.80    2.70
   7   7   0   19.20    4.30
   7   7   0   10.10    4.60
   7   7   0   22.50    6.20
  -7   7   0   23.10    3.80
   7   7   0   17.70    4.60
  -7   7   0   17.50    3.30
   7   7   0   25.90    5.90
  -7   7   0   25.30    4.70
   8  -7   0  161.28    9.50
  -8  -7   0  165.78    9.60
   8  -7   0  175.08    6.30
  -8  -7   0  157.98   10.70
   8  -7   0  162.38    6.30
  -8  -7   0  162.78   10.10
  -8  -7   0  160.18    9.70
  -8  -7   0  172.18    9.30
   8   7   0  172.28   11.80
  -8   7   0  166.98    7.10
   8   7   0  178.68    8.70
  -8   7   0  183.08    8.70
   8   7   0  153.68    9.50
  -8   7   0  145.59   10.50
   8   7   0  185.38   10.60
   8   7   0  163.38    9.60
  -8   7   0  169.08    6.70
  -9  -7   0  144.49   10.20
  -9  -7   0  116.19   11.30
   9  -7   0  129.29    4.60
  -9  -7   0  118.09   11.30
  -9  -7   0  129.89    9.60
  -9   7   0  138.09    6.40
  -9   7   0  134.19    5.80
  -9   7   0  122.89   10.00
   9   7   0  134.99   10.60
  -9   7   0  134.89    8.80
   9   7   0  130.49   12.40
   9   7   0  137.09    9.90
 -10  -7   0    4.80    4.70
 -10  -7   0   -6.10    4.20
 -10  -7   0   -2.40    5.20
  10   7   0    7.20    5.70
 -10   7   0    1.40    5.20
 -10   7   0   -4.00    6.80
  10   7   0   -4.20    5.80
 -10   7   0   -0.50    6.30
 -10   7   0    0.10    2.30
   0  -8   0 1009.60   28.10
   0  -8   0  909.01   29.70
   0  -8   0 1021.40   28.20
   0  -8   0  972.90   26.90
   0  -8   0 1010.00   28.00
   0  -8   0 1023.00   27.80
   0   8   0 1010.00   27.00
   0   8   0 1042.20   28.40
   0   8   0  985.90   28.10
   0   8   0 1031.10   28.90
   0   8   0 1012.20   28.00
  -1  -8   0  194.08    8.80
   1  -8   0  198.78    8.40
   1  -8   0  208.88    8.20
  -1  -8   0  209.48    9.00
  -1  -8   0  208.28    8.00
  -1  -8   0  208.48    8.60
   1  -8   0  211.78    8.20
   1  -8   0  217.78    6.80
   1  -8   0  203.78    8.70
   1  -8   0  209.58    8.10
  -1  -8   0  206.48    8.50
  -1  -8   0  192.68    8.60
  -1   8   0  202.78    8.20
   1   8   0  212.48    9.10
  -1   8   0  189.88    8.40
   1   8   0  191.28    8.60
  -1   8   0  202.08    8.50
   1   8   0  199.88    7.90
   1   8   0  197.98    9.20
  -1   8   0  202.68    9.20
   1   8   0  210.78    8.20
  -2  -8   0   19.10    3.90
  -2  -8   0   21.90    4.20
  -2  -8   0   12.00    3.20
  -2  -8   0   15.70    3.40
  -2  -8   0   18.10    3.80
   2  -8   0   15.60    3.10
   2  -8   0   16.60    3.40
   2  -8   0   17.10    3.30
  -2  -8   0   17.50    3.40
   2  -8   0   13.70    2.40
   2  -8   0   18.00    3.00
   2   8   0   12.80    3.40
   2   8   0   11.10    3.70
   2   8   0   15.10    3.80
  -2   8   0   10.30    2.70
  -2   8   0   17.30    3.80
  -2   8   0   16.80    3.30
   2   8   0   14.10    3.30
   2   8   0   14.10    3.20
  -2   8   0   14.20    3.10
  -3  -8   0  231.78   10.00
   3  -8   0  250.37    8.80
  -3  -8   0  259.47   10.20
   3  -8   0  254.77    8.60
  -3  -8   0  251.37   10.30
   3  -8   0  253.17    9.40
  -3  -8   0  255.07    9.90
   3  -8   0  244.08    9.80
   3  -8   0  247.38    9.10
  -3  -8   0  256.67   10.20
   3   8   0  257.17   10.90
   3   8   0  253.17   10.80
  -3   8   0  247.18    9.70
  -3   8   0  260.97   10.30
  -3   8   0  215.18   11.10
  -3   8   0  262.07    9.40
   3   8   0  243.58   14.50
  -3   8   0  241.88    9.60
   3   8   0  255.27    9.80
   3   8   0  256.97   10.40
   4  -8   0  158.28    7.30
  -4  -8   0  163.18    8.50
   4  -8   0  160.68    7.10
   4  -8   0  165.18    5.90
  -4  -8   0  163.58    8.60
   4  -8   0  158.28    5.80
  -4  -8   0  148.09    8.70
  -4  -8   0  164.38    8.80
  -4  -8   0  148.99    8.90
   4  -8   0  161.48    7.00
   4   8   0  156.48    8.40
  -4   8   0  171.58    8.60
   4   8   0  170.18    8.90
   4   8   0  167.38    9.40
  -4   8   0  161.88    7.90
  -4   8   0  158.28    7.60
  -4   8   0  163.58    7.30
   4   8   0  155.88    7.60
   4   8   0  158.48    8.40
  -5  -8   0    5.90    4.10
  -5  -8   0    1.80    2.90
   5  -8   0    0.70    3.30
  -5  -8   0   -0.20    3.00
   5  -8   0    1.30    2.70
   5  -8   0   -2.10    1.80
  -5  -8   0    4.60    4.30
  -5  -8   0    5.00    4.00
   5   8   0   -1.60    3.60
  -5   8   0    0.30    3.60
   5   8   0    0.40    2.80
  -5   8   0   -1.00    2.20
  -5   8   0   -2.20    3.50
   5   8   0   -0.60    3.50
   5   8   0   -3.40    4.70
  -5   8   0    2.50    3.10
  -6  -8   0  134.69    8.60
   6  -8   0  121.69    7.60
  -6  -8   0  129.69    7.90
  -6  -8   0  127.39    9.00
   6  -8   0  115.09    6.30
  -6  -8   0  143.09    9.30
  -6  -8   0  122.29    7.50
   6  -8   0  126.39    9.20
   6   8   0  141.79   10.00
  -6   8   0  142.89    6.30
  -6   8   0  115.19    7.00
   6   8   0  132.89    8.20
  -6   8   0  117.99    8.40
  -6   8   0  126.79    8.20
   6   8   0  133.99    9.60
   6   8   0  144.89    8.40
   6   8   0  116.79    9.00
  -6   8   0  134.59    8.20
  -7  -8   0   44.30    6.10
   7  -8   0   48.70    5.10
   7  -8   0   58.19    7.20
  -7  -8   0   50.89    5.70
  -7  -8   0   42.50    5.30
  -7  -8   0   45.30    5.30
   7  -8   0   55.09    4.30
  -7  -8   0   42.40    6.40
   7   8   0   47.50    5.60
   7   8   0   51.19    5.80
  -7   8   0   47.60    5.70
   7   8   0   50.39    7.20
  -7   8   0   51.59    5.00
  -7   8   0   49.40    4.60
  -7   8   0   43.70    5.20
  -7   8   0   51.39    4.70
   7   8   0   46.80    7.10
   7   8   0   47.70    6.60
   8  -8   0    4.40    5.20
  -8  -8   0    9.40    4.60
   8  -8   0    7.00    2.30
  -8  -8   0   13.50    6.60
  -8  -8   0    0.30    7.00
   8  -8   0    7.00    3.30
  -8  -8   0   -1.30    4.00
  -8  -8   0    4.80    4.50
   8   8   0    7.50    7.20
  -8   8   0   10.00    2.90
  -8   8   0    9.60    5.40
  -8   8   0    7.40    4.60
   8   8   0    6.80    9.90
  -8   8   0    8.10    3.50
   8   8   0    8.50    5.70
   8   8   0    2.40    5.10
   9  -8   0   56.19    3.90
   9  -8   0   60.79    4.30
  -9  -8   0   67.09    8.40
  -9  -8   0   68.99    7.30
  -9  -8   0   63.49    9.70
   9   8   0   52.89    9.50
   9   8   0   46.30    7.10
   9   8   0   62.19    8.00
  -9   8   0   55.19    5.10
  -9   8   0   62.19    6.50
  -9   8   0   52.79    6.00
  -9   8   0   50.09    6.60
  -9   8   0   72.89    8.10
 -10  -8   0  168.98   12.80
 -10  -8   0  148.29   12.40
 -10   8   0  181.48    8.00
 -10   8   0  193.68   12.30
  10   8   0  198.48   14.80
 -10   8   0  190.08    6.90
  10   8   0  214.98   14.50
 -10   8   0  201.18   14.10
   0  -9   0   -3.50    3.10
   0  -9   0   -2.80    3.50
   0  -9   0    0.00    2.60
   0  -9   0   -0.10    3.10
   0  -9   0    2.70    3.30
   0  -9   0    0.90    2.40
   0   9   0    3.40    3.60
   0   9   0   -1.10    3.50
   0   9   0    0.60    3.40
   0   9   0   -0.60    2.50
   0   9   0    1.30    2.40
  -1  -9   0   61.19    5.50
  -1  -9   0   68.29    6.10
   1  -9   0   57.79    5.70
  -1  -9   0   56.59    5.70
   1  -9   0   60.39    5.80
   1  -9   0   62.99    6.30
  -1  -9   0   53.99    6.20
   1  -9   0   67.59    6.50
   1  -9   0   62.49    4.10
   1  -9   0   57.99    4.90
  -1  -9   0   60.09    6.50
   1   9   0   69.29    5.10
   1   9   0   64.79    6.80
   1   9   0   59.79    5.50
  -1   9   0   64.29    5.90
   1   9   0   70.89    6.40
  -1   9   0   59.89    6.40
  -1   9   0   58.89    6.80
  -1   9   0   59.19    5.40
   1   9   0   66.79    6.80
  -2  -9   0   27.20    4.60
   2  -9   0   10.30    3.40
  -2  -9   0   22.20    4.10
  -2  -9   0   17.20    3.80
  -2  -9   0   23.50    4.80
  -2  -9   0   16.90    4.20
   2  -9   0   19.90    3.80
  -2  -9   0   13.70    3.60
   2  -9   0   20.80    3.30
   2  -9   0   19.50    3.60
   2  -9   0   15.90    2.50
   2   9   0   15.20    3.80
   2   9   0   23.90    4.80
   2   9   0   24.80    3.80
  -2   9   0   11.50    3.30
   2   9   0   18.10    4.30
  -2   9   0   12.00    3.80
  -2   9   0   14.80    4.40
  -2   9   0   13.30    4.10
  -3  -9   0  169.78    8.90
  -3  -9   0  159.78    8.60
   3  -9   0  152.28    7.90
   3  -9   0  165.88    7.70
   3  -9   0  171.68    7.60
   3  -9   0  155.38    7.50
  -3  -9   0  162.28    8.50
  -3  -9   0  160.18    8.30
  -3  -9   0  168.38    8.90
   3  -9   0  172.18    7.20
  -3  -9   0  168.68    9.30
   3   9   0  151.18    8.70
  -3   9   0  152.88    8.50
  -3   9   0  166.98    7.80
  -3   9   0  163.68    8.50
   3   9   0  162.88    9.70
   3   9   0  168.48    8.20
  -3   9   0  171.28    8.00
   3   9   0  154.38    9.30
   3   9   0  167.08   10.50
  -3   9   0  169.08    9.10
  -4  -9   0  271.77   11.20
  -4  -9   0  279.37   12.10
   4  -9   0  273.37    8.80
  -4  -9   0  264.97   11.70
   4  -9   0  259.57   14.10
   4  -9   0  282.17   11.40
  -4  -9   0  273.17   11.80
   4  -9   0  270.47    8.90
  -4   9   0  265.57   10.90
   4   9   0  269.87   11.80
  -4   9   0  260.17   10.80
  -4   9   0  263.47   10.60
   4   9   0  286.67   12.40
  -4   9   0  268.17   11.50
   4   9   0  274.27   12.90
   4   9   0  265.37   10.70
  -4   9   0  276.97   10.20
   4   9   0  257.47   11.70
  -5  -9   0  217.68   10.90
   5  -9   0  206.18    9.30
   5  -9   0  201.38    9.00
  -5  -9   0  195.98   10.30
   5  -9   0  204.88    8.20
  -5  -9   0  207.98   11.00
  -5  -9   0  231.88   11.40
  -5  -9   0  205.68   10.00
  -5   9   0  229.18   10.10
   5   9   0  211.48   10.10
  -5   9   0  215.08    9.80
   5   9   0  205.28   10.40
  -5   9   0  201.88   10.10
   5   9   0  225.68   11.40
   5   9   0  211.88   11.10
  -5   9   0  222.28   10.60
   5   9   0  221.98   12.20
  -5   9   0  207.58    8.60
  -6  -9   0   -3.10    3.50
   6  -9   0    2.10    2.40
  -6  -9   0   12.30    5.30
  -6  -9   0   -0.10    3.20
   6  -9   0    0.30    3.30
   6  -9   0   -1.50    4.00
  -6  -9   0    5.50    4.40
   6   9   0    4.30    5.60
   6   9   0   -5.60    5.80
   6   9   0   -4.90    3.90
  -6   9   0    1.90    3.90
  -6   9   0    1.30    4.70
  -6   9   0   -3.60    3.80
  -6   9   0    0.90    2.70
   6   9   0   -1.90    6.00
  -6   9   0    3.80    4.50
   6   9   0   -8.10    4.90
  -7  -9   0   15.80    8.20
  -7  -9   0   10.20    4.10
   7  -9   0    1.30    4.80
  -7  -9   0    9.70    4.80
   7  -9   0    9.00    3.60
   7  -9   0    1.30    2.70
  -7  -9   0    7.10    5.30
  -7   9   0    7.10    4.60
   7   9   0   10.20    7.50
   7   9   0   -1.00    5.90
   7   9   0   12.40    5.20
  -7   9   0   15.60    8.50
  -7   9   0    6.40    4.10
   7   9   0   13.60    6.10
   7   9   0    4.80    4.80
  -7   9   0    4.40    4.90
  -7   9   0    6.00    3.00
   8  -9   0   86.09   13.90
  -8  -9   0   97.79    9.70
  -8  -9   0   80.69    8.60
  -8  -9   0   90.19   10.20
  -8  -9   0   79.99    9.20
  -8   9   0   82.99    9.70
  -8   9   0   83.89    6.10
  -8   9   0  100.99   10.20
   8   9   0   81.49   10.20
  -8   9   0   93.59    7.80
   8   9   0   84.49    8.90
   8   9   0   83.39    8.10
   9  -9   0   22.00    3.60
  -9  -9   0   32.80    7.00
  -9  -9   0   26.40    6.40
   9   9   0   19.50    7.90
  -9   9   0   34.00    4.60
  -9   9   0   27.80    3.90
  -9   9   0   43.00    8.10
   9   9   0   29.90    8.00
   0 -10   0   19.40    4.10
   0 -10   0   20.00    4.80
   0 -10   0   21.80    3.90
   0 -10   0   18.60    4.70
   0 -10   0   26.30    4.70
   0 -10   0   24.10    3.50
   0  10   0   21.10    3.40
   0  10   0   23.90    4.80
   0  10   0   23.10    4.90
   0  10   0   21.10    4.80
   1 -10   0  438.66   14.30
   1 -10   0  409.46   12.40
   1 -10   0  400.26   14.90
  -1 -10   0  452.25   14.00
  -1 -10   0  423.26   15.60
   1 -10   0  429.16   15.00
   1 -10   0  402.36   14.30
  -1 -10   0  423.26   15.30
  -1 -10   0  429.06   14.80
  -1 -10   0  410.66   15.00
   1 -10   0  420.86   14.40
   1  10   0  422.36   17.30
  -1  10   0  409.76   15.10
   1  10   0  416.16   15.30
   1  10   0  423.46   15.80
   1  10   0  430.66   14.10
  -1  10   0  409.66   15.50
   1  10   0  402.96   17.20
  -1  10   0  417.76   14.90
  -1  10   0  404.46   14.50
   2 -10   0   43.70    5.30
   2 -10   0   37.30    4.30
  -2 -10   0   37.80    5.00
  -2 -10   0   38.60    5.50
   2 -10   0   40.10    4.70
  -2 -10   0   50.19    6.40
  -2 -10   0   36.90    5.00
  -2 -10   0   47.20    5.70
   2 -10   0   34.00    4.60
   2 -10   0   39.60    4.70
  -2 -10   0   38.70    5.20
   2  10   0   43.30    5.20
  -2  10   0   41.70    5.60
   2  10   0   49.00    5.80
  -2  10   0   38.00    4.60
   2  10   0   36.00    5.40
  -2  10   0   37.10    4.60
   2  10   0   39.60    5.80
   2  10   0   43.40    5.70
  -2  10   0   36.70    5.20
  -3 -10   0   70.09    7.90
  -3 -10   0   79.49    7.00
   3 -10   0   68.19    5.60
  -3 -10   0   73.19    7.00
  -3 -10   0   80.09    7.90
  -3 -10   0   74.19    8.40
  -3 -10   0   62.29    6.40
   3 -10   0   71.09    6.60
   3 -10   0   69.49    6.10
   3 -10   0   71.59    6.60
   3  10   0   76.89    6.20
  -3  10   0   82.69    7.90
  -3  10   0   69.39    7.00
  -3  10   0   76.09    9.30
   3  10   0   77.89    8.10
   3  10   0   82.89    9.20
  -3  10   0   74.49    6.10
   3  10   0   72.79    7.60
   3  10   0   65.29    7.80
  -4 -10   0  232.98   11.00
   4 -10   0  237.48   10.00
  -4 -10   0  262.97   12.40
  -4 -10   0  226.88   10.80
   4 -10   0  240.98    8.80
   4 -10   0  249.97    8.60
  -4 -10   0  245.68   11.80
  -4 -10   0  249.58   12.60
   4 -10   0  246.98   10.30
  -4  10   0  247.08   11.10
  -4  10   0  214.18   15.30
  -4  10   0  240.88    9.80
   4  10   0  265.87   13.20
   4  10   0  237.98   10.30
   4  10   0  229.48   12.10
  -4  10   0  218.28   10.70
   4  10   0  226.08   11.60
  -4  10   0  230.58   11.00
   4  10   0  234.18   11.90
  -5 -10   0   48.20    5.60
  -5 -10   0   41.90    7.00
   5 -10   0   52.89    5.60
  -5 -10   0   46.00    6.60
   5 -10   0   38.80    4.80
  -5 -10   0   49.60    6.80
  -5 -10   0   30.20    5.00
   5 -10   0   40.20    4.80
  -5  10   0   52.09    6.40
  -5  10   0   44.10    4.40
   5  10   0   45.40    6.40
   5  10   0   39.30    6.50
  -5  10   0   47.90    5.50
   5  10   0   33.70    4.90
  -5  10   0   44.30    7.00
   5  10   0   39.80    7.50
   5  10   0   30.50    6.80
   6 -10   0   53.49    6.10
  -6 -10   0   59.59    7.00
   6 -10   0   57.69    7.20
  -6 -10   0   60.09    8.10
  -6 -10   0   55.79    7.20
  -6 -10   0   45.70    6.80
   6  10   0   59.09    8.80
   6  10   0   55.59    7.40
  -6  10   0   63.69    8.40
  -6  10   0   49.30    6.00
  -6  10   0   55.59    5.60
  -6  10   0   53.99    6.80
   6  10   0   43.50    5.80
  -6  10   0   62.39    7.00
   6  10   0   47.50    6.60
   6  10   0   44.30    7.70
  -7 -10   0  109.79   10.70
  -7 -10   0  102.59    8.70
  -7 -10   0   95.29   11.00
  -7 -10   0  125.89   13.20
   7 -10   0   86.09    8.10
   7 -10   0  105.09    7.90
  -7  10   0   98.09    9.30
  -7  10   0   78.69   10.00
   7  10   0  106.99   11.40
   7  10   0  106.59   12.40
  -7  10   0  106.29    6.80
  -7  10   0  102.19   10.30
  -7  10   0   89.89   10.70
  -8 -10   0    9.90    5.00
   8 -10   0    5.70    7.40
  -8 -10   0    5.60    6.40
  -8 -10   0    8.40    6.70
  -8  10   0    5.60    7.10
  -8  10   0    9.40    6.80
  -8  10   0    1.90    3.60
   8  10   0    6.10    8.20
   8  10   0   -7.90    9.40
   0 -11   0   -4.40    4.30
   0 -11   0    1.10    3.40
   0 -11   0    2.20    4.10
   0 -11   0    1.10    4.40
   0 -11   0    3.40    3.80
   0 -11   0    1.70    5.00
   0  11   0   -1.10    4.20
   0  11   0   -5.30    4.30
   0  11   0   -1.70    3.20
   0  11   0   -0.70    5.10
   1 -11   0  108.99    9.40
  -1 -11   0  110.69    9.70
  -1 -11   0   97.19    8.60
   1 -11   0   93.49    8.30
   1 -11   0  104.39    7.30
   1 -11   0  113.69    8.20
  -1 -11   0  109.79    9.80
   1 -11   0   96.79    8.90
  -1 -11   0  117.09    8.30
  -1 -11   0  104.59    7.70
  -1 -11   0  105.19    8.40
   1  11   0  106.39    9.00
  -1  11   0  102.69    9.50
   1  11   0   96.09    9.90
  -1  11   0  110.29    7.80
   1  11   0  100.29    7.00
   1  11   0  106.89    8.80
  -1  11   0  103.79    9.40
   1  11   0  110.29    9.10
  -1  11   0  104.69    8.30
   2 -11   0  228.88   11.60
   2 -11   0  242.38   11.80
  -2 -11   0  272.07   11.60
   2 -11   0  245.98   10.20
   2 -11   0  252.47   11.10
   2 -11   0  258.47   10.70
  -2 -11   0  244.38   11.50
  -2 -11   0  241.38   11.80
  -2 -11   0  240.88   12.40
  -2 -11   0  276.57   13.20
  -2  11   0  243.88   11.20
  -2  11   0  258.07   12.70
   2  11   0  235.98   12.30
  -2  11   0  243.28   12.30
   2  11   0  242.48   11.70
   2  11   0  255.17   12.90
  -2  11   0  260.87   11.10
   2  11   0  226.68   11.00
   2  11   0  265.67   13.20
   3 -11   0   10.40    4.00
  -3 -11   0    5.80    5.80
  -3 -11   0   10.60    5.70
  -3 -11   0   15.50    4.80
   3 -11   0   10.70    5.30
  -3 -11   0   12.10    6.20
   3 -11   0    7.70    5.10
  -3 -11   0   16.60    5.10
   3 -11   0    8.50    3.20
  -3 -11   0    8.70    4.40
   3 -11   0   11.40    4.80
   3  11   0    7.30    5.60
   3  11   0   10.90    4.40
  -3  11   0   10.80    3.90
  -3  11   0    4.70    4.30
   3  11   0    9.60    6.50
  -3  11   0    7.80    5.60
   3  11   0    0.60    3.80
  -3  11   0   21.50    5.90
   3  11   0   19.10    6.40
  -4 -11   0   33.30    7.00
  -4 -11   0   34.30    5.50
   4 -11   0   34.30    5.50
   4 -11   0   33.20    4.10
  -4 -11   0   34.70    6.90
   4 -11   0   32.00    3.90
  -4 -11   0   37.60    6.40
   4  11   0   40.00    7.00
  -4  11   0   30.40    4.20
   4  11   0   38.20    7.10
  -4  11   0   34.70    5.80
  -4  11   0   33.30    6.50
   4  11   0   36.30    7.70
   4  11   0   30.00    6.10
  -4  11   0   32.90    6.10
  -5 -11   0  122.09    9.20
   5 -11   0  138.39    9.80
  -5 -11   0  139.59   11.50
  -5 -11   0  137.89   11.80
  -5 -11   0  104.89    9.90
   5 -11   0  134.19    9.30
  -5 -11   0  133.79   11.30
  -5  11   0  103.09   12.80
   5  11   0  113.09   12.60
  -5  11   0  117.59   10.40
  -5  11   0  129.59    7.40
  -5  11   0  117.89   10.30
   5  11   0  115.09   12.20
   5  11   0  116.19   10.90
  -5  11   0   81.89   10.70
   5  11   0  133.29   11.50
  -6 -11   0   54.39    6.30
  -6 -11   0   33.40    7.40
   6 -11   0   21.90    6.40
  -6 -11   0   23.80    8.90
  -6 -11   0   43.30    7.50
  -6  11   0   37.40    7.20
   6  11   0   50.29    8.10
  -6  11   0   28.10    9.70
  -6  11   0   39.70    4.50
  -6  11   0   36.60    7.20
  -6  11   0   26.10    6.50
   6  11   0   33.60    8.20
   7 -11   0   -5.80    7.00
  -7 -11   0   17.00    7.40
  -7 -11   0    6.60    4.50
  -7 -11   0   -6.10   11.60
  -7 -11   0   -5.20    6.80
  -7  11   0   -1.70    3.50
   7  11   0   -7.70    7.90
  -7  11   0   -1.70    7.20
  -7  11   0   -2.40    7.00
  -7  11   0    1.10    7.00
   7  11   0   -7.10   11.10
   0 -12   0   58.79    9.20
   0 -12   0   61.99    7.10
   0 -12   0   60.09    6.50
   0 -12   0   56.09    7.60
   0 -12   0   68.49    7.80
   0 -12   0   71.59    7.10
   0  12   0   66.39    7.30
   0  12   0   70.29    7.70
   0  12   0   55.29    7.80
  -1 -12   0   43.90    6.20
  -1 -12   0   48.40    6.30
  -1 -12   0   45.10    5.70
  -1 -12   0   48.40    7.80
  -1 -12   0   36.70    6.60
   1 -12   0   47.80    6.20
   1 -12   0   48.60    6.60
   1 -12   0   32.90    6.90
   1 -12   0   31.50    6.90
  -1 -12   0   33.30    6.70
   1  12   0   40.40    6.00
   1  12   0   35.80    9.80
  -1  12   0   35.30    6.40
   1  12   0   43.90    6.90
  -1  12   0   42.70    5.90
  -1  12   0   43.80    7.50
   2 -12   0   41.40    5.80
  -2 -12   0   36.80    6.00
  -2 -12   0   46.50    7.10
   2 -12   0   39.30    6.60
   2 -12   0   33.90    6.40
  -2 -12   0   40.50    7.40
  -2 -12   0   40.60    6.20
   2 -12   0   41.60    7.30
  -2 -12   0   36.10    8.90
  -2  12   0   36.20    6.60
   2  12   0   38.00    5.80
  -2  12   0   44.80    5.50
  -2  12   0   25.90    8.80
   2  12   0   44.20    7.40
   2  12   0   38.90    8.20
  -2  12   0   51.19    7.90
   3 -12   0   66.69    7.50
  -3 -12   0   94.19   11.20
  -3 -12   0   64.39    8.30
   3 -12   0   77.99    9.70
   3 -12   0   83.09    9.20
  -3 -12   0  110.49   10.40
   3 -12   0   94.79    8.40
  -3 -12   0  105.19   10.90
  -3 -12   0   84.99    8.90
   3  12   0   98.89   12.00
   3  12   0   82.19    8.70
  -3  12   0   71.49    8.40
   3  12   0   77.99    9.20
  -3  12   0   81.79    8.40
   3  12   0   90.29    8.90
  -3  12   0   77.99    7.30
  -3  12   0   75.89    8.10
  -4 -12   0   10.00    8.00
  -4 -12   0   33.60    7.20
  -4 -12   0   23.50    7.70
   4 -12   0   22.00    5.50
   4 -12   0   20.80    4.30
  -4 -12   0   24.20    5.70
   4 -12   0   28.60    6.50
  -4 -12   0   23.60    7.80
  -4  12   0   10.40    6.40
   4  12   0   30.80    8.90
   4  12   0   19.30    8.70
  -4  12   0   29.50    8.60
  -4  12   0   11.40    3.90
   4  12   0   16.80    5.60
   4  12   0   23.50    8.30
  -5 -12   0   28.10    9.30
   5 -12   0   33.00    6.80
  -5 -12   0   39.80    8.10
  -5 -12   0   42.60    8.60
  -5 -12   0   24.90    5.40
   5  12   0   17.20    7.30
  -5  12   0   23.80    4.10
  -5  12   0   34.60    7.70
   5  12   0   26.60    9.70
   5  12   0   31.90    9.40
   5  12   0   23.60    9.70
  -6 -12   0   51.19    9.40
  -6 -12   0   41.90    7.60
  -6 -12   0   52.19   11.10
  -6 -12   0   71.89    9.70
  -6  12   0   52.79    9.20
   6  12   0   49.70    9.20
   6  12   0   72.19   12.20
  -6  12   0   52.79    8.90
  -6  12   0   59.19    6.20
   0 -13   0  -27.90   13.60
   0 -13   0   -5.40    6.00
   0 -13   0   -1.00    7.50
   0 -13   0    0.60    6.80
   0 -13   0    2.60    4.70
   0  13   0    1.80    6.30
   0  13   0   -0.20    6.00
  -1 -13   0   82.49   10.80
   1 -13   0   55.39    8.50
  -1 -13   0   91.29    9.80
   1 -13   0  102.39   11.60
  -1 -13   0  104.49   10.50
  -1 -13   0   97.39    9.60
   1 -13   0   84.59    9.80
   1 -13   0   90.59   10.60
   1  13   0   84.19   11.40
  -1  13   0   71.49    7.70
   1  13   0   73.89    9.80
   1  13   0   82.39    9.10
  -1  13   0   86.19    9.20
   2 -13   0  100.89   10.60
  -2 -13   0   85.69   10.80
  -2 -13   0   80.99    9.90
  -2 -13   0   84.09    9.90
   2 -13   0   89.79   10.60
  -2 -13   0   90.09   11.20
   2 -13   0  105.49   11.50
   2  13   0   80.89   11.00
   2  13   0   97.19   10.80
  -2  13   0   92.39    9.20
  -2  13   0   77.59    9.00
   2  13   0   95.49   10.20
   3 -13   0   -0.80    7.20
  -3 -13   0   11.60    6.40
  -3 -13   0   -0.80    8.30
   3 -13   0   -0.10    5.50
  -3 -13   0   -3.00    6.80
  -3 -13   0   -6.80    8.80
   3  13   0   15.40    9.20
   3  13   0   -1.00    5.40
  -3  13   0   -1.50    4.60
  -3  13   0    2.50    6.80
  -4 -13   0   46.40    7.50
  -4 -13   0   43.20   10.30
  -4 -13   0   62.09    9.00
  -4  13   0   47.30    9.20
   4  13   0   44.10    7.90
   4  13   0   32.30   11.10
   4  13   0   51.89   11.60
 -12   0   1   20.30    7.40
 -12   0   1    2.10    3.40
 -12   0   1   -6.20    5.90
 -12   0   1   -1.60    6.50
 -12   0   1    4.00    4.90
 -12   0   1   -2.80    5.70
  11   0  -1   -1.80    6.40
 -11   0   1    0.00    4.20
  11   0  -1   -3.00    2.50
 -11   0   1   -3.20    2.80
  11   0  -1    1.60    3.70
 -11   0   1   -0.50    4.40
 -11   0   1   -4.80    4.70
 -11   0   1   -7.80    5.00
 -11   0   1    2.10    5.00
 -10   0   1    0.50    3.80
  10   0  -1   -3.10    3.00
  10   0  -1    3.90    2.10
 -10   0   1   -2.60    4.10
 -10   0   1   -1.00    3.60
 -10   0   1    0.80    2.50
 -10   0   1    2.30    3.40
 -10   0   1    0.50    4.30
  -9   0   1    0.60    2.10
  -9   0   1    3.10    2.90
   9   0  -1   -1.20    1.70
   9   0  -1   -5.20    3.80
  -9   0   1   -4.50    3.40
  -9   0   1    1.40    2.80
  -9   0   1    1.80    3.60
  -9   0   1    3.90    3.00
   9   0  -1   -3.50    2.60
   8   0  -1   -1.00    2.10
   8   0  -1    1.00    1.50
  -8   0   1    2.80    2.60
  -8   0   1   -3.80    2.90
  -8   0   1    0.00    1.90
  -8   0   1   -2.10    2.30
   8   0  -1    0.20    3.10
  -8   0   1   -1.30    2.30
  -8   0   1    1.50    3.10
  -7   0   1   -1.00    2.00
   7   0  -1   -1.30    1.80
  -7   0   1   -1.10    1.80
  -7   0   1   -0.10    2.60
  -7   0   1    0.40    2.00
   7   0  -1    0.50    1.30
   7   0  -1   -2.20    2.50
  -7   0   1    1.70    1.70
  -7   0   1    0.20    2.50
   6   0  -1   -1.10    1.50
   6   0  -1   -2.60    1.20
  -6   0   1    0.50    1.70
  -6   0   1    0.50    2.50
  -6   0   1    0.70    2.30
  -6   0   1   -1.10    1.50
  -6   0   1   -1.70    1.60
   6   0  -1    0.00    2.10
  -5   0   1   -1.50    1.20
   5   0  -1    0.10    1.90
   5   0  -1    2.30    1.40
  -5   0   1   -2.60    2.00
  -5   0   1    0.10    1.40
  -5   0   1   -2.30    2.00
   5   0  -1   -1.00    1.10
  -5   0   1   -1.20    1.30
   5   0  -1   -0.40    0.80
  -5   0   1    3.40    1.40
   5   0  -1   -0.40    0.90
  -4   0   1   -3.80    1.10
  -4   0   1   -3.00    1.10
   4   0  -1   -4.30    1.00
   4   0  -1   -2.20    1.40
  -4   0   1   -3.20    1.10
  -4   0   1   -2.40    1.10
   4   0  -1   -3.10    0.80
  -4   0   1   -3.10    1.60
   4   0  -1   -3.30    0.90
  -4   0   1   -3.70    1.60
   4   0  -1   -2.90    0.90
   3   0  -1   -2.00    0.30
  -3   0   1   -1.30    0.90
   3   0  -1   -1.70    0.80
   3   0  -1   -0.80    0.70
  -3   0   1   -2.50    1.30
  -3   0   1   -2.40    1.20
  -3   0   1   -1.60    0.90
  -3   0   1   -1.70    0.80
  -3   0   1   -0.70    0.90
   3   0  -1   -2.60    1.10
   2   0  -1   -0.40    0.70
  -2   0   1    0.00    0.70
  -2   0   1    0.00    1.00
  -2   0   1   -0.30    0.70
   2   0  -1    0.10    0.90
   2   0  -1   -0.40    0.80
  -2   0   1   -0.70    1.00
   2   0  -1    0.20    0.60
  -2   0   1    0.10    0.70
  -2   0   1    0.30    0.70
   2   0  -1    0.10    1.00
   2   0   1    0.40    0.50
  -2   0  -1    0.20    0.40
  -2   0  -1   -0.20    0.40
   2   0   1   -1.00    1.00
   2   0   1   -0.70    0.50
  -2   0  -1    0.00    0.50
  -2   0  -1    0.30    1.10
  -2   0  -1    0.30    0.60
   3   0   1   -0.50    1.30
  -3   0  -1    0.40    0.70
  -3   0  -1    0.90    1.30
   3   0   1    0.00    0.70
  -3   0  -1   -1.00    0.80
   3   0   1    0.60    0.70
   4   0   1    0.00    0.80
   4   0   1    0.10    1.50
  -4   0  -1   -1.60    1.80
  -4   0  -1   -1.10    1.00
  -4   0  -1   -0.90    0.90
  -4   0  -1    1.10    1.60
  -4   0  -1   -0.80    0.90
   4   0   1   -0.60    0.90
  -4   0  -1   -0.70    0.90
  -5   0  -1   -0.20    2.10
  -5   0  -1    0.20    1.10
  -5   0  -1   -0.10    1.20
  -5   0  -1    0.20    1.10
   5   0   1    0.00    0.90
   5   0   1   -0.60    1.80
   5   0   1   -1.40    1.10
  -5   0  -1   -0.40    1.20
  -5   0  -1   -0.60    2.00
  -6   0  -1   -0.70    2.30
  -6   0  -1   -0.50    1.40
   6   0   1   -4.70    2.20
  -6   0  -1   -0.30    2.40
  -6   0  -1   -0.80    1.40
  -6   0  -1   -1.70    1.40
   6   0   1    0.00    1.00
  -6   0  -1   -1.70    1.30
   6   0   1   -1.70    1.30
  -7   0  -1   -1.20    1.80
  -7   0  -1   -2.70    1.70
  -7   0  -1   -1.40    2.80
   7   0   1   -2.50    1.60
   7   0   1    1.60    1.20
  -7   0  -1    3.40    2.80
  -7   0  -1   -0.40    1.80
  -7   0  -1   -0.30    1.50
   7   0   1   -6.30    2.40
  -8   0  -1    1.90    2.30
  -8   0  -1    4.20    2.30
  -8   0  -1   -0.60    3.30
   8   0   1   -4.30    3.10
  -8   0  -1   -2.10    2.20
  -8   0  -1    4.30    3.30
   8   0   1   -2.40    1.80
  -8   0  -1   -2.00    1.70
   8   0   1    1.30    1.40
   9   0   1   -1.20    4.20
  -9   0  -1    1.40    2.10
  -9   0  -1    4.20    3.70
  -9   0  -1    1.10    2.90
  -9   0  -1   -0.70    3.90
   9   0   1   -4.00    2.20
  -9   0  -1    0.00    2.80
   9   0   1    2.30    1.80
  -9   0  -1   -1.40    2.50
 -10   0  -1   -3.50    3.30
  10   0   1   -2.10    2.60
  10   0   1    0.60    2.10
 -10   0  -1   -0.30    3.00
 -10   0  -1   -5.50    4.20
 -10   0  -1   -1.40    3.90
  10   0   1   -4.30    5.00
 -10   0  -1   -2.30    4.30
 -10   0  -1    0.80    2.40
 -11   0  -1    0.30    3.60
 -11   0  -1    5.20    5.30
  11   0   1    0.90    2.30
 -11   0  -1   -1.10    2.70
 -11   0  -1    0.60    5.50
 -11   0  -1    3.60    4.80
 -11   0  -1   -0.40    4.30
  12   0   1    0.30    3.50
 -12   0  -1    1.70    3.40
 -12   0  -1   -4.40    5.80
 -12   0  -1   -9.40    4.00
 -12   0  -1   -3.10    6.30
 -12   0  -1    4.80    7.10
 -12  -1   1  116.29    7.70
 -12  -1   1  156.68   13.10
 -12  -1   1  122.79   10.30
 -12  -1   1  124.69   11.10
  12  -1  -1  125.19   15.10
  12  -1  -1  129.89    7.50
 -12   1   1  128.19    8.60
 -12   1   1  133.09   11.60
 -12   1   1  125.59   11.00
 -12   1   1  120.09    7.10
 -12   1   1  169.58   13.20
 -11  -1   1   52.59    7.30
  11  -1  -1   53.19    5.70
 -11  -1   1   45.40    6.20
  11  -1  -1   47.40    8.00
  11  -1  -1   39.10    4.30
 -11  -1   1   41.40    5.40
 -11  -1   1   51.09    6.10
 -11  -1   1   45.40    5.20
 -11  -1   1   42.00    8.90
 -11   1   1   50.99    4.80
  11   1  -1   43.50    7.30
 -11   1   1   47.60    5.00
 -11   1   1   52.29    5.80
 -11   1   1   46.00    6.40
 -11   1   1   51.09    5.70
  11   1  -1   38.90    5.10
 -11   1   1   57.49    7.20
 -10  -1   1  774.12   22.20
 -10  -1   1  792.02   23.10
  10  -1  -1  779.12   24.80
 -10  -1   1  758.32   23.30
 -10  -1   1  797.62   24.20
 -10  -1   1  825.32   25.10
  10  -1  -1  792.72   21.30
  10  -1  -1  778.92   21.70
 -10  -1   1  803.62   22.80
  10   1  -1  770.22   22.40
  10   1  -1  765.92   21.80
 -10   1   1  830.82   24.50
  10   1  -1  775.52   30.50
 -10   1   1  812.32   22.00
 -10   1   1  788.32   21.80
 -10   1   1  789.72   22.60
 -10   1   1  724.53   25.40
 -10   1   1  702.63   28.10
  -9  -1   1  222.48   10.00
   9  -1  -1  212.48   10.30
   9  -1  -1  217.98    7.90
  -9  -1   1  220.78    9.10
  -9  -1   1  220.28   10.80
  -9  -1   1  210.38    8.80
  -9  -1   1  217.48    8.20
   9  -1  -1  224.48    7.30
   9   1  -1  212.08    7.60
  -9   1   1  213.78    8.20
  -9   1   1  233.88   10.20
  -9   1   1  226.68    8.70
  -9   1   1  214.78    8.70
   9   1  -1  210.28   10.70
  -9   1   1  215.98    7.80
   9   1  -1  200.08    8.40
  -9   1   1  227.98    9.80
   8  -1  -1    5.30    4.50
   8  -1  -1   12.60    2.40
  -8  -1   1   12.40    3.00
  -8  -1   1   12.60    2.60
  -8  -1   1    7.80    3.10
  -8  -1   1    9.10    3.80
  -8  -1   1   11.40    3.10
  -8  -1   1   16.70    3.90
   8  -1  -1   10.40    1.90
  -8   1   1   13.60    2.30
  -8   1   1    9.50    2.50
  -8   1   1   12.60    3.80
   8   1  -1   14.70    3.00
  -8   1   1   16.10    3.70
  -8   1   1   12.60    2.70
  -8   1   1    9.80    2.50
   8   1  -1   12.20    2.20
   8   1  -1   13.20    3.80
   7  -1  -1  571.44   15.80
  -7  -1   1  576.64   17.50
  -7  -1   1  600.74   16.50
  -7  -1   1  569.44   16.80
   7  -1  -1  605.64   16.10
  -7  -1   1  590.94   18.00
   7  -1  -1  585.54   17.60
  -7  -1   1  581.84   16.70
  -7  -1   1  534.85   16.60
  -7   1   1  570.34   17.50
  -7   1   1  581.74   16.10
  -7   1   1  590.54   16.30
   7   1  -1  589.64   15.40
  -7   1   1  605.44   17.70
   7   1  -1  543.75   21.50
   7   1  -1  568.34   16.50
  -7   1   1  571.04   16.30
   7   1  -1  574.94   15.30
  -7   1   1  584.94   16.20
   7   1  -1  590.34   16.30
   6  -1  -1 2534.55   61.79
  -6  -1   1 2286.27   62.29
   6  -1  -1 2563.84   61.69
  -6  -1   1 2429.26   62.19
  -6  -1   1 2470.05   62.19
  -6  -1   1 2389.36   62.19
  -6  -1   1 2379.86   62.99
  -6  -1   1 2395.46   63.29
   6  -1  -1 2380.96   62.89
   6   1  -1 2440.66   61.59
  -6   1   1 2361.96   61.89
   6   1  -1 2400.06   63.29
   6   1  -1 2398.56   61.49
  -6   1   1 2493.25   61.79
  -6   1   1 2312.07   62.79
  -6   1   1 2438.96   62.89
  -6   1   1 2369.16   61.79
  -6   1   1 2465.75   61.89
   6   1  -1 2497.05   62.09
  -5  -1   1  432.06   12.50
  -5  -1   1  447.76   12.50
   5  -1  -1  428.56   13.00
  -5  -1   1  443.86   13.40
   5  -1  -1  442.36   12.10
  -5  -1   1  436.96   12.60
  -5  -1   1  443.36   12.50
  -5  -1   1  438.86   13.20
  -5   1   1  438.06   13.10
   5   1  -1  454.05   12.20
  -5   1   1  434.76   12.10
  -5   1   1  435.26   13.00
  -5   1   1  438.76   12.20
  -5   1   1  460.55   12.20
   5   1  -1  428.56   12.00
  -5   1   1  448.76   12.20
   5   1  -1  433.36   12.40
   5   1  -1  432.76   13.40
  -4  -1   1  511.15   14.50
  -4  -1   1  516.65   14.00
   4  -1  -1  509.05   13.70
  -4  -1   1  510.45   14.00
   4  -1  -1  485.25   14.30
   4  -1  -1  514.65   13.60
   4  -1  -1  501.65   14.20
  -4  -1   1  497.75   14.00
  -4  -1   1  502.75   14.10
  -4  -1   1  502.35   14.70
  -4   1   1  514.15   13.70
  -4   1   1  511.75   13.70
   4   1  -1  491.25   14.60
  -4   1   1  526.55   14.30
   4   1  -1  491.65   13.90
  -4   1   1  517.05   13.60
   4   1  -1  515.65   13.70
  -4   1   1  527.65   14.50
   4   1  -1  520.55   13.90
  -3  -1   1 4927.11  124.29
   3  -1  -1 4901.51  124.09
   3  -1  -1 4969.30  123.79
   3  -1  -1 4944.41  123.99
   3  -1  -1 4853.91  124.89
  -3  -1   1 4853.71  123.79
  -3  -1   1 4976.90  124.09
   3  -1  -1 4858.81  123.79
  -3  -1   1 4918.71  123.69
   3  -1  -1 4691.33  124.79
  -3   1   1 4842.72  124.39
   3   1  -1 5260.57  124.39
  -3   1   1 4874.51  124.79
   3   1  -1 4805.62  123.79
  -3   1   1 5057.19  124.59
   3   1  -1 4820.82  123.69
   3   1  -1 4837.22  124.19
  -3   1   1 4930.51  123.69
  -3   1   1 4835.92  123.99
  -3   1   1 5032.40  123.49
   3   1  -1 4953.30  125.29
   2  -1  -1 9565.24  246.08
  -2  -1   1 9999.00  246.88
   2  -1  -1 9706.73  247.28
   2  -1  -1 9828.02  246.48
  -2  -1   1 9835.52  246.68
  -2  -1   1 9975.90  248.88
   2  -1  -1 9870.91  245.38
  -2  -1   1 9916.81  247.48
  -2  -1   1 9674.03  247.58
   2   1  -1 9803.82  247.78
  -2   1   1 9908.11  247.78
  -2   1   1 9665.73  246.58
  -2   1   1 9789.52  246.38
   2   1  -1 9635.34  246.38
  -2   1   1 9832.82  246.38
   2   1  -1 9522.15  246.88
  -2   1   1 9255.17  245.98
   2   1  -1 9443.66  246.18
   2   1  -1 9865.01  246.48
  -2   1   1 9571.34  245.88
  -1  -1   1  134.19    4.40
  -1   1   1  153.98    4.30
  -1   1   1  149.29    4.10
  -1  -1  -1 2055.49   55.99
  -1  -1  -1 2220.98   56.19
  -1  -1  -1 2369.66   55.89
  -1  -1  -1 2233.48   55.49
  -1  -1  -1 1951.40   55.49
  -1   1  -1 2250.07   55.69
  -1   1  -1 2220.78   56.69
  -1   1  -1 2298.97   55.69
  -2  -1  -1 2431.86   61.79
  -2  -1  -1 2470.35   61.79
  -2  -1  -1 2461.25   61.69
   2  -1   1 2492.95   61.49
   2  -1   1 2509.65   61.49
  -2  -1  -1 2405.16   62.19
  -2  -1  -1 2470.75   61.69
  -2   1  -1 2515.15   61.49
   2   1   1 2376.76   61.59
   2   1   1 2388.36   62.19
  -2   1  -1 2463.25   61.79
  -2   1  -1 2367.06   61.79
  -2   1  -1 2500.35   61.59
   2   1   1 2406.56   61.69
   2   1   1 2385.56   61.69
  -3  -1  -1   57.59    2.60
  -3  -1  -1   58.09    2.60
  -3  -1  -1   55.99    2.60
  -3  -1  -1   58.39    3.40
   3  -1   1   58.79    1.90
   3  -1   1   56.79    1.80
   3  -1   1   57.89    2.90
  -3  -1  -1   58.09    2.60
   3   1   1   59.29    2.40
  -3   1  -1   60.79    2.00
   3   1   1   54.49    2.30
  -3   1  -1   61.49    2.90
   3   1   1   56.39    3.20
   3   1   1   54.49    2.50
  -3   1  -1   59.29    2.00
  -3   1  -1   57.89    3.00
   4  -1   1 1253.77   33.00
   4  -1   1 1289.57   31.80
   4  -1   1 1324.87   31.90
  -4  -1  -1 1264.97   32.40
  -4  -1  -1 1224.78   32.40
  -4  -1  -1 1262.67   32.30
  -4  -1  -1 1254.27   32.40
  -4  -1  -1 1216.08   33.30
   4   1   1 1247.08   32.00
  -4   1  -1 1288.67   31.90
  -4   1  -1 1228.78   32.90
  -4   1  -1 1282.67   31.90
   4   1   1 1260.27   32.00
  -4   1  -1 1237.08   32.90
   4   1   1 1218.68   33.30
   4   1   1 1187.18   32.30
   4   1   1 1257.37   32.30
  -4   1  -1 1254.87   31.80
   5  -1   1  273.27    7.30
  -5  -1  -1  228.38    8.50
  -5  -1  -1  260.77    8.10
  -5  -1  -1  260.87    8.00
   5  -1   1  279.07    7.40
  -5  -1  -1  258.87    9.10
   5  -1   1  272.87    8.90
  -5   1  -1  271.57    7.50
   5   1   1  269.57    8.00
   5   1   1  257.97    9.00
   5   1   1  245.28    7.90
  -5   1  -1  271.97    7.50
  -5   1  -1  263.67    8.70
   5   1   1  257.87    7.20
  -5   1  -1  261.47    8.60
  -5   1  -1  264.67    7.30
   5   1   1  268.07    7.80
  -5   1  -1  266.87    7.40
  -6  -1  -1    2.10    1.90
  -6  -1  -1    4.80    2.60
   6  -1   1    1.00    1.00
  -6  -1  -1    4.10    2.40
  -6  -1  -1    2.70    1.60
  -6  -1  -1    3.30    1.80
  -6  -1  -1    1.50    1.60
   6  -1   1    1.90    1.20
   6  -1   1    3.80    2.50
   6   1   1    2.30    1.20
  -6   1  -1    1.50    1.20
   6   1   1    1.40    1.70
  -6   1  -1    0.00    1.30
  -6   1  -1    1.00    1.30
  -6   1  -1    1.50    1.30
  -6   1  -1    3.40    2.50
   6   1   1    0.10    2.40
  -6   1  -1    7.30    2.30
  -7  -1  -1 1002.50   28.80
  -7  -1  -1  961.20   27.20
   7  -1   1 1022.80   28.40
  -7  -1  -1 1003.50   27.10
  -7  -1  -1 1006.60   28.40
  -7  -1  -1 1016.80   27.00
  -7  -1  -1 1028.50   27.10
   7  -1   1 1035.30   26.30
   7   1   1  990.60   28.80
  -7   1  -1 1015.30   28.30
  -7   1  -1 1054.69   26.50
  -7   1  -1 1028.70   28.20
   7   1   1 1007.50   27.00
  -7   1  -1 1005.80   26.40
  -7   1  -1  999.20   26.70
   7   1   1  979.30   26.70
  -7   1  -1 1026.50   26.60
   8  -1   1  277.17   11.10
   8  -1   1  284.07    8.10
  -8  -1  -1  276.77    9.40
  -8  -1  -1  277.97    9.10
  -8  -1  -1  268.27   10.90
  -8  -1  -1  260.97    9.60
   8  -1   1  278.07    8.30
  -8  -1  -1  285.07   11.40
  -8  -1  -1  272.17    9.50
  -8   1  -1  291.27   11.00
  -8   1  -1  281.17    8.60
  -8   1  -1  271.57    9.00
   8   1   1  270.97    8.70
  -8   1  -1  273.37    8.90
  -8   1  -1  284.17    8.50
  -8   1  -1  290.17   10.90
   8   1   1  268.07   11.10
   8   1   1  275.77    9.20
   9  -1   1   53.89    7.30
  -9  -1  -1   51.19    5.30
   9  -1   1   47.50    3.60
   9  -1   1   50.09    3.10
  -9  -1  -1   47.60    5.70
  -9  -1  -1   43.70    4.30
  -9  -1  -1   54.09    5.60
  -9  -1  -1   55.99    6.00
  -9   1  -1   47.00    5.00
   9   1   1   49.99    4.90
   9   1   1   51.69    3.70
  -9   1  -1   49.00    4.20
  -9   1  -1   47.70    4.80
  -9   1  -1   46.60    5.20
  -9   1  -1   52.49    6.60
   9   1   1   52.39    7.30
 -10  -1  -1  119.49    8.40
  10  -1   1  115.39    4.70
 -10  -1  -1  124.59    7.20
 -10  -1  -1  111.59    8.00
 -10  -1  -1  107.39    9.30
 -10  -1  -1  119.89    7.70
 -10  -1  -1  106.99    5.90
 -10   1  -1  118.29    7.10
 -10   1  -1  116.69    8.80
  10   1   1  109.59    5.50
 -10   1  -1  115.09    5.30
 -10   1  -1  113.89   11.10
 -10   1  -1  109.49    7.20
 -10   1  -1  124.89    5.90
  10   1   1  122.99   10.40
  10   1   1  101.89    6.40
  11  -1   1  175.48    6.20
 -11  -1  -1  173.58   10.60
 -11  -1  -1  168.68   12.10
 -11  -1  -1  205.48   11.10
  11  -1   1  177.98    5.90
 -11  -1  -1  179.48    7.80
 -11  -1  -1  178.68    9.20
 -11  -1  -1  182.58   10.00
 -11   1  -1  168.18   10.90
 -11   1  -1  180.68    7.50
 -11   1  -1  182.18    9.40
 -11   1  -1  171.98   10.00
  11   1   1  163.18    8.50
 -11   1  -1  175.48   11.80
  11   1   1  172.98   13.20
 -11   1  -1  178.68    7.00
 -12  -1  -1   18.80    7.10
 -12  -1  -1   26.30    6.00
 -12  -1  -1   16.30    5.50
 -12  -1  -1   12.80    6.10
 -12  -1  -1   13.80    3.70
 -12  -1  -1   11.20    6.70
 -12   1  -1   13.60    5.50
 -12   1  -1   13.00    5.90
 -12   1  -1   15.60    7.50
 -12   1  -1   12.50    3.20
 -12   1  -1   15.40    7.00
 -12  -2   1   61.09    6.40
 -12  -2   1   63.99    8.40
  12  -2  -1   64.59    7.30
 -12  -2   1   67.59    8.40
 -12  -2   1   52.69    7.50
 -12  -2   1   62.99    8.40
 -12   2   1   69.09    7.20
 -12   2   1   66.99    6.80
 -12   2   1   63.39    5.60
 -12   2   1   72.29    8.60
 -12   2   1   64.79    8.30
 -12   2   1   57.89    9.00
  11  -2  -1   -0.60    2.90
 -11  -2   1    1.60    5.10
 -11  -2   1    5.20    5.60
  11  -2  -1   -1.80    2.20
 -11  -2   1   -3.50    4.70
  11  -2  -1    1.30    6.40
 -11  -2   1   -4.50    3.00
 -11  -2   1   -3.30    5.10
 -11  -2   1    2.20    4.20
 -11   2   1    7.90    5.40
 -11   2   1   -3.50    4.70
 -11   2   1   -3.60    4.60
 -11   2   1   -2.00    4.30
 -11   2   1    0.50    2.80
  11   2  -1  -13.00    6.40
 -11   2   1   -0.80    3.40
  11   2  -1   -8.80    4.40
 -10  -2   1   15.40    4.30
  10  -2  -1    5.50    5.50
  10  -2  -1   14.00    2.40
 -10  -2   1    9.40    4.30
  10  -2  -1   12.40    2.70
 -10  -2   1   18.20    4.40
 -10  -2   1   13.90    4.70
 -10  -2   1    9.70    4.60
 -10  -2   1    7.10    2.90
  10   2  -1   13.40    5.70
 -10   2   1   18.00    5.00
  10   2  -1   14.50    4.00
 -10   2   1    7.00    3.70
 -10   2   1    9.20    4.90
 -10   2   1   10.90    3.20
 -10   2   1   12.50    4.40
 -10   2   1    9.80    2.70
  10   2  -1   11.60    2.40
  -9  -2   1   23.80    4.00
  -9  -2   1   23.30    4.70
   9  -2  -1   26.90    2.80
   9  -2  -1   25.90    3.00
  -9  -2   1   22.40    4.10
   9  -2  -1   21.90    4.70
  -9  -2   1   23.70    3.30
  -9  -2   1   23.10    4.40
   9   2  -1   16.60    3.70
  -9   2   1   20.30    3.00
   9   2  -1   20.40    4.80
  -9   2   1   22.90    3.40
   9   2  -1   21.30    2.90
  -9   2   1   19.80    3.30
  -9   2   1   23.30    2.80
  -9   2   1   28.30    5.00
  -9   2   1   20.10    4.30
  -8  -2   1   46.10    5.20
  -8  -2   1   46.70    5.10
  -8  -2   1   46.40    5.20
   8  -2  -1   45.40    3.00
   8  -2  -1   36.80    4.40
  -8  -2   1   52.49    6.20
   8  -2  -1   50.79    3.60
  -8  -2   1   40.40    5.10
  -8  -2   1   39.80    4.30
  -8   2   1   53.19    5.30
  -8   2   1   45.10    4.40
  -8   2   1   48.80    4.10
   8   2  -1   45.90    4.90
   8   2  -1   45.70    3.60
   8   2  -1   41.60    3.30
   8   2  -1   46.50    3.90
   8   2  -1   43.00    5.50
  -8   2   1   46.90    4.30
  -8   2   1   45.00    3.60
  -8   2   1   52.49    5.30
  -7  -2   1   15.40    2.80
  -7  -2   1   18.30    2.90
  -7  -2   1   15.00    3.20
   7  -2  -1   15.00    1.80
   7  -2  -1   17.20    2.10
  -7  -2   1   15.00    2.80
  -7  -2   1   19.60    3.70
  -7  -2   1   15.90    2.50
   7  -2  -1   14.50    3.00
   7   2  -1   16.10    3.30
  -7   2   1   11.90    3.50
   7   2  -1   15.00    2.30
   7   2  -1   15.40    2.40
  -7   2   1   17.80    2.20
  -7   2   1   14.50    2.20
  -7   2   1   14.90    3.00
  -7   2   1   17.60    2.10
   7   2  -1   15.60    2.10
  -7   2   1   17.70    2.30
   6  -2  -1  162.98    5.10
  -6  -2   1  151.18    7.10
  -6  -2   1  150.48    6.40
  -6  -2   1  156.38    6.80
   6  -2  -1  153.98    6.40
  -6  -2   1  161.08    6.30
  -6  -2   1  156.48    6.10
   6  -2  -1  151.08    5.30
  -6  -2   1  149.79    6.20
  -6   2   1  158.18    5.50
   6   2  -1  153.58    7.10
  -6   2   1  152.78    5.60
   6   2  -1  158.78    5.90
  -6   2   1  152.38    5.40
   6   2  -1  154.78    5.60
  -6   2   1  154.68    5.50
   6   2  -1  145.39    5.90
  -6   2   1  155.88    6.80
  -6   2   1  163.68    6.40
  -5  -2   1  859.51   22.90
   5  -2  -1  901.01   23.00
  -5  -2   1  804.42   22.80
   5  -2  -1  854.81   22.20
   5  -2  -1  854.31   22.10
   5  -2  -1  802.42   23.00
  -5  -2   1  807.22   22.90
  -5  -2   1  842.32   23.80
   5   2  -1  821.82   22.90
   5   2  -1  838.92   22.50
  -5   2   1  827.02   22.30
   5   2  -1  876.61   22.80
   5   2  -1  847.52   23.80
  -5   2   1  861.91   22.20
  -5   2   1  862.31   22.20
  -5   2   1  815.72   23.20
  -5   2   1  904.31   22.30
  -5   2   1  835.02   22.80
   5   2  -1  847.22   22.80
   4  -2  -1   52.49    2.90
  -4  -2   1   48.10    4.00
  -4  -2   1   53.39    3.30
  -4  -2   1   49.99    3.20
   4  -2  -1   54.89    2.40
   4  -2  -1   55.39    3.10
  -4  -2   1   52.29    3.20
   4  -2  -1   47.70    2.50
  -4  -2   1   50.29    3.30
   4   2  -1   54.39    3.00
  -4   2   1   52.19    2.60
  -4   2   1   51.09    2.70
  -4   2   1   54.39    2.60
   4   2  -1   49.99    3.20
  -4   2   1   54.69    3.00
  -4   2   1   54.19    3.50
   4   2  -1   43.50    3.80
   4   2  -1   50.19    3.00
   4   2  -1   46.90    3.30
  -4   2   1   50.29    2.60
   3  -2  -1   12.60    1.60
  -3  -2   1   12.50    1.70
   3  -2  -1   14.30    1.60
  -3  -2   1   14.50    1.90
   3  -2  -1   16.20    1.90
  -3  -2   1   11.90    1.70
   3  -2  -1   14.80    1.60
   3  -2  -1   14.20    1.30
   3  -2  -1   15.00    1.10
  -3  -2   1   16.50    1.90
  -3  -2   1   12.60    2.00
   3   2  -1   10.40    1.70
  -3   2   1   16.50    1.70
   3   2  -1   12.70    1.70
   3   2  -1   14.40    2.00
   3   2  -1   12.40    2.00
  -3   2   1   14.30    1.70
  -3   2   1   15.70    2.00
  -3   2   1   17.40    1.70
  -3   2   1   12.40    1.60
  -2  -2   1    5.40    1.30
  -2  -2   1    4.70    1.50
  -2  -2   1    4.00    1.30
   2  -2  -1    5.80    0.90
   2  -2  -1    6.70    1.00
   2  -2  -1    4.20    0.80
  -2  -2   1    4.30    1.30
   2  -2  -1    5.10    1.30
  -2  -2   1    5.00    1.30
   2  -2  -1    4.70    0.60
  -2   2   1    6.30    1.40
  -2   2   1    6.70    1.00
   2   2  -1    3.90    1.40
  -2   2   1    4.80    1.00
   2   2  -1    2.90    1.30
  -2   2   1    5.90    1.00
  -2   2   1    5.00    0.70
   2   2  -1    3.40    1.10
   2   2  -1    3.90    1.20
  -2   2   1    5.90    1.00
   2   2  -1    4.10    1.30
   1  -2  -1  445.96   12.30
   1  -2  -1  471.75   12.20
  -1  -2   1  466.15   12.50
  -1  -2   1  466.65   12.40
   1  -2  -1  437.76   12.30
   1  -2  -1  507.85   12.70
   1  -2  -1  470.05   12.30
  -1  -2   1  443.16   12.40
  -1  -2   1  446.36   12.40
  -1  -2   1  431.06   12.50
   1   2  -1  441.46   12.40
   1   2  -1  464.85   12.40
  -1   2   1  471.95   12.40
   1   2  -1  452.05   12.50
  -1   2   1  452.85   12.40
   1   2  -1  460.65   12.60
  -1   2   1  465.35   12.30
  -1   2   1  436.66   12.20
  -1   2   1  460.65   12.40
   1   2  -1  472.85   12.50
   0  -2  -1 1159.88   29.60
   0  -2   1 1088.79   29.30
   0  -2   1 1157.08   29.40
   0  -2  -1 1191.68   29.50
   0  -2   1 1125.49   29.30
   0  -2  -1 1190.88   29.70
   0  -2  -1 1119.19   29.70
   0  -2   1 1188.78   29.50
   0  -2   1 1110.69   29.30
   0   2   1 1096.19   29.50
   0   2   1 1195.38   29.70
   0   2   1 1158.28   29.70
   0   2  -1 1195.88   29.60
   0   2  -1 1168.48   29.40
   0   2   1 1159.98   29.50
   0   2  -1 1144.59   29.40
   0   2   1 1165.68   29.30
   0   2  -1 1102.49   29.20
   0   2   1 1121.19   29.50
   0   2  -1 1155.88   29.40
  -1  -2  -1   88.09    3.50
   1  -2   1   87.79    2.80
   1  -2   1   86.19    2.80
  -1  -2  -1   90.29    3.40
   1  -2   1   83.29    2.90
  -1  -2  -1   85.59    3.30
  -1  -2  -1   91.29    3.40
  -1  -2  -1   88.69    3.30
   1   2   1   87.59    3.20
  -1   2  -1   84.59    3.00
   1   2   1   93.29    3.60
  -1   2  -1   86.89    2.90
   1   2   1   88.79    3.30
  -1   2  -1   80.09    2.80
  -1   2  -1   89.89    2.80
   1   2   1   86.89    3.30
   1   2   1   85.89    3.50
  -1   2  -1   76.89    3.20
  -2  -2  -1    4.10    1.30
  -2  -2  -1    4.20    1.40
   2  -2   1    4.50    0.70
  -2  -2  -1    5.10    1.20
   2  -2   1    3.00    1.00
  -2  -2  -1    5.70    1.40
   2  -2   1    5.70    0.70
  -2  -2  -1    4.60    1.30
   2   2   1    5.60    1.20
  -2   2  -1    4.20    1.10
   2   2   1    4.20    1.40
  -2   2  -1    5.60    0.80
  -2   2  -1    4.90    0.60
   2   2   1    5.00    1.10
   2   2   1    4.40    1.50
  -2   2  -1    5.00    0.60
   2   2   1    6.50    1.40
   3  -2   1 1104.79   27.10
  -3  -2  -1 1044.70   28.00
   3  -2   1 1064.89   27.10
  -3  -2  -1 1070.59   27.90
   3  -2   1 1045.60   27.80
  -3  -2  -1 1040.10   27.90
  -3  -2  -1 1049.99   28.50
  -3  -2  -1 1055.29   27.90
   3   2   1 1047.40   27.90
  -3   2  -1 1096.59   26.90
  -3   2  -1 1089.89   26.90
   3   2   1 1071.69   27.70
   3   2   1 1013.50   27.80
   3   2   1 1128.39   28.00
  -3   2  -1 1052.79   27.80
  -3   2  -1 1092.79   27.70
  -3   2  -1 1110.89   27.20
  -3   2  -1 1079.19   27.20
   3   2   1 1049.79   28.50
  -4  -2  -1   92.19    4.70
   4  -2   1   91.39    2.80
   4  -2   1   93.69    2.80
  -4  -2  -1   89.99    4.00
  -4  -2  -1   85.39    4.00
  -4  -2  -1   83.09    4.00
  -4  -2  -1   90.09    3.90
   4   2   1   90.39    4.90
   4   2   1   91.09    3.70
  -4   2  -1   95.19    3.00
   4   2   1   96.39    3.90
   4   2   1   84.49    3.70
  -4   2  -1   91.19    2.80
  -4   2  -1   88.59    3.90
  -4   2  -1   85.59    4.20
  -4   2  -1   92.09    3.00
  -5  -2  -1   43.00    3.00
   5  -2   1   35.60    3.50
  -5  -2  -1   38.60    3.20
  -5  -2  -1   38.20    3.30
  -5  -2  -1   43.80    3.30
   5  -2   1   41.00    1.80
  -5  -2  -1   40.50    4.20
   5  -2   1   42.80    1.90
   5   2   1   41.60    3.90
  -5   2  -1   41.10    2.00
  -5   2  -1   42.00    3.40
   5   2   1   38.60    2.70
  -5   2  -1   39.00    3.70
   5   2   1   40.40    2.90
  -5   2  -1   42.00    2.10
   5   2   1   42.80    2.90
  -5   2  -1   42.50    2.10
  -5   2  -1   41.10    2.10
   6  -2   1    5.50    0.90
  -6  -2  -1    2.00    2.00
   6  -2   1    0.90    2.20
  -6  -2  -1    2.70    2.00
  -6  -2  -1    4.20    2.00
   6  -2   1    5.70    1.10
  -6  -2  -1    2.60    2.50
   6   2   1    1.10    1.50
  -6   2  -1    3.50    1.20
  -6   2  -1    3.70    2.70
   6   2   1    1.70    1.80
  -6   2  -1    4.20    1.30
   6   2   1    1.50    2.50
  -6   2  -1    5.30    1.30
  -6   2  -1    3.70    1.30
   6   2   1    4.30    1.40
   6   2   1    6.30    1.60
  -6   2  -1    4.60    2.30
   7  -2   1    0.00    2.70
  -7  -2  -1    1.40    2.30
   7  -2   1   -0.10    1.10
  -7  -2  -1   -1.00    1.80
  -7  -2  -1    3.70    3.10
   7  -2   1    0.30    1.00
  -7  -2  -1    1.10    2.30
  -7  -2  -1   -2.00    2.20
  -7   2  -1    0.00    1.60
   7   2   1    0.50    1.40
  -7   2  -1   -0.10    1.30
  -7   2  -1   -0.70    2.50
  -7   2  -1   -0.70    2.80
   7   2   1   -2.20    1.40
  -7   2  -1    0.40    1.50
   7   2   1   -1.40    2.10
  -7   2  -1    1.00    1.40
   7   2   1    1.10    2.60
  -8  -2  -1  101.79    7.40
  -8  -2  -1   87.59    6.10
   8  -2   1   97.29    3.60
  -8  -2  -1   98.59    6.00
   8  -2   1   95.19    3.40
  -8  -2  -1   93.99    6.90
  -8  -2  -1   97.29    5.20
  -8  -2  -1   99.69    5.90
  -8   2  -1  100.59    4.10
  -8   2  -1   95.49    6.30
  -8   2  -1   97.99    4.80
   8   2   1   88.39    6.90
  -8   2  -1   98.89    4.10
   8   2   1   98.89    4.70
  -8   2  -1   93.89    6.70
  -8   2  -1   98.19    4.80
   8   2   1   83.09    5.50
  -9  -2  -1   17.10    2.90
  -9  -2  -1   19.90    3.70
  -9  -2  -1    9.40    4.40
   9  -2   1   14.00    1.40
  -9  -2  -1   14.70    3.80
  -9  -2  -1   17.60    3.70
  -9  -2  -1   13.20    4.40
  -9   2  -1   12.00    4.40
   9   2   1   13.80    3.40
  -9   2  -1   14.40    3.00
   9   2   1   19.50    4.60
  -9   2  -1   11.70    4.00
  -9   2  -1   14.50    2.20
  -9   2  -1   12.70    2.10
  -9   2  -1   16.70    2.90
   9   2   1   14.60    3.40
 -10  -2  -1   27.00    4.80
 -10  -2  -1   29.30    5.50
 -10  -2  -1   30.10    4.70
 -10  -2  -1   26.50    4.60
 -10  -2  -1   29.50    5.70
 -10  -2  -1   28.10    3.70
 -10   2  -1   27.30    3.90
 -10   2  -1   34.00    4.00
 -10   2  -1   31.30    3.70
 -10   2  -1   37.00    5.90
  10   2   1   33.00    6.20
 -10   2  -1   30.40    3.40
  10   2   1   33.00    4.40
  10   2   1   28.80    3.20
 -10   2  -1   24.20    5.70
 -11  -2  -1   -1.50    5.50
 -11  -2  -1    0.70    5.00
 -11  -2  -1    2.00    4.70
 -11  -2  -1    0.10    3.10
 -11  -2  -1    2.30    5.50
 -11  -2  -1    1.00    5.40
 -11   2  -1   -3.70    4.00
 -11   2  -1    6.10    5.90
 -11   2  -1    0.10    2.20
 -11   2  -1   -2.00    5.50
  11   2   1   -8.30    4.10
 -11   2  -1   -0.30    2.20
 -11   2  -1   -0.50    4.50
 -12  -2  -1   15.20    7.40
 -12  -2  -1   21.00    4.20
 -12  -2  -1   19.40    5.70
 -12  -2  -1   25.50    7.60
 -12  -2  -1   19.20    6.50
 -12   2  -1   13.40    7.00
 -12   2  -1   13.20    5.60
 -12   2  -1   25.40    7.60
 -12  -3   1  263.57   14.60
 -12  -3   1  264.17   10.90
 -12  -3   1  241.88   12.70
 -12  -3   1  225.68   15.70
 -12  -3   1  253.17   14.60
 -12   3   1  292.87   15.30
 -12   3   1  271.57   14.80
 -12   3   1  274.27    9.00
 -12   3   1  282.57   13.10
  11  -3  -1    0.40    2.20
 -11  -3   1    1.90    5.60
 -11  -3   1   -6.20    4.90
  11  -3  -1    4.10    1.80
 -11  -3   1   -1.50    5.80
 -11  -3   1   -3.10    3.00
 -11  -3   1   -0.50    5.30
 -11  -3   1    5.00    4.70
  11   3  -1   11.10    5.40
 -11   3   1    8.70    8.10
 -11   3   1    0.30    4.60
 -11   3   1    4.90    4.60
 -11   3   1    4.10    3.10
 -11   3   1   -0.80    5.30
 -11   3   1   -0.40    2.70
 -10  -3   1  315.67   12.50
 -10  -3   1  308.17   12.70
 -10  -3   1  307.07   13.40
 -10  -3   1  311.17   13.60
 -10  -3   1  328.67   11.50
 -10  -3   1  304.17   13.00
  10   3  -1  297.17   13.60
 -10   3   1  312.87   11.40
  10   3  -1  324.97   12.60
 -10   3   1  346.77   13.00
  10   3  -1  300.57   10.70
 -10   3   1  314.07   10.20
 -10   3   1  322.47   10.00
 -10   3   1  314.57   13.30
 -10   3   1  307.47   11.50
  -9  -3   1  707.83   22.10
  -9  -3   1  722.93   21.50
   9  -3  -1  717.53   19.10
  -9  -3   1  704.53   22.80
   9  -3  -1  723.03   19.20
  -9  -3   1  707.93   21.70
  -9  -3   1  683.23   21.20
  -9  -3   1  715.23   20.90
  -9   3   1  736.13   22.20
  -9   3   1  740.73   21.50
   9   3  -1  690.23   20.60
   9   3  -1  702.83   19.50
  -9   3   1  693.23   20.40
  -9   3   1  737.73   19.60
  -9   3   1  720.73   19.60
  -9   3   1  728.23   20.30
   9   3  -1  609.84   28.30
   9   3  -1  746.73   19.80
   8  -3  -1   97.69    4.10
  -8  -3   1   92.49    6.50
  -8  -3   1   90.79    6.30
   8  -3  -1   98.79    4.50
  -8  -3   1  102.99    7.60
  -8  -3   1   95.39    6.50
  -8  -3   1  100.89   10.50
   8  -3  -1   92.09    6.60
  -8   3   1   97.69    5.50
   8   3  -1   96.69    5.40
  -8   3   1  102.89    7.00
   8   3  -1  100.49    7.10
   8   3  -1  103.49    5.60
   8   3  -1   94.49    5.20
  -8   3   1  103.59    4.70
  -8   3   1  104.79    6.30
  -8   3   1   97.19    4.90
  -8   3   1  101.39    5.40
  -7  -3   1   69.59    4.70
  -7  -3   1   69.19    5.80
   7  -3  -1   71.19    3.30
   7  -3  -1   62.99    5.00
  -7  -3   1   58.59    5.30
   7  -3  -1   69.29    3.60
  -7  -3   1   73.59    5.20
  -7  -3   1   76.19    5.60
  -7  -3   1   63.69    5.30
   7   3  -1   71.49    4.70
   7   3  -1   68.99    4.40
  -7   3   1   72.39    4.00
  -7   3   1   73.79    3.80
  -7   3   1   65.79    5.50
   7   3  -1   72.29    5.50
  -7   3   1   71.49    4.30
   7   3  -1   75.89    4.60
  -7   3   1   74.09    4.30
   7   3  -1   61.59    5.30
  -7   3   1   65.49    5.00
   6  -3  -1 1723.13   41.70
  -6  -3   1 1566.64   42.80
   6  -3  -1 1580.64   42.90
   6  -3  -1 1652.43   41.70
   6  -3  -1 1608.24   42.40
  -6  -3   1 1626.14   42.80
  -6  -3   1 1587.24   43.00
  -6  -3   1 1617.84   43.90
  -6   3   1 1672.23   42.40
   6   3  -1 1494.35   43.60
   6   3  -1 1654.63   42.40
   6   3  -1 1593.64   45.40
  -6   3   1 1615.14   41.90
  -6   3   1 1676.33   41.80
  -6   3   1 1633.14   42.00
   6   3  -1 1677.13   42.70
  -6   3   1 1658.93   41.90
  -6   3   1 1562.64   43.00
   5  -3  -1  214.68    6.40
  -5  -3   1  200.48    8.10
  -5  -3   1  207.78    7.60
  -5  -3   1  206.78    7.60
   5  -3  -1  209.78    6.50
   5  -3  -1  208.88    7.50
  -5  -3   1  208.78    7.40
   5  -3  -1  210.28    6.90
  -5  -3   1  215.48    7.60
   5   3  -1  202.88    7.60
  -5   3   1  207.28    6.60
  -5   3   1  220.58    6.60
   5   3  -1  205.58    8.20
  -5   3   1  208.68    6.70
   5   3  -1  212.68    7.50
  -5   3   1  218.18    6.60
  -5   3   1  202.68    6.80
   5   3  -1  209.08    7.20
   5   3  -1  205.48    7.10
  -5   3   1  214.78    7.60
   4  -3  -1    1.80    1.20
   4  -3  -1    0.60    1.20
   4  -3  -1   -0.30    0.90
  -4  -3   1    2.00    1.70
   4  -3  -1    1.20    1.60
  -4  -3   1    0.60    1.70
  -4  -3   1    3.20    1.70
  -4  -3   1    0.00    2.10
  -4  -3   1    3.20    1.80
   4   3  -1    2.30    2.00
  -4   3   1    1.50    1.10
  -4   3   1    1.30    1.20
   4   3  -1    0.50    1.40
  -4   3   1    0.40    1.70
  -4   3   1   -0.20    1.10
   4   3  -1    0.90    2.00
  -4   3   1    1.40    1.20
   4   3  -1    1.70    1.70
   4   3  -1    1.30    1.50
  -4   3   1    1.20    1.30
   3  -3  -1  463.85   13.50
  -3  -3   1  488.45   13.70
  -3  -3   1  473.85   13.60
   3  -3  -1  510.05   12.70
  -3  -3   1  485.35   14.10
   3  -3  -1  480.75   13.10
   3  -3  -1  497.25   13.20
  -3  -3   1  471.75   13.80
   3  -3  -1  499.45   12.70
   3  -3  -1  497.15   12.70
  -3  -3   1  478.15   13.80
   3   3  -1  477.75   14.10
   3   3  -1  476.25   13.80
   3   3  -1  493.45   13.90
   3   3  -1  475.15   13.50
  -3   3   1  475.05   13.10
  -3   3   1  468.95   13.20
  -3   3   1  480.75   13.60
  -3   3   1  488.15   13.20
   3   3  -1  486.35   13.60
  -3   3   1  474.05   13.20
   2  -3  -1  350.66    9.40
  -2  -3   1  326.47    9.90
   2  -3  -1  350.76    9.40
  -2  -3   1  332.37    9.90
  -2  -3   1  353.46   10.20
  -2  -3   1  335.87   10.10
   2  -3  -1  352.06    9.70
  -2  -3   1  341.97    9.90
   2  -3  -1  342.57    9.70
  -2   3   1  346.17    9.70
   2   3  -1  337.97    9.90
   2   3  -1  331.07   10.00
  -2   3   1  338.57    9.50
  -2   3   1  349.67    9.60
  -2   3   1  343.07    9.80
   2   3  -1  325.67    9.80
   2   3  -1  338.17   10.10
  -2   3   1  335.97    9.70
   2   3  -1  345.77   10.10
  -1  -3   1   40.20    2.70
   1  -3  -1   39.10    2.50
  -1  -3   1   42.00    2.60
   1  -3  -1   39.70    1.50
   1  -3  -1   44.10    2.50
  -1  -3   1   37.60    2.70
  -1  -3   1   38.40    2.60
   1  -3  -1   37.60    2.50
   1  -3  -1   36.30    2.40
   1  -3  -1   40.00    2.50
  -1  -3   1   41.10    2.50
   1   3  -1   37.30    2.40
  -1   3   1   42.60    2.70
   1   3  -1   39.80    2.70
  -1   3   1   41.30    2.50
  -1   3   1   43.40    2.70
   1   3  -1   40.00    2.90
  -1   3   1   39.60    2.30
   1   3  -1   42.30    2.60
  -1   3   1   40.20    2.90
   1   3  -1   40.10    2.50
   0  -3   1 1387.06   36.50
   0  -3   1 1452.25   36.30
   0  -3   1 1348.27   36.10
   0  -3  -1 1416.76   36.10
   0  -3  -1 1460.35   36.80
   0  -3  -1 1347.17   36.60
   0  -3  -1 1483.15   36.50
   0  -3  -1 1461.85   36.50
   0  -3   1 1393.66   36.40
   0  -3   1 1412.26   36.30
   0  -3  -1 1448.26   36.60
   0   3   1 1431.66   36.80
   0   3   1 1408.26   36.10
   0   3   1 1342.77   36.40
   0   3  -1 1441.26   36.40
   0   3   1 1484.05   36.60
   0   3  -1 1376.76   36.30
   0   3  -1 1407.96   36.10
   0   3   1 1430.16   36.50
   0   3  -1 1369.66   36.40
   0   3  -1 1426.46   36.60
  -1  -3  -1 1614.84   42.90
   1  -3   1 1678.43   42.40
  -1  -3  -1 1575.74   42.80
   1  -3   1 1713.63   42.40
   1  -3   1 1690.33   42.70
  -1  -3  -1 1597.24   43.10
  -1  -3  -1 1651.03   42.90
   1  -3   1 1617.04   42.60
  -1  -3  -1 1738.03   42.90
  -1   3  -1 1668.73   42.80
   1   3   1 1603.34   42.90
  -1   3  -1 1621.64   42.50
  -1   3  -1 1746.03   42.10
   1   3   1 1685.33   43.00
  -1   3  -1 1687.53   42.50
  -1   3  -1 1693.13   42.50
   1   3   1 1638.44   42.90
   1   3   1 1738.53   43.20
  -1   3  -1 1730.63   42.70
   1   3   1 1687.93   42.90
  -2  -3  -1  187.88    6.10
   2  -3   1  183.38    4.90
  -2  -3  -1  170.88    6.10
   2  -3   1  183.38    5.50
  -2  -3  -1  170.08    6.00
  -2  -3  -1  186.18    6.30
   2  -3   1  182.18    5.50
  -2  -3  -1  186.78    6.10
   2  -3   1  171.58    5.00
   2  -3   1  179.58    5.30
  -2   3  -1  169.78    5.40
   2   3   1  184.58    6.20
   2   3   1  175.08    5.90
   2   3   1  182.08    6.30
  -2   3  -1  180.58    5.60
   2   3   1  184.68    6.30
  -2   3  -1  181.18    5.50
  -2   3  -1  178.38    5.30
  -2   3  -1  183.08    5.50
   2   3   1  175.98    5.90
   3  -3   1  672.83   17.30
  -3  -3  -1  661.93   18.20
   3  -3   1  671.73   17.20
  -3  -3  -1  652.43   18.30
  -3  -3  -1  647.54   18.60
   3  -3   1  647.14   17.80
  -3  -3  -1  675.63   18.10
  -3  -3  -1  673.53   18.20
   3   3   1  660.33   18.00
  -3   3  -1  667.23   17.20
  -3   3  -1  673.13   17.40
  -3   3  -1  670.43   17.30
   3   3   1  656.43   18.10
   3   3   1  671.33   18.30
  -3   3  -1  641.84   17.80
  -3   3  -1  667.63   17.30
   3   3   1  661.63   18.30
  -3   3  -1  671.03   17.40
   3   3   1  664.53   18.70
  -4  -3  -1 1622.84   43.20
  -4  -3  -1 1641.74   42.30
   4  -3   1 1626.14   42.20
   4  -3   1 1690.83   41.30
  -4  -3  -1 1584.74   42.30
  -4  -3  -1 1579.04   42.40
  -4  -3  -1 1651.63   42.60
   4  -3   1 1657.43   41.30
   4   3   1 1633.44   42.40
  -4   3  -1 1641.14   41.40
  -4   3  -1 1638.94   41.40
  -4   3  -1 1648.94   41.30
   4   3   1 1633.74   42.20
  -4   3  -1 1588.84   41.70
  -4   3  -1 1636.94   41.30
   4   3   1 1613.74   43.20
  -4   3  -1 1595.74   42.20
   4   3   1 1599.54   42.20
   5  -3   1  588.54   15.00
  -5  -3  -1  557.14   16.60
  -5  -3  -1  574.74   16.50
   5  -3   1  547.85   16.40
  -5  -3  -1  571.74   17.40
  -5  -3  -1  560.44   16.30
   5  -3   1  583.84   15.00
  -5  -3  -1  584.94   16.50
   5   3   1  580.14   17.60
   5   3   1  561.54   16.50
  -5   3  -1  595.64   16.10
   5   3   1  582.14   16.30
  -5   3  -1  573.34   15.20
   5   3   1  601.24   16.40
   5   3   1  566.64   16.00
  -5   3  -1  585.14   15.20
  -5   3  -1  594.14   15.20
  -5   3  -1  590.34   15.20
  -5   3  -1  576.34   16.50
  -6  -3  -1  393.56   13.40
  -6  -3  -1  393.56   12.30
   6  -3   1  377.36   10.50
  -6  -3  -1  402.46   12.50
  -6  -3  -1  392.16   12.20
  -6  -3  -1  390.46   12.10
  -6   3  -1  393.66   10.90
   6   3   1  392.66   12.00
   6   3   1  416.46   14.20
  -6   3  -1  406.76   10.80
  -6   3  -1  398.06   12.10
  -6   3  -1  395.06   12.50
   6   3   1  382.96   13.30
  -6   3  -1  387.86   11.00
  -6   3  -1  418.06   10.80
   6   3   1  402.76   11.90
   6   3   1  394.46   11.60
   7  -3   1  430.06   11.60
  -7  -3  -1  433.56   14.00
   7  -3   1  434.06   11.80
  -7  -3  -1  453.95   15.20
  -7  -3  -1  464.95   13.90
  -7  -3  -1  428.76   13.70
  -7   3  -1  459.05   12.10
   7   3   1  429.16   12.80
   7   3   1  453.35   15.20
   7   3   1  435.06   13.40
   7   3   1  446.26   13.00
  -7   3  -1  446.76   12.00
  -7   3  -1  456.85   13.80
  -7   3  -1  442.06   12.40
  -7   3  -1  448.16   12.50
  -7   3  -1  444.26   14.30
  -8  -3  -1  332.57   11.50
  -8  -3  -1  291.47   17.50
  -8  -3  -1  314.27   12.90
  -8  -3  -1  311.97   11.70
  -8  -3  -1  338.97   11.70
   8   3   1  344.67   11.00
  -8   3  -1  321.37   10.20
   8   3   1  326.37   11.40
  -8   3  -1  341.17    9.40
  -8   3  -1  329.87   11.70
   8   3   1  331.37    9.90
  -8   3  -1  348.17    9.40
  -8   3  -1  353.76   12.30
   8   3   1  349.07   10.10
   8   3   1  336.47   13.10
  -8   3  -1  330.87   10.10
  -9  -3  -1   16.80    3.90
  -9  -3  -1   12.10    4.30
  -9  -3  -1   21.40    4.30
  -9  -3  -1   21.30    3.20
  -9  -3  -1   13.30    4.70
   9   3   1   15.00    5.60
  -9   3  -1   16.00    1.90
  -9   3  -1   14.90    2.90
  -9   3  -1   16.20    3.00
   9   3   1   11.00    3.70
  -9   3  -1   15.20    4.90
  -9   3  -1   17.70    1.80
  -9   3  -1   15.50    4.10
   9   3   1   16.40    2.50
 -10  -3  -1  204.18    8.50
 -10  -3  -1  199.28   10.60
 -10  -3  -1  201.98   10.20
 -10  -3  -1  199.48   11.00
 -10  -3  -1  183.18   10.40
 -10   3  -1  201.98   10.50
 -10   3  -1  204.58    6.00
  10   3   1  195.98    7.80
 -10   3  -1  199.08   10.80
 -10   3  -1  202.58    6.00
  10   3   1  185.18    9.70
 -10   3  -1  193.78    8.60
 -10   3  -1  188.08    8.40
  10   3   1  214.68   12.30
 -11  -3  -1  354.86   12.50
 -11  -3  -1  327.97   16.20
 -11  -3  -1  359.86   14.60
 -11  -3  -1  358.76   14.30
 -11  -3  -1  325.77   14.50
 -11   3  -1  369.16   15.40
  11   3   1  339.27   13.80
 -11   3  -1  349.77   15.20
 -11   3  -1  332.57   12.80
 -11   3  -1  338.57   12.60
 -12  -3  -1    1.00    6.50
 -12  -3  -1   -5.80    6.50
 -12  -3  -1   -1.00    4.00
 -12  -3  -1    4.10    5.50
 -12  -3  -1    7.40    7.90
 -12   3  -1    0.10    8.20
 -12   3  -1   20.60    7.40
 -12   3  -1    4.70    7.00
 -12  -4   1    4.10    6.50
 -12  -4   1   -0.40    6.50
 -12  -4   1   -5.90    4.80
 -12   4   1    4.20    2.20
 -12   4   1    1.50    2.50
 -12   4   1  -10.50    7.30
 -12   4   1   -0.50    6.10
 -12   4   1    1.90    6.80
 -11  -4   1    5.30    5.10
 -11  -4   1   20.30    6.20
 -11  -4   1   16.60    6.70
 -11  -4   1   18.10    7.80
 -11  -4   1   11.90    3.80
 -11  -4   1    9.40    6.00
 -11   4   1    9.70    6.60
  11   4  -1    1.70    6.40
 -11   4   1   12.70    5.50
 -11   4   1   11.50    3.00
 -11   4   1   10.10    2.70
 -11   4   1   12.60    5.10
 -11   4   1   10.10    5.00
 -10  -4   1   55.79    6.70
 -10  -4   1   50.89    6.60
 -10  -4   1   51.69    6.10
 -10  -4   1   58.19    5.90
 -10  -4   1   64.99    8.10
  10  -4  -1   54.79    3.50
  10   4  -1   52.69    5.30
  10   4  -1   40.40    6.10
 -10   4   1   60.29    7.60
 -10   4   1   52.09    5.10
 -10   4   1   51.69    4.80
  10   4  -1   41.00    6.40
 -10   4   1   63.69    7.90
 -10   4   1   55.99    4.30
 -10   4   1   51.79    5.10
  10   4  -1   53.09    5.70
  -9  -4   1    8.40    4.40
  -9  -4   1   12.50    4.40
   9  -4  -1    5.90    1.70
  -9  -4   1    3.00    4.00
  -9  -4   1    6.00    3.00
   9  -4  -1    5.40    2.10
  -9  -4   1    1.30    3.90
  -9   4   1    6.30    3.30
   9   4  -1   12.50    3.40
  -9   4   1    8.20    4.50
  -9   4   1    3.70    3.20
   9   4  -1    3.40    3.00
  -9   4   1   13.40    3.60
  -9   4   1    4.60    2.60
  -9   4   1    8.60    2.20
   9   4  -1   11.50    4.20
   9   4  -1    8.60    3.00
   9   4  -1    6.70    3.90
  -8  -4   1    7.70    3.90
   8  -4  -1    3.00    1.90
  -8  -4   1    2.70    2.70
  -8  -4   1    0.80    3.10
  -8  -4   1    2.80    3.40
  -8  -4   1    4.90    3.60
  -8  -4   1    1.50    3.60
  -8   4   1    5.40    2.00
  -8   4   1    3.40    2.60
   8   4  -1    4.20    3.10
   8   4  -1    2.90    3.30
  -8   4   1   -0.70    3.60
  -8   4   1    5.30    2.80
   8   4  -1    2.60    2.20
  -8   4   1    2.40    2.60
   8   4  -1    0.10    2.60
  -8   4   1    2.80    2.30
   7  -4  -1   44.60    4.90
  -7  -4   1   47.10    5.90
  -7  -4   1   35.30    4.00
  -7  -4   1   49.30    5.30
   7  -4  -1   47.50    3.30
  -7  -4   1   33.10    4.00
   7  -4  -1   43.50    2.80
   7   4  -1   50.49    5.80
   7   4  -1   47.60    5.20
   7   4  -1   43.20    5.20
   7   4  -1   49.00    3.80
  -7   4   1   42.60    4.20
  -7   4   1   52.09    3.80
  -7   4   1   49.70    4.20
   7   4  -1   43.40    4.50
  -7   4   1   48.90    3.40
  -7   4   1   44.10    4.10
  -7   4   1   41.80    5.20
  -6  -4   1   12.90    2.90
   6  -4  -1   17.10    2.00
   6  -4  -1   15.50    1.70
  -6  -4   1   21.40    3.60
  -6  -4   1   15.80    3.60
  -6  -4   1   15.10    2.80
   6  -4  -1   19.40    3.00
  -6  -4   1   20.10    3.10
   6   4  -1   16.20    2.40
  -6   4   1   18.10    2.20
   6   4  -1   11.80    2.40
  -6   4   1   16.00    3.00
   6   4  -1   16.90    3.00
  -6   4   1   13.70    2.20
  -6   4   1   17.30    2.30
   6   4  -1   19.10    3.50
   6   4  -1   15.30    3.40
  -6   4   1   16.10    2.00
  -6   4   1   16.50    2.20
  -5  -4   1   64.99    4.40
  -5  -4   1   62.29    4.90
   5  -4  -1   61.89    4.20
  -5  -4   1   64.09    4.70
   5  -4  -1   60.69    3.00
   5  -4  -1   62.29    3.30
  -5  -4   1   62.99    4.50
  -5  -4   1   60.39    4.50
   5   4  -1   58.09    4.10
  -5   4   1   57.89    3.50
   5   4  -1   64.59    4.80
   5   4  -1   59.69    5.00
  -5   4   1   64.89    3.70
  -5   4   1   68.39    3.10
  -5   4   1   61.59    3.40
  -5   4   1   56.19    4.40
   5   4  -1   63.69    3.90
   5   4  -1   63.19    5.10
  -4  -4   1   -0.80    1.60
  -4  -4   1    2.40    2.00
   4  -4  -1    1.00    0.60
   4  -4  -1    1.80    1.70
  -4  -4   1    1.70    2.00
   4  -4  -1   -0.10    1.30
  -4  -4   1   -0.10    2.10
   4  -4  -1    1.10    1.20
  -4  -4   1    0.30    2.00
   4   4  -1   -0.30    2.10
  -4   4   1    1.30    2.10
  -4   4   1    0.50    1.40
   4   4  -1    0.60    1.90
  -4   4   1    0.40    1.30
  -4   4   1    1.00    1.50
  -4   4   1    0.60    1.30
   4   4  -1    1.30    2.10
   4   4  -1    1.10    1.60
   4   4  -1   -0.30    1.60
   3  -4  -1   94.79    3.60
  -3  -4   1   96.89    4.70
  -3  -4   1  102.99    5.20
  -3  -4   1   96.79    4.60
   3  -4  -1   98.89    4.30
   3  -4  -1  107.49    4.20
  -3  -4   1   99.29    4.90
   3  -4  -1  103.69    3.60
  -3  -4   1   98.99    4.80
   3   4  -1   95.59    4.60
  -3   4   1  103.79    4.60
   3   4  -1  107.59    5.00
  -3   4   1  102.19    4.40
   3   4  -1  107.79    5.00
   3   4  -1  104.79    4.60
  -3   4   1   96.59    4.10
  -3   4   1  101.79    4.20
  -3   4   1   95.49    4.20
   3   4  -1  107.39    5.00
  -2  -4   1   69.99    3.90
  -2  -4   1   73.89    4.10
  -2  -4   1   72.79    4.00
   2  -4  -1   74.09    3.30
  -2  -4   1   70.89    3.80
   2  -4  -1   73.09    3.60
  -2  -4   1   71.69    4.10
   2  -4  -1   78.39    3.40
   2  -4  -1   72.99    3.50
  -2   4   1   75.99    3.60
   2   4  -1   73.89    3.80
  -2   4   1   72.59    3.60
  -2   4   1   75.99    3.90
  -2   4   1   76.39    3.70
  -2   4   1   71.49    3.40
   2   4  -1   79.69    4.20
   2   4  -1   77.19    4.00
   2   4  -1   69.59    3.90
   2   4  -1   66.59    3.80
   1  -4  -1    0.10    1.20
  -1  -4   1    2.20    1.50
  -1  -4   1    1.60    1.40
   1  -4  -1    2.50    1.40
  -1  -4   1    2.60    1.40
   1  -4  -1    0.80    1.40
  -1  -4   1    0.80    1.50
   1  -4  -1    3.20    1.40
  -1  -4   1    0.60    1.60
   1   4  -1    0.70    1.20
  -1   4   1    1.80    1.50
   1   4  -1    1.30    1.40
   1   4  -1    2.80    1.50
  -1   4   1    2.40    1.60
  -1   4   1    0.40    1.40
   1   4  -1    2.60    1.80
  -1   4   1    0.20    1.70
  -1   4   1    1.10    1.30
   1   4  -1    1.30    1.60
   0  -4   1  198.48    6.40
   0  -4   1  206.68    6.10
   0  -4  -1  200.58    6.10
   0  -4   1  200.98    6.70
   0  -4   1  190.98    6.50
   0  -4  -1  194.88    6.50
   0  -4   1  205.48    6.50
   0  -4  -1  203.08    7.00
   0  -4  -1  194.28    6.60
   0  -4   1  205.58    6.50
   0  -4  -1  194.98    6.60
   0  -4  -1  184.98    6.70
   0   4   1  208.98    6.90
   0   4   1  197.78    6.60
   0   4   1  201.38    6.10
   0   4  -1  204.98    6.90
   0   4   1  199.88    7.10
   0   4  -1  195.28    6.60
   0   4  -1  198.88    6.40
   0   4  -1  208.08    6.10
   0   4   1  192.08    6.50
   0   4  -1  190.68    6.40
  -1  -4  -1   46.60    3.50
   1  -4   1   48.20    2.40
   1  -4   1   56.49    3.00
   1  -4   1   51.69    2.80
   1  -4   1   54.59    3.10
   1  -4   1   57.29    2.70
  -1  -4  -1   56.89    3.40
  -1  -4  -1   56.09    3.40
  -1  -4  -1   52.19    3.10
   1  -4   1   57.29    2.90
  -1  -4  -1   56.89    3.40
   1   4   1   57.29    3.40
  -1   4  -1   55.79    3.40
  -1   4  -1   56.89    2.90
  -1   4  -1   58.19    2.20
   1   4   1   53.69    3.10
  -1   4  -1   57.79    3.00
   1   4   1   56.09    3.80
  -1   4  -1   51.09    3.10
  -1   4  -1   53.49    2.90
   1   4   1   53.49    3.00
   1   4   1   55.89    3.30
  -2  -4  -1  431.06   13.30
  -2  -4  -1  445.16   13.20
  -2  -4  -1  429.46   13.10
   2  -4   1  439.46   12.40
  -2  -4  -1  463.95   13.20
  -2  -4  -1  461.25   13.20
   2  -4   1  468.25   12.10
   2  -4   1  466.75   12.20
   2  -4   1  456.95   12.60
   2   4   1  454.75   13.40
   2   4   1  449.26   13.20
  -2   4  -1  455.75   12.40
  -2   4  -1  464.75   11.60
   2   4   1  447.66   13.30
  -2   4  -1  457.75   12.80
   2   4   1  447.86   13.00
  -2   4  -1  442.56   12.50
   2   4   1  442.26   13.00
  -2   4  -1  461.85   12.60
  -2   4  -1  454.45   12.60
  -3  -4  -1   13.20    2.10
   3  -4   1   12.20    1.80
   3  -4   1   15.30    1.60
   3  -4   1   14.80    1.50
  -3  -4  -1   13.90    2.20
  -3  -4  -1   16.80    2.60
  -3  -4  -1   13.80    2.30
  -3  -4  -1   13.40    2.30
  -3   4  -1   13.80    1.50
   3   4   1   15.90    2.40
  -3   4  -1   14.40    1.90
  -3   4  -1   15.30    1.70
   3   4   1   13.90    2.00
  -3   4  -1   15.70    2.10
   3   4   1   14.90    2.10
   3   4   1   12.90    2.40
  -3   4  -1   13.10    1.50
   3   4   1   19.10    2.50
  -3   4  -1   15.70    1.80
   4  -4   1  421.66   11.40
  -4  -4  -1  412.56   13.20
  -4  -4  -1  400.96   12.80
   4  -4   1  423.96   11.50
  -4  -4  -1  425.16   12.70
   4  -4   1  404.66   12.20
  -4  -4  -1  418.76   12.60
  -4  -4  -1  401.36   12.70
  -4   4  -1  423.46   12.30
  -4   4  -1  426.56   11.50
   4   4   1  431.56   13.40
   4   4   1  434.66   12.90
   4   4   1  427.76   12.90
  -4   4  -1  422.86   11.60
   4   4   1  415.56   12.40
  -4   4  -1  424.06   11.60
  -4   4  -1  418.86   11.60
   4   4   1  427.96   12.50
  -4   4  -1  410.16   11.30
  -5  -4  -1  188.98    7.30
  -5  -4  -1  194.78    7.50
  -5  -4  -1  190.08    7.50
  -5  -4  -1  188.38    7.50
   5  -4   1  186.88    7.00
  -5  -4  -1  204.78    8.50
   5  -4   1  186.48    5.70
   5  -4   1  194.58    5.70
   5   4   1  195.68    7.10
  -5   4  -1  187.78    6.00
   5   4   1  201.28    7.60
  -5   4  -1  193.18    6.10
  -5   4  -1  194.58    7.30
   5   4   1  195.98    7.80
  -5   4  -1  205.18    6.30
   5   4   1  184.08    8.30
  -5   4  -1  190.38    6.00
  -5   4  -1  192.18    6.00
   5   4   1  182.28    7.00
   6  -4   1   21.50    1.80
   6  -4   1   23.30    1.90
  -6  -4  -1   18.50    3.00
  -6  -4  -1   21.20    3.00
  -6  -4  -1   22.50    3.40
   6  -4   1   23.20    3.30
  -6  -4  -1   24.10    3.20
  -6  -4  -1   27.50    4.00
  -6   4  -1   23.30    3.30
  -6   4  -1   22.00    2.20
  -6   4  -1   22.60    2.50
   6   4   1   25.80    3.20
   6   4   1   21.70    2.70
  -6   4  -1   22.20    2.70
   6   4   1   20.60    2.60
   6   4   1   20.10    3.70
  -6   4  -1   21.80    2.50
  -6   4  -1   23.60    2.70
   6   4   1   18.40    3.90
  -7  -4  -1   24.90    4.40
   7  -4   1   25.50    1.70
  -7  -4  -1   22.60    3.70
  -7  -4  -1   25.70    3.50
  -7  -4  -1   18.50    3.30
  -7  -4  -1   24.00    3.20
  -7   4  -1   29.60    4.10
   7   4   1   25.60    4.60
   7   4   1   28.90    4.00
  -7   4  -1   27.20    3.30
  -7   4  -1   20.30    3.00
  -7   4  -1   31.30    2.50
  -7   4  -1   29.70    3.30
  -7   4  -1   29.70    2.70
   7   4   1   22.60    2.80
   7   4   1   24.40    3.00
   7   4   1   32.00    3.50
  -8  -4  -1  194.08    9.00
  -8  -4  -1  192.48    9.10
  -8  -4  -1  192.88    9.20
  -8  -4  -1  196.18   10.20
  -8   4  -1  213.98    8.60
  -8   4  -1  198.28    7.30
  -8   4  -1  206.68    7.40
   8   4   1  207.08    8.10
   8   4   1  197.58    8.00
  -8   4  -1  206.68    6.20
  -8   4  -1  200.18    9.40
  -8   4  -1  208.58    6.20
   8   4   1  203.38   10.10
   8   4   1  202.48    7.70
  -9  -4  -1   69.49    7.10
  -9  -4  -1   66.89    7.70
  -9  -4  -1   58.19    5.40
  -9  -4  -1   62.39    6.60
  -9  -4  -1   78.19    7.70
  -9  -4  -1   76.79    7.80
  -9   4  -1   74.99    3.20
  -9   4  -1   70.19    5.40
   9   4   1   64.29    5.20
  -9   4  -1   75.09    3.00
   9   4   1   71.29    4.90
  -9   4  -1   67.99    6.70
  -9   4  -1   66.69    5.40
  -9   4  -1   69.79    7.60
   9   4   1   69.59    6.90
   9   4   1   73.29    5.30
 -10  -4  -1    7.00    4.70
 -10  -4  -1   -1.60    4.50
 -10  -4  -1   -2.40    5.70
 -10  -4  -1    5.00    4.50
 -10  -4  -1   -0.40    4.80
 -10  -4  -1    2.20    2.80
 -10   4  -1   -0.60    4.50
  10   4   1   -0.50    8.00
  10   4   1    1.60    4.70
 -10   4  -1    1.70    3.40
 -10   4  -1    5.30    5.30
 -10   4  -1    3.60    3.60
 -11  -4  -1   -6.60    6.30
 -11  -4  -1   -6.20    5.00
 -11  -4  -1    4.70    5.80
 -11  -4  -1    1.60    3.30
 -11  -4  -1   10.30    5.80
 -11   4  -1    0.70    4.60
 -11   4  -1   -0.50    4.50
 -11   4  -1   11.40    5.70
 -11   4  -1    7.90    6.50
 -12  -4  -1   68.89    8.80
 -12  -4  -1   49.10    8.60
 -12   4  -1   90.29   12.10
 -12   4  -1   66.69    9.70
 -11  -5   1   -5.90    5.10
 -11  -5   1   -2.50    3.50
 -11  -5   1    3.40    5.80
 -11  -5   1   -1.00    5.40
 -11   5   1    2.80    5.70
  11   5  -1    1.20    4.70
 -11   5   1   -0.20    5.30
 -11   5   1    6.70    5.30
 -11   5   1   -2.90    2.40
 -11   5   1    2.80    6.50
 -10  -5   1  312.87   11.90
 -10  -5   1  318.37   13.60
 -10  -5   1  297.97   13.30
  10  -5  -1  301.07    8.40
 -10  -5   1  303.47   13.90
 -10  -5   1  293.37   14.10
 -10  -5   1  321.27   13.90
  10   5  -1  277.17   16.60
 -10   5   1  307.97   12.10
  10   5  -1  321.07   12.00
 -10   5   1  318.07    9.70
 -10   5   1  300.67   13.80
 -10   5   1  308.37    9.90
  10   5  -1  293.87   11.70
 -10   5   1  323.07   12.00
 -10   5   1  288.87   15.60
  -9  -5   1  278.97   12.30
  -9  -5   1  246.38   12.10
  -9  -5   1  265.27   16.00
  -9  -5   1  282.87   12.00
  -9  -5   1  308.37   13.10
  -9  -5   1  291.37   11.30
   9  -5  -1  285.67   10.20
  -9   5   1  273.97   10.70
  -9   5   1  276.77   12.30
   9   5  -1  265.97   10.20
  -9   5   1  297.67    9.40
  -9   5   1  293.67   10.60
   9   5  -1  286.97   11.30
   9   5  -1  263.77   12.80
  -9   5   1  288.87   10.50
  -9   5   1  284.47    9.10
   9   5  -1  311.17   13.10
   8  -5  -1    9.00    2.10
  -8  -5   1    4.30    3.90
   8  -5  -1    7.80    1.80
  -8  -5   1    5.20    4.20
   8  -5  -1    1.00    4.00
  -8  -5   1   10.90    3.80
   8   5  -1   11.30    3.90
   8   5  -1   14.20    4.00
  -8   5   1   10.90    3.10
  -8   5   1    6.90    4.10
  -8   5   1    8.80    2.60
   8   5  -1    8.40    2.80
  -8   5   1    5.40    2.30
   8   5  -1    8.10    4.20
  -8   5   1    5.40    3.00
  -8   5   1   10.10    2.80
  -7  -5   1  189.68   10.20
  -7  -5   1  202.28    8.50
  -7  -5   1  196.48    9.10
   7  -5  -1  198.38    8.60
  -7  -5   1  191.98    8.90
   7  -5  -1  198.68    6.50
  -7  -5   1  193.98    8.80
   7  -5  -1  187.38    6.60
  -7   5   1  190.28    7.60
   7   5  -1  195.18    9.80
   7   5  -1  201.88    9.00
   7   5  -1  205.58    9.50
  -7   5   1  193.18    6.90
  -7   5   1  199.88    7.70
  -7   5   1  191.38    6.90
   7   5  -1  190.58    7.80
  -7   5   1  198.08    7.10
  -7   5   1  180.28    8.70
  -6  -5   1 1214.38   33.20
   6  -5  -1 1190.98   31.60
  -6  -5   1 1213.48   33.10
   6  -5  -1 1230.08   31.60
  -6  -5   1 1147.99   33.10
  -6  -5   1 1202.48   34.10
  -6  -5   1 1181.08   33.40
  -6   5   1 1176.78   32.90
  -6   5   1 1208.58   32.10
   6   5  -1 1209.28   34.10
  -6   5   1 1227.58   31.80
   6   5  -1 1207.68   32.90
   6   5  -1 1230.48   33.40
   6   5  -1 1217.08   32.90
   6   5  -1 1224.08   33.50
  -6   5   1 1213.98   31.20
  -6   5   1 1207.98   31.80
   5  -5  -1  166.88    6.10
  -5  -5   1  159.18    9.20
  -5  -5   1  176.78    7.40
   5  -5  -1  162.68    6.90
  -5  -5   1  174.98    7.60
   5  -5  -1  166.78    6.10
  -5  -5   1  174.38    7.30
  -5  -5   1  182.18    8.30
   5   5  -1  178.08    7.20
  -5   5   1  177.88    6.70
  -5   5   1  178.28    6.50
   5   5  -1  179.38    7.80
  -5   5   1  168.68    7.30
  -5   5   1  185.28    6.40
   5   5  -1  187.18    7.40
  -5   5   1  170.08    6.40
   5   5  -1  174.58    7.60
   5   5  -1  178.48    7.80
   4  -5  -1  123.79    5.00
   4  -5  -1  133.09    4.10
   4  -5  -1  133.39    4.10
  -4  -5   1  132.09    6.60
  -4  -5   1  125.69    6.10
   4  -5  -1  123.79    5.50
  -4  -5   1  129.09    6.10
  -4  -5   1  127.99    6.20
  -4  -5   1  134.49    6.10
   4  -5  -1  129.19    5.00
  -4   5   1  130.49    5.80
   4   5  -1  123.19    5.60
  -4   5   1  136.69    5.60
   4   5  -1  124.49    6.50
   4   5  -1  127.99    5.80
   4   5  -1  125.39    6.00
  -4   5   1  114.19    5.80
   4   5  -1  131.79    6.50
  -4   5   1  129.79    5.20
  -4   5   1  129.39    5.20
   3  -5  -1  745.23   20.20
  -3  -5   1  750.52   20.90
   3  -5  -1  711.23   20.10
  -3  -5   1  727.73   20.50
   3  -5  -1  746.53   19.60
  -3  -5   1  738.33   20.60
   3  -5  -1  742.23   19.50
  -3  -5   1  723.63   20.90
  -3  -5   1  728.33   20.70
  -3   5   1  719.73   20.00
   3   5  -1  759.92   21.00
   3   5  -1  741.73   20.60
  -3   5   1  758.52   20.30
   3   5  -1  740.23   20.50
  -3   5   1  724.83   20.00
  -3   5   1  721.83   20.30
  -3   5   1  706.23   20.00
   3   5  -1  719.53   20.80
   3   5  -1  716.33   20.70
  -2  -5   1 1418.36   36.20
  -2  -5   1 1403.06   36.10
   2  -5  -1 1296.47   35.60
  -2  -5   1 1366.46   36.20
   2  -5  -1 1411.66   35.40
  -2  -5   1 1336.27   36.00
   2  -5  -1 1346.07   35.60
   2  -5  -1 1364.86   35.90
  -2  -5   1 1337.27   36.30
   2  -5  -1 1375.66   35.70
   2   5  -1 1432.76   36.60
  -2   5   1 1351.76   35.70
   2   5  -1 1368.96   36.00
   2   5  -1 1319.57   36.00
  -2   5   1 1372.26   36.10
  -2   5   1 1324.07   35.80
   2   5  -1 1348.27   36.20
  -2   5   1 1358.36   35.80
   2   5  -1 1363.66   36.00
  -2   5   1 1337.07   35.60
  -1  -5   1    4.90    1.90
   1  -5  -1    5.10    1.60
   1  -5  -1    4.80    1.90
  -1  -5   1    2.70    1.70
   1  -5  -1    3.40    1.90
   1  -5  -1    4.60    1.70
   1  -5  -1    4.70    1.10
   1  -5  -1    3.70    1.90
  -1  -5   1    2.60    1.70
  -1  -5   1    4.00    1.90
  -1  -5   1    4.80    1.80
  -1   5   1    4.90    1.60
   1   5  -1    5.10    1.60
  -1   5   1    2.40    1.80
   1   5  -1    5.50    1.90
   1   5  -1    5.20    2.10
   1   5  -1    5.40    2.20
   1   5  -1    5.60    1.80
  -1   5   1    1.60    1.80
  -1   5   1    3.20    2.00
  -1   5   1    3.90    2.00
   0  -5   1  856.21   23.30
   0  -5   1  794.12   22.40
   0  -5   1  859.91   22.90
   0  -5  -1  826.32   23.10
   0  -5   1  871.61   22.90
   0  -5   1  833.42   23.00
   0  -5  -1  861.21   22.40
   0  -5   1  857.51   22.90
   0  -5  -1  809.32   23.20
   0  -5  -1  874.51   23.50
   0  -5  -1  840.82   23.00
   0  -5  -1  880.11   23.00
   0   5   1  897.21   23.70
   0   5   1  881.81   23.30
   0   5  -1  864.01   23.40
   0   5  -1  852.61   23.10
   0   5  -1  808.32   22.90
   0   5   1  847.62   23.00
   0   5  -1  849.61   22.90
   0   5   1  831.22   23.00
   0   5  -1  841.52   22.40
   0   5   1  851.61   22.50
   1  -5   1  369.76   11.20
  -1  -5  -1  370.86   11.40
  -1  -5  -1  377.36   11.30
   1  -5   1  372.76   11.10
  -1  -5  -1  384.46   11.10
  -1  -5  -1  364.86   11.70
  -1  -5  -1  382.46   11.40
   1  -5   1  379.76   10.80
   1  -5   1  368.66   10.10
   1  -5   1  363.76   11.00
   1  -5   1  378.96   10.80
  -1  -5  -1  344.07   11.50
  -1   5  -1  374.06   11.00
   1   5   1  371.06   11.30
  -1   5  -1  370.16   11.00
  -1   5  -1  378.36   10.10
   1   5   1  390.46   11.90
  -1   5  -1  348.07   11.30
   1   5   1  372.16   11.00
   1   5   1  372.16   11.30
   1   5   1  387.76   11.70
  -1   5  -1  365.86   11.10
  -1   5  -1  386.36   11.00
   2  -5   1    3.80    1.30
   2  -5   1    5.80    1.50
  -2  -5  -1    4.00    2.10
  -2  -5  -1    5.10    2.10
   2  -5   1    4.60    1.50
  -2  -5  -1    5.20    2.00
   2  -5   1    5.30    1.60
  -2  -5  -1    7.40    2.20
  -2  -5  -1    3.30    1.90
  -2   5  -1    5.10    1.80
   2   5   1    2.80    1.80
  -2   5  -1    2.80    1.60
   2   5   1    1.90    2.30
   2   5   1    1.90    1.80
   2   5   1    3.30    1.80
  -2   5  -1    2.00    1.40
   2   5   1    3.70    2.20
  -2   5  -1    4.30    1.90
  -2   5  -1    4.50    1.60
  -3  -5  -1  548.95   16.30
  -3  -5  -1  544.25   16.00
  -3  -5  -1  554.04   16.30
   3  -5   1  551.24   15.00
   3  -5   1  543.55   15.20
   3  -5   1  560.24   14.30
  -3  -5  -1  561.64   16.20
   3  -5   1  547.75   14.30
  -3  -5  -1  552.84   15.90
   3  -5   1  554.54   15.30
   3   5   1  557.54   16.30
  -3   5  -1  543.95   15.50
  -3   5  -1  543.85   15.10
   3   5   1  532.05   16.20
   3   5   1  564.34   16.50
  -3   5  -1  553.84   15.30
  -3   5  -1  559.14   15.20
   3   5   1  531.55   15.80
   3   5   1  546.95   15.80
  -3   5  -1  474.55   16.60
  -4  -5  -1 1110.29   30.20
   4  -5   1 1018.30   28.20
  -4  -5  -1 1079.59   29.60
  -4  -5  -1 1070.09   29.50
   4  -5   1 1116.49   28.50
   4  -5   1 1093.69   28.90
  -4  -5  -1 1016.30   29.60
  -4  -5  -1 1091.19   29.50
  -4   5  -1 1082.19   27.40
   4   5   1 1072.99   29.30
  -4   5  -1 1106.09   28.50
   4   5   1 1105.49   29.80
   4   5   1 1086.19   29.40
  -4   5  -1 1084.39   28.40
   4   5   1 1107.39   29.90
  -4   5  -1 1090.89   28.50
  -4   5  -1 1049.09   28.60
  -4   5  -1 1099.79   29.00
   4   5   1 1082.09   30.10
  -5  -5  -1  271.87   10.00
   5  -5   1  267.37    9.10
  -5  -5  -1  279.57    9.90
   5  -5   1  278.67    8.10
   5  -5   1  266.77    8.40
  -5  -5  -1  280.57   10.70
  -5  -5  -1  287.17    9.80
   5   5   1  271.47   10.10
  -5   5  -1  283.27    8.30
  -5   5  -1  262.17    7.70
  -5   5  -1  272.47    8.60
  -5   5  -1  276.87    9.40
   5   5   1  273.57    9.50
  -5   5  -1  271.37    8.40
   5   5   1  272.87   10.20
   5   5   1  266.17    9.60
  -5   5  -1  263.37    8.30
   5   5   1  276.57   10.20
  -6  -5  -1   38.90    4.90
   6  -5   1   28.70    2.50
  -6  -5  -1   40.60    5.10
  -6  -5  -1   35.90    3.90
  -6  -5  -1   29.90    3.50
   6  -5   1   32.80    2.30
  -6  -5  -1   35.10    4.10
   6  -5   1   36.40    4.30
  -6   5  -1   30.90    3.60
   6   5   1   34.00    4.30
   6   5   1   35.50    4.50
  -6   5  -1   34.80    3.30
  -6   5  -1   31.50    2.80
  -6   5  -1   33.30    3.10
   6   5   1   35.80    3.70
  -6   5  -1   32.20    3.00
  -6   5  -1   30.30    3.70
   6   5   1   37.10    4.20
   6   5   1   33.40    4.30
   7  -5   1  372.86   10.00
  -7  -5  -1  361.46   13.00
   7  -5   1  372.36   10.00
  -7  -5  -1  351.66   13.00
  -7  -5  -1  376.96   12.90
  -7  -5  -1  366.16   13.60
   7   5   1  384.36   13.50
  -7   5  -1  372.36   10.50
   7   5   1  365.76   12.00
   7   5   1  355.76   12.20
  -7   5  -1  360.86   11.20
  -7   5  -1  391.16   10.60
  -7   5  -1  370.96   12.80
   7   5   1  359.76   13.80
   7   5   1  380.26   12.70
  -7   5  -1  372.56   11.30
  -8  -5  -1  195.78    9.50
  -8  -5  -1  168.18   10.30
  -8  -5  -1  180.28    9.60
  -8  -5  -1  186.08   10.20
  -8  -5  -1  203.98    8.60
   8   5   1  192.18    8.90
   8   5   1  182.88   12.30
  -8   5  -1  193.88    7.50
  -8   5  -1  198.98    6.10
  -8   5  -1  184.48    7.50
   8   5   1  191.68    8.30
  -8   5  -1  191.88    9.40
   8   5   1  195.78   10.20
  -8   5  -1  202.28    7.90
   8   5   1  189.88    8.90
  -8   5  -1  196.58    6.20
  -9  -5  -1   33.50    5.60
  -9  -5  -1   32.70    5.40
  -9  -5  -1   36.20    5.10
  -9  -5  -1   42.80    6.00
   9   5   1   28.80    4.00
  -9   5  -1   38.90    4.40
   9   5   1   28.50    5.50
  -9   5  -1   37.40    3.90
   9   5   1   29.70    3.80
  -9   5  -1   31.60    5.50
   9   5   1   39.00    4.40
   9   5   1   35.30    5.70
  -9   5  -1   38.40    4.00
 -10  -5  -1   60.09    6.90
 -10  -5  -1   58.59    7.30
 -10  -5  -1   45.80    6.70
 -10  -5  -1   53.29    6.10
 -10  -5  -1   64.19    6.70
 -10  -5  -1   53.79    6.80
 -10   5  -1   54.09    6.80
  10   5   1   53.89    6.20
 -10   5  -1   63.69    7.20
 -10   5  -1   64.19    7.60
 -10   5  -1   66.29    6.80
 -11  -5  -1   89.69   10.60
 -11  -5  -1   94.19    9.40
 -11  -5  -1   98.29    7.40
 -11  -5  -1  134.69   11.50
 -11   5  -1  124.19    9.10
 -11   5  -1  119.09   11.50
 -11   5  -1  125.19   10.30
 -11  -6   1   19.80    6.20
 -11  -6   1   24.50    7.00
 -11  -6   1   24.00    6.40
 -11  -6   1    9.00    4.30
 -11   6   1   18.90    3.10
  11   6  -1   26.00    9.50
 -11   6   1    4.50    7.10
 -11   6   1   16.50    6.20
 -10  -6   1   56.49   11.00
 -10  -6   1   69.39    7.40
 -10  -6   1   75.39    7.20
 -10  -6   1   70.89    8.00
 -10  -6   1   66.59    8.10
 -10  -6   1   70.29    8.40
  10   6  -1   69.79    8.80
  10   6  -1   54.39    7.90
 -10   6   1   61.99    5.30
 -10   6   1   61.49    6.10
 -10   6   1   65.89    8.60
 -10   6   1   46.70    7.20
 -10   6   1   69.99    6.90
  10   6  -1   82.09    8.80
 -10   6   1   65.29    4.70
  -9  -6   1   16.30    4.70
  -9  -6   1   16.90    3.90
  -9  -6   1   23.40    5.50
  -9  -6   1   12.80    5.60
  -9  -6   1   21.50    5.20
   9   6  -1   19.80    5.20
   9   6  -1   19.10    3.20
   9   6  -1   11.20    5.70
  -9   6   1   15.10    4.30
  -9   6   1   15.20    3.30
  -9   6   1   22.30    3.30
  -9   6   1   21.80    2.80
   9   6  -1   14.30    4.40
  -9   6   1   16.60    4.50
   9   6  -1   24.30    6.50
  -9   6   1   17.20    5.40
  -8  -6   1  121.29    8.60
   8  -6  -1  104.59    4.80
   8  -6  -1  120.59    5.20
  -8  -6   1  114.59    7.90
   8  -6  -1  117.09    7.90
  -8  -6   1   93.89    8.60
  -8  -6   1  101.19   12.10
   8   6  -1  112.49    8.50
   8   6  -1  104.79    6.50
  -8   6   1  107.89    6.00
  -8   6   1   98.99    7.10
   8   6  -1  106.29    9.50
  -8   6   1  109.29    5.30
  -8   6   1  108.39    5.00
   8   6  -1   93.49    8.20
   8   6  -1  102.49    7.40
  -8   6   1  115.99    7.20
  -8   6   1  100.69   12.60
   7  -6  -1  147.89    6.00
  -7  -6   1  146.59    8.80
  -7  -6   1  126.89   10.80
   7  -6  -1  159.08    7.80
  -7  -6   1  149.88    9.10
   7  -6  -1  141.69    5.60
  -7  -6   1  146.89    8.00
   7   6  -1  154.68    8.50
   7   6  -1  167.08    8.80
  -7   6   1  155.68    6.60
   7   6  -1  152.98    9.30
  -7   6   1  141.19    8.20
  -7   6   1  155.18    7.40
   7   6  -1  142.39    7.30
  -7   6   1  145.09    7.10
   7   6  -1  142.79    7.70
  -6  -6   1    3.90    3.20
  -6  -6   1    8.50    3.80
   6  -6  -1    5.80    3.00
  -6  -6   1    3.10    3.50
  -6  -6   1    2.30    3.00
   6  -6  -1    7.30    1.80
   6  -6  -1    5.90    2.20
  -6  -6   1    4.20    2.70
   6   6  -1    0.60    2.50
  -6   6   1    6.50    2.80
   6   6  -1    4.40    4.10
   6   6  -1    1.70    2.60
   6   6  -1    4.80    3.40
   6   6  -1    2.50    2.90
  -6   6   1    6.90    2.10
  -6   6   1    5.30    3.30
  -6   6   1    4.00    2.50
  -6   6   1    4.10    2.40
   5  -6  -1    8.20    2.20
   5  -6  -1    8.10    2.60
   5  -6  -1    6.00    1.60
  -5  -6   1    7.20    3.30
  -5  -6   1    4.80    2.40
  -5  -6   1    8.30    2.90
  -5  -6   1    2.70    2.80
  -5  -6   1    5.90    3.30
  -5   6   1    6.20    2.40
   5   6  -1    5.70    3.60
   5   6  -1    6.60    2.60
  -5   6   1    6.90    2.00
   5   6  -1   12.10    3.50
  -5   6   1    8.80    2.60
  -5   6   1    7.70    2.20
   5   6  -1    8.40    2.60
  -5   6   1   13.80    3.30
   5   6  -1    5.20    3.10
  -4  -6   1   41.90    5.10
  -4  -6   1   38.60    4.20
  -4  -6   1   31.80    3.80
   4  -6  -1   32.20    3.70
   4  -6  -1   39.90    3.50
  -4  -6   1   31.60    3.90
   4  -6  -1   38.40    3.30
   4  -6  -1   34.00    2.60
  -4  -6   1   39.30    4.70
   4  -6  -1   38.60    2.70
   4   6  -1   32.40    3.50
   4   6  -1   36.50    4.40
  -4   6   1   35.10    3.50
  -4   6   1   32.50    3.80
   4   6  -1   25.50    3.60
  -4   6   1   39.10    4.40
   4   6  -1   35.10    4.20
  -4   6   1   38.50    4.30
   4   6  -1   37.70    4.90
  -4   6   1   33.60    3.70
  -3  -6   1   33.60    3.80
   3  -6  -1   34.00    3.10
  -3  -6   1   36.90    4.50
   3  -6  -1   28.40    3.30
   3  -6  -1   34.50    3.50
  -3  -6   1   29.30    3.50
   3  -6  -1   32.60    3.10
  -3  -6   1   32.40    3.50
  -3  -6   1   29.50    4.00
  -3   6   1   26.10    3.20
  -3   6   1   28.70    3.40
   3   6  -1   34.80    4.00
   3   6  -1   28.30    3.30
  -3   6   1   32.30    3.40
   3   6  -1   34.10    4.50
  -3   6   1   29.30    3.60
   3   6  -1   30.20    3.80
   3   6  -1   30.90    3.70
  -3   6   1   41.60    4.10
   2  -6  -1  444.36   13.80
  -2  -6   1  479.05   14.30
  -2  -6   1  454.55   14.40
  -2  -6   1  447.36   14.10
   2  -6  -1  464.35   13.90
  -2  -6   1  485.25   14.20
  -2  -6   1  457.95   14.00
   2  -6  -1  469.05   13.40
   2  -6  -1  475.45   13.80
  -2   6   1  463.35   13.70
  -2   6   1  471.65   14.00
   2   6  -1  474.75   14.70
   2   6  -1  477.55   14.10
  -2   6   1  489.15   14.40
  -2   6   1  453.85   13.80
   2   6  -1  448.36   14.00
   2   6  -1  479.15   14.50
   2   6  -1  442.46   14.00
  -2   6   1  473.65   13.90
   1  -6  -1   10.10    1.90
  -1  -6   1   12.70    2.20
  -1  -6   1   12.80    2.30
   1  -6  -1    7.60    2.10
  -1  -6   1   10.90    2.50
  -1  -6   1   11.60    2.40
   1  -6  -1   12.20    2.50
   1  -6  -1   11.50    2.40
  -1  -6   1   14.90    2.50
   1  -6  -1   14.00    2.00
   1  -6  -1   16.30    2.70
  -1  -6   1    9.60    2.20
  -1   6   1    8.10    2.30
  -1   6   1    8.10    1.90
   1   6  -1    9.30    2.30
   1   6  -1   13.50    2.20
  -1   6   1    9.70    2.40
  -1   6   1   10.40    2.70
   1   6  -1   10.50    2.60
   1   6  -1    8.10    2.00
   1   6  -1   11.00    2.60
  -1   6   1   13.10    2.80
   0  -6  -1   57.89    3.80
   0  -6   1   59.99    4.20
   0  -6  -1   62.09    4.20
   0  -6   1   59.99    3.50
   0  -6  -1   59.69    4.50
   0  -6  -1   64.29    4.20
   0  -6  -1   58.19    3.40
   0  -6  -1   68.89    4.40
   0  -6   1   56.49    3.90
   0  -6   1   55.79    4.00
   0  -6   1   58.39    3.70
   0  -6   1   57.99    4.40
   0   6   1   60.69    4.60
   0   6   1   61.09    4.40
   0   6   1   57.39    3.90
   0   6   1   57.49    3.50
   0   6  -1   57.89    3.40
   0   6  -1   60.89    4.70
   0   6  -1   61.29    4.20
   0   6  -1   63.29    3.90
   0   6  -1   58.59    4.10
   0   6   1   59.59    4.30
   1  -6   1   19.10    2.10
  -1  -6  -1   11.10    2.50
   1  -6   1   12.80    2.30
   1  -6   1   16.30    2.20
  -1  -6  -1   13.40    2.50
  -1  -6  -1   12.50    2.40
  -1  -6  -1   10.10    2.20
   1  -6   1   18.30    2.70
   1  -6   1   11.40    1.90
  -1  -6  -1   16.30    2.60
  -1  -6  -1   15.00    2.90
   1  -6   1   13.00    2.10
   1   6   1   12.90    2.80
  -1   6  -1   10.90    2.20
  -1   6  -1   14.40    2.00
  -1   6  -1   14.10    2.30
  -1   6  -1   12.90    2.20
  -1   6  -1    9.60    2.50
   1   6   1   17.00    2.30
   1   6   1   12.40    2.90
   1   6   1   15.30    2.50
   1   6   1   14.20    2.50
  -2  -6  -1  854.61   22.90
  -2  -6  -1  828.62   22.90
   2  -6   1  823.82   22.50
   2  -6   1  837.32   22.10
  -2  -6  -1  825.32   23.00
  -2  -6  -1  781.92   23.20
   2  -6   1  816.82   22.20
   2  -6   1  840.82   21.90
  -2  -6  -1  817.92   23.00
   2   6   1  835.92   23.20
   2   6   1  810.82   22.80
   2   6   1  809.22   22.80
  -2   6  -1  794.92   22.30
   2   6   1  788.42   22.80
  -2   6  -1  811.32   22.80
   2   6   1  828.72   23.50
  -2   6  -1  820.22   20.80
  -2   6  -1  802.72   22.30
  -2   6  -1  833.32   22.50
  -2   6  -1  772.62   22.30
   3  -6   1   -0.20    1.70
  -3  -6  -1    0.60    2.30
  -3  -6  -1    1.70    2.50
   3  -6   1    2.40    1.30
  -3  -6  -1    2.30    2.50
  -3  -6  -1    2.30    2.20
  -3  -6  -1    0.70    2.50
   3  -6   1    2.10    1.30
   3  -6   1   -0.30    1.70
   3  -6   1    0.50    1.60
  -3   6  -1    1.20    2.20
   3   6   1   -2.90    2.10
  -3   6  -1    3.20    1.90
   3   6   1    2.10    2.30
  -3   6  -1    1.20    1.70
   3   6   1   -0.50    2.90
   3   6   1    1.20    2.60
  -3   6  -1    0.60    2.30
   3   6   1    0.70    1.90
  -3   6  -1    1.30    1.70
  -4  -6  -1    9.10    3.10
  -4  -6  -1    7.80    2.50
  -4  -6  -1    7.30    3.00
   4  -6   1   12.20    2.40
   4  -6   1    9.10    1.90
   4  -6   1    7.50    1.60
  -4  -6  -1    7.30    3.00
  -4  -6  -1    9.20    2.70
   4   6   1    7.20    3.10
   4   6   1    5.70    2.60
  -4   6  -1    8.10    2.20
  -4   6  -1    9.30    2.50
  -4   6  -1    2.70    2.30
   4   6   1    7.00    3.50
   4   6   1    5.70    3.30
  -4   6  -1   10.70    2.10
  -4   6  -1   10.10    2.00
  -5  -6  -1  196.58    8.90
   5  -6   1  187.48    7.60
  -5  -6  -1  202.28    8.40
  -5  -6  -1  197.78    8.40
  -5  -6  -1  191.58    8.30
  -5  -6  -1  201.48    8.80
   5  -6   1  206.38    6.70
   5  -6   1  201.38    6.70
   5   6   1  213.78    9.30
  -5   6  -1  206.58    7.00
  -5   6  -1  200.28    7.60
  -5   6  -1  195.78    7.10
   5   6   1  196.48    8.20
   5   6   1  203.08    9.10
   5   6   1  196.58    8.10
  -5   6  -1  216.18    8.10
  -5   6  -1  199.78    7.10
   5   6   1  188.18    8.60
   6  -6   1   15.50    2.00
   6  -6   1   18.10    3.40
  -6  -6  -1   10.70    3.70
  -6  -6  -1   15.30    3.50
  -6  -6  -1   10.80    3.70
  -6  -6  -1    9.80    3.10
   6  -6   1   14.40    1.80
  -6  -6  -1    8.00    3.10
  -6   6  -1   14.60    2.70
  -6   6  -1   13.30    3.50
   6   6   1   10.40    2.70
   6   6   1   10.80    3.30
  -6   6  -1   14.30    2.60
  -6   6  -1   13.40    2.10
  -6   6  -1   14.10    2.40
   6   6   1    8.60    3.10
   6   6   1   14.50    3.90
   6   6   1    9.60    4.00
  -7  -6  -1   13.70    4.20
  -7  -6  -1   18.80    4.00
  -7  -6  -1   22.40    3.80
   7  -6   1   17.00    3.80
   7  -6   1   25.10    2.40
  -7  -6  -1   26.80    5.00
   7  -6   1   23.00    2.80
  -7   6  -1   21.50    3.00
   7   6   1   16.90    4.20
  -7   6  -1   19.80    4.20
   7   6   1   26.60    3.50
   7   6   1   15.90    3.70
  -7   6  -1   25.00    2.60
  -7   6  -1   23.20    3.00
  -7   6  -1   24.80    3.20
   7   6   1   23.10    5.20
   7   6   1   25.60    4.40
  -7   6  -1   26.40    3.20
  -8  -6  -1  156.68    8.10
  -8  -6  -1  136.99   10.10
  -8  -6  -1  160.28    9.30
  -8  -6  -1  145.59    9.40
  -8  -6  -1  136.39    8.90
  -8   6  -1  158.98    5.50
   8   6   1  143.39    8.30
  -8   6  -1  136.89    7.20
  -8   6  -1  141.09    8.90
  -8   6  -1  151.58    5.70
   8   6   1  155.78    9.10
  -8   6  -1  159.28    7.40
  -8   6  -1  148.29    6.20
   8   6   1  137.49    8.80
   8   6   1  156.68    7.20
   8   6   1  150.98   10.10
  -9  -6  -1  102.79    9.50
  -9  -6  -1   94.49    9.00
  -9  -6  -1  111.59    9.80
  -9  -6  -1  112.19    9.00
  -9   6  -1  105.29    4.10
  -9   6  -1  110.79    7.40
   9   6   1   99.39    8.90
  -9   6  -1  111.59    7.40
   9   6   1   95.59   10.80
  -9   6  -1  120.99    6.50
   9   6   1  110.89    8.10
  -9   6  -1  106.39    4.00
   9   6   1  116.19    9.10
  -9   6  -1  104.99    8.90
 -10  -6  -1   -0.50    3.60
 -10  -6  -1   -0.30    5.10
 -10  -6  -1   -3.10    6.70
 -10  -6  -1    6.70    5.60
 -10  -6  -1   -4.30    6.90
 -10   6  -1    4.80    4.10
 -10   6  -1    4.20    6.10
 -10   6  -1    3.90    4.40
 -10   6  -1    3.30    4.40
  10   6   1    4.50    4.60
 -11  -6  -1    3.90    4.20
 -11  -6  -1   -0.60    5.30
 -11  -6  -1   -2.00    6.50
 -11  -6  -1    4.40    5.80
 -11   6  -1   11.30    7.60
 -10  -7   1   96.79    8.70
 -10  -7   1   94.49   10.10
 -10  -7   1   69.69    8.20
 -10  -7   1   84.39   10.00
 -10   7   1   84.09    5.40
 -10   7   1   83.89    6.20
 -10   7   1   80.59    8.90
 -10   7   1   86.59   10.30
  10   7  -1   79.09   13.20
 -10   7   1  100.49   10.00
  10   7  -1   85.69   10.50
  -9  -7   1   51.69    9.80
   9  -7  -1   59.59    4.70
  -9  -7   1   65.69    8.40
   9  -7  -1   59.09    4.10
  -9  -7   1   54.89    6.50
  -9  -7   1   60.69    7.80
  -9   7   1   53.69    4.90
   9   7  -1   51.99    6.10
  -9   7   1   55.49    5.90
  -9   7   1   63.29    6.20
  -9   7   1   59.79    7.40
   9   7  -1   61.29    8.40
  -9   7   1   66.59    8.10
   8  -7  -1   40.60    5.60
  -8  -7   1   37.00    5.80
   8  -7  -1   48.20    3.90
  -8  -7   1   37.10    6.40
   8  -7  -1   37.10    4.50
  -8  -7   1   40.10    5.20
  -8  -7   1   42.10    5.50
  -8  -7   1   39.40    5.30
   8   7  -1   39.90    4.70
  -8   7   1   43.40    5.40
  -8   7   1   36.80    4.80
  -8   7   1   34.20    5.60
   8   7  -1   45.80    7.00
   8   7  -1   37.10    5.10
  -8   7   1   43.50    4.40
   8   7  -1   34.90    5.30
   8   7  -1   57.49    7.30
  -7  -7   1  219.08   10.10
  -7  -7   1  222.08   11.30
   7  -7  -1  221.38    9.80
  -7  -7   1  220.28   10.20
   7  -7  -1  211.88    8.10
  -7  -7   1  229.08   10.80
   7  -7  -1  235.18    8.00
   7   7  -1  224.08   11.70
   7   7  -1  230.78   10.00
  -7   7   1  224.68    8.20
   7   7  -1  203.08   11.50
  -7   7   1  229.78    9.60
  -7   7   1  226.98    8.90
   7   7  -1  247.18   11.40
  -7   7   1  227.88   10.20
   7   7  -1  209.88   10.00
  -6  -7   1  148.59    8.80
   6  -7  -1  138.69    5.80
  -6  -7   1  134.99    7.60
  -6  -7   1  145.39    7.30
   6  -7  -1  127.59    7.20
  -6  -7   1  147.89    8.20
   6  -7  -1  143.39    6.30
   6   7  -1  126.49    7.40
  -6   7   1  146.59    7.90
   6   7  -1  134.39    7.90
  -6   7   1  134.49    6.90
   6   7  -1  145.19    9.00
   6   7  -1  137.19    7.40
  -6   7   1  154.68    7.60
  -6   7   1  140.89    6.90
   6   7  -1  138.79    8.90
  -6   7   1  133.79    6.80
  -5  -7   1  114.59    7.50
  -5  -7   1  122.09    7.70
  -5  -7   1  118.59    7.10
  -5  -7   1  103.59    6.30
   5  -7  -1  117.49    5.30
   5  -7  -1  107.29    5.70
  -5  -7   1  113.19    7.00
   5   7  -1  126.79    7.70
  -5   7   1  115.09    6.80
  -5   7   1  118.99    5.70
  -5   7   1  110.49    6.70
  -5   7   1  108.29    6.40
   5   7  -1  119.59    8.20
   5   7  -1  116.99    6.50
  -5   7   1  118.79    6.20
   5   7  -1   99.39    6.60
   5   7  -1  121.29    7.50
   4  -7  -1  250.97    9.00
  -4  -7   1  252.27   10.20
   4  -7  -1  256.27    7.90
  -4  -7   1  254.27    9.60
  -4  -7   1  256.97   10.20
  -4  -7   1  252.97    9.90
  -4  -7   1  243.18   10.10
   4  -7  -1  255.47    7.80
   4  -7  -1  249.18    9.00
   4   7  -1  252.27    9.40
   4   7  -1  248.78   10.00
  -4   7   1  233.48    9.60
  -4   7   1  241.68    8.90
  -4   7   1  243.68    9.40
  -4   7   1  248.48    9.00
   4   7  -1  267.07   10.70
  -4   7   1  241.08    9.20
   4   7  -1  269.37   10.30
   4   7  -1  248.78    9.90
   3  -7  -1  518.65   15.80
  -3  -7   1  513.95   16.30
   3  -7  -1  517.25   15.60
  -3  -7   1  516.65   16.30
  -3  -7   1  541.45   16.40
  -3  -7   1  533.35   16.70
   3  -7  -1  526.05   15.00
  -3  -7   1  521.45   16.20
   3  -7  -1  509.05   15.50
   3  -7  -1  525.15   15.30
   3   7  -1  530.95   16.30
   3   7  -1  524.55   16.60
   3   7  -1  526.75   16.30
   3   7  -1  523.15   16.20
  -3   7   1  533.65   15.70
  -3   7   1  524.35   15.80
  -3   7   1  532.45   15.70
   3   7  -1  547.85   16.90
  -3   7   1  520.25   16.00
  -3   7   1  523.45   16.30
  -2  -7   1  459.05   14.30
  -2  -7   1  457.95   14.20
   2  -7  -1  435.46   13.90
  -2  -7   1  438.56   14.60
   2  -7  -1  447.96   13.40
   2  -7  -1  441.36   13.80
   2  -7  -1  458.75   13.70
  -2  -7   1  430.26   13.90
  -2  -7   1  432.86   14.20
   2  -7  -1  456.95   13.80
  -2   7   1  467.95   14.50
  -2   7   1  458.85   14.20
  -2   7   1  446.66   13.90
  -2   7   1  438.06   13.70
  -2   7   1  453.05   13.90
   2   7  -1  464.45   14.20
   2   7  -1  456.25   14.60
   2   7  -1  456.45   14.20
   2   7  -1  437.36   13.90
   2   7  -1  455.55   14.90
  -1  -7   1   11.60    2.80
   1  -7  -1    7.40    2.60
  -1  -7   1   12.10    2.50
  -1  -7   1    9.90    2.60
  -1  -7   1    9.10    2.70
   1  -7  -1    9.60    2.90
  -1  -7   1   10.10    2.40
   1  -7  -1   13.40    2.90
  -1  -7   1   12.60    2.90
   1  -7  -1   11.00    2.50
   1  -7  -1   11.50    1.70
   1  -7  -1   11.50    2.30
   1   7  -1   10.20    3.00
   1   7  -1    7.70    2.70
   1   7  -1    8.20    2.30
  -1   7   1   11.10    2.80
  -1   7   1    9.30    2.20
   1   7  -1    9.20    3.10
  -1   7   1   13.40    2.80
  -1   7   1   10.00    2.90
   0  -7   1  924.71   25.50
   0  -7  -1  899.11   26.30
   0  -7  -1  922.51   25.90
   0  -7   1  937.51   25.90
   0  -7  -1  901.01   24.80
   0  -7  -1  953.70   25.90
   0  -7   1  947.61   26.20
   0  -7   1  965.80   25.00
   0  -7   1  930.61   25.70
   0  -7  -1  920.81   25.60
   0  -7   1  902.41   25.50
   0  -7  -1  929.81   26.00
   0   7  -1  946.21   26.00
   0   7  -1  913.51   24.90
   0   7   1  931.31   26.50
   0   7  -1  951.50   25.80
   0   7  -1  930.11   26.30
   0   7   1  926.81   24.90
   0   7   1  935.21   25.80
   0   7   1  923.71   26.10
   0   7  -1  908.51   25.70
   0   7   1  935.51   25.90
  -1  -7  -1  194.48    8.10
  -1  -7  -1  190.98    7.40
   1  -7   1  201.78    6.30
   1  -7   1  202.48    7.30
  -1  -7  -1  192.98    8.10
   1  -7   1  190.88    7.20
  -1  -7  -1  191.58    7.80
  -1  -7  -1  203.88    8.00
  -1  -7  -1  192.98    8.30
   1  -7   1  186.58    7.80
   1  -7   1  195.78    7.60
   1   7   1  193.48    8.30
  -1   7  -1  194.88    7.70
  -1   7  -1  191.88    7.40
  -1   7  -1  183.28    7.50
   1   7   1  185.88    7.30
  -1   7  -1  194.78    8.10
   1   7   1  196.18    7.70
  -1   7  -1  194.28    6.20
   1   7   1  195.18    8.30
  -2  -7  -1   18.40    3.10
   2  -7   1   25.60    3.00
   2  -7   1   23.00    2.90
  -2  -7  -1   25.50    3.60
   2  -7   1   27.90    2.70
   2  -7   1   22.70    2.70
  -2  -7  -1   26.10    3.70
   2  -7   1   23.10    2.70
  -2  -7  -1   18.80    3.10
  -2  -7  -1   25.00    3.40
  -2  -7  -1   24.70    3.50
   2   7   1   21.10    3.20
  -2   7  -1   18.50    2.70
   2   7   1   16.90    2.90
  -2   7  -1   25.30    3.20
   2   7   1   20.20    3.00
   2   7   1   22.80    3.80
  -2   7  -1   22.80    3.40
  -2   7  -1   23.40    2.90
  -2   7  -1   14.90    2.70
   2   7   1   19.20    3.60
  -3  -7  -1  258.77    9.60
   3  -7   1  236.58    7.70
  -3  -7  -1  245.08    9.60
  -3  -7  -1  236.98    9.10
  -3  -7  -1  236.98    9.40
   3  -7   1  214.98    8.00
   3  -7   1  229.98    8.40
   3  -7   1  237.78    7.50
  -3  -7  -1  233.38    9.60
   3   7   1  238.38    9.30
   3   7   1  234.98    8.90
  -3   7  -1  230.88    8.60
   3   7   1  232.98    9.20
  -3   7  -1  239.68    9.10
   3   7   1  238.68    9.80
  -3   7  -1  230.38    8.30
   3   7   1  234.78    9.90
  -3   7  -1  234.28    8.60
  -3   7  -1  228.28    8.30
  -4  -7  -1  506.35   15.90
  -4  -7  -1  498.55   15.80
   4  -7   1  493.75   14.70
  -4  -7  -1  509.45   16.10
   4  -7   1  489.75   14.40
   4  -7   1  495.75   14.60
  -4  -7  -1  489.45   16.00
  -4  -7  -1  477.85   15.90
  -4   7  -1  485.25   14.60
  -4   7  -1  499.15   14.60
   4   7   1  499.55   16.20
   4   7   1  493.95   15.40
  -4   7  -1  495.95   15.30
  -4   7  -1  492.35   15.00
  -4   7  -1  445.46   15.40
   4   7   1  483.15   15.90
   4   7   1  503.35   16.00
   4   7   1  515.55   16.50
   5  -7   1   20.50    3.20
   5  -7   1   17.70    2.50
   5  -7   1   22.90    2.50
  -5  -7  -1   23.50    4.10
  -5  -7  -1   20.60    4.00
  -5  -7  -1   20.00    4.30
  -5  -7  -1   19.40    3.20
  -5  -7  -1   24.80    4.00
  -5   7  -1   18.30    3.40
   5   7   1   17.90    4.10
   5   7   1   22.80    4.60
  -5   7  -1   25.40    3.80
   5   7   1   20.60    4.50
  -5   7  -1   21.20    2.70
  -5   7  -1   19.70    3.10
  -5   7  -1   20.70    3.00
   5   7   1   19.80    3.60
   5   7   1   19.50    3.70
   6  -7   1   57.79    4.10
   6  -7   1   72.49    7.00
  -6  -7  -1   51.39    5.90
  -6  -7  -1   69.69    6.30
  -6  -7  -1   50.49    6.10
  -6  -7  -1   65.79    6.60
  -6  -7  -1   74.69    7.30
   6  -7   1   59.79    3.80
   6   7   1   64.49    6.70
   6   7   1   52.89    6.20
  -6   7  -1   59.39    6.00
   6   7   1   55.99    6.00
  -6   7  -1   61.49    5.80
   6   7   1   64.19    5.80
  -6   7  -1   60.49    5.10
  -6   7  -1   55.39    4.80
   6   7   1   62.49    7.50
   7  -7   1  499.95   16.30
  -7  -7  -1  501.75   18.10
  -7  -7  -1  537.75   17.20
  -7  -7  -1  477.65   22.20
  -7  -7  -1  511.45   17.20
   7  -7   1  511.65   14.20
  -7  -7  -1  528.05   17.70
   7  -7   1  503.25   14.20
  -7   7  -1  518.05   15.90
   7   7   1  503.35   16.70
  -7   7  -1  493.15   15.50
   7   7   1  518.55   17.90
   7   7   1  533.15   18.40
  -7   7  -1  532.65   14.90
  -7   7  -1  505.65   14.60
  -7   7  -1  506.85   16.60
   7   7   1  500.95   20.80
   7   7   1  482.75   18.00
  -8  -7  -1  136.79    8.20
  -8  -7  -1  125.09    8.90
   8  -7   1  120.09    4.70
  -8  -7  -1  121.19   10.00
   8  -7   1  126.69    4.50
  -8  -7  -1  122.89    9.10
  -8  -7  -1  124.59    9.60
  -8   7  -1  117.69    8.70
  -8   7  -1  135.49    5.80
  -8   7  -1  129.49    7.60
  -8   7  -1  130.69    5.40
   8   7   1  143.19    9.80
   8   7   1  123.39    8.80
   8   7   1  110.19    8.20
   8   7   1  108.19    7.30
   8   7   1  126.99   11.10
  -9  -7  -1   25.90    6.50
  -9  -7  -1   29.60    5.80
  -9  -7  -1   16.30    6.60
  -9  -7  -1   25.40    4.60
  -9  -7  -1   22.20    5.60
  -9   7  -1   25.10    3.10
   9   7   1   23.10    5.80
   9   7   1   26.80    5.50
  -9   7  -1   25.90    4.80
  -9   7  -1   23.20    6.20
  -9   7  -1   29.40    3.70
   9   7   1   25.20    7.50
  -9   7  -1   27.80    4.70
  -9   7  -1   23.80    2.40
 -10  -7  -1  189.18   11.20
 -10  -7  -1  184.48   12.10
 -10   7  -1  178.98   12.90
  10   7   1  160.48   11.50
  10   7   1  186.78   12.00
 -10   7  -1  186.38   10.50
 -10  -8   1   63.79    8.20
 -10  -8   1   43.00    6.70
 -10  -8   1   64.19    8.10
 -10  -8   1   65.89    9.00
 -10   8   1   59.99    8.90
  10   8  -1   51.79    8.80
 -10   8   1   62.49    6.80
  10   8  -1   59.59    8.20
 -10   8   1   66.69    5.70
  -9  -8   1   12.70    5.30
  -9  -8   1   12.60    7.40
   9  -8  -1   12.30    3.40
   9  -8  -1    9.50    6.70
  -9  -8   1   11.60    5.10
  -9   8   1   10.20    5.90
  -9   8   1   14.90    3.20
   9   8  -1   12.10    8.50
  -9   8   1   18.80    4.20
  -9   8   1   19.70    6.40
   9   8  -1   10.40    6.10
  -9   8   1    7.80    5.40
   9   8  -1   15.50    6.60
   8  -8  -1   67.49    5.60
   8  -8  -1   63.89    7.70
  -8  -8   1   66.69    8.60
  -8  -8   1   68.59    8.20
  -8  -8   1   62.19    9.00
   8  -8  -1   55.89    4.70
  -8  -8   1   51.39    7.40
  -8  -8   1   63.09    7.60
   8   8  -1   66.49    7.70
  -8   8   1   65.59    8.20
  -8   8   1   73.19    5.40
  -8   8   1   63.69    6.30
  -8   8   1   52.49    6.60
  -8   8   1   66.99    6.80
   8   8  -1   58.19    7.10
   8   8  -1   68.89    8.50
   8   8  -1   69.79    9.00
  -7  -8   1   66.89    6.60
   7  -8  -1   66.39    4.70
  -7  -8   1   76.89    9.50
  -7  -8   1   81.79    8.00
   7  -8  -1   66.69    5.50
  -7  -8   1   64.89    7.10
  -7  -8   1   64.59    8.40
   7  -8  -1   59.09    7.30
  -7   8   1   64.49    7.50
   7   8  -1   61.29    6.80
   7   8  -1   69.19    7.60
  -7   8   1   74.09    5.20
   7   8  -1   52.69    6.30
   7   8  -1   55.19    6.60
  -7   8   1   68.59    7.50
   7   8  -1   75.79    9.20
  -7   8   1   57.39    6.50
   6  -8  -1    3.90    2.90
  -6  -8   1    0.60    4.20
  -6  -8   1   -1.90    2.80
   6  -8  -1    3.30    3.50
   6  -8  -1    6.10    2.70
  -6  -8   1    8.10    3.40
  -6  -8   1    3.50    5.70
  -6  -8   1    4.10    4.90
   6   8  -1    5.40    3.70
  -6   8   1    2.30    3.90
  -6   8   1    3.60    3.50
  -6   8   1    7.20    4.20
   6   8  -1   -0.10    4.50
  -6   8   1    1.00    3.50
   6   8  -1    2.10    4.10
   6   8  -1   -1.70    5.10
   6   8  -1    3.90    3.70
  -6   8   1    6.20    2.50
   5  -8  -1  172.98    8.10
   5  -8  -1  169.88    4.90
   5  -8  -1  159.48    7.40
  -5  -8   1  161.88    8.70
   5  -8  -1  162.88    6.90
  -5  -8   1  177.78    9.60
  -5  -8   1  181.28    9.50
  -5  -8   1  162.48    8.60
  -5  -8   1  167.18    9.00
  -5   8   1  178.58    8.10
  -5   8   1  167.38    8.80
  -5   8   1  174.88    8.70
   5   8  -1  161.08    9.90
   5   8  -1  172.68    9.40
   5   8  -1  162.88    8.70
  -5   8   1  178.28    7.40
   5   8  -1  165.18    8.10
   4  -8  -1   37.20    3.80
   4  -8  -1   33.40    3.70
  -4  -8   1   26.90    4.60
  -4  -8   1   28.90    4.50
  -4  -8   1   23.80    4.40
  -4  -8   1   31.70    4.20
   4  -8  -1   33.10    3.50
  -4  -8   1   31.70    4.40
   4  -8  -1   26.80    4.80
  -4   8   1   36.60    4.70
   4   8  -1   39.30    5.50
   4   8  -1   29.50    4.50
  -4   8   1   31.40    4.20
  -4   8   1   27.80    3.50
   4   8  -1   27.50    4.50
  -4   8   1   29.40    3.70
   4   8  -1   27.90    4.30
  -4   8   1   29.30    3.80
   4   8  -1   38.20    4.40
  -3  -8   1    7.50    3.40
   3  -8  -1    2.80    2.60
  -3  -8   1    6.20    3.20
  -3  -8   1    6.20    3.50
   3  -8  -1    7.30    2.70
  -3  -8   1    6.90    3.30
   3  -8  -1    6.50    2.60
   3  -8  -1    6.90    2.90
  -3  -8   1    8.10    2.90
   3  -8  -1    4.80    2.40
  -3   8   1    4.00    3.30
  -3   8   1    5.60    3.50
   3   8  -1    7.00    4.10
  -3   8   1    4.40    3.00
   3   8  -1    4.50    3.50
   3   8  -1    7.30    3.60
   3   8  -1    6.00    2.90
  -3   8   1    3.60    2.60
  -3   8   1    9.70    2.80
  -2  -8   1  209.08    9.20
  -2  -8   1  202.38    8.50
  -2  -8   1  206.88    8.80
   2  -8  -1  202.98    8.50
  -2  -8   1  214.18    8.80
   2  -8  -1  203.58    8.00
  -2  -8   1  206.98    8.90
   2  -8  -1  214.78    8.40
   2  -8  -1  201.78    8.00
   2  -8  -1  209.18    8.60
   2   8  -1  211.78    8.60
  -2   8   1  208.08    8.70
   2   8  -1  209.48    9.40
  -2   8   1  211.18    8.50
   2   8  -1  199.98    8.90
   2   8  -1  210.18    8.60
  -2   8   1  198.28    8.20
   2   8  -1  205.28    9.40
  -2   8   1  207.78    8.80
  -2   8   1  208.18    9.30
   1  -8  -1  186.98    7.90
   1  -8  -1  185.48    7.70
   1  -8  -1  196.08    8.30
  -1  -8   1  191.38    8.00
  -1  -8   1  180.98    8.40
   1  -8  -1  196.48    6.40
  -1  -8   1  185.08    8.00
  -1  -8   1  177.38    8.10
   1  -8  -1  174.98    8.30
   1  -8  -1  180.48    7.80
  -1  -8   1  193.68    8.10
  -1  -8   1  192.78    7.60
   1   8  -1  183.18    8.30
  -1   8   1  179.18    8.20
  -1   8   1  178.08    7.80
  -1   8   1  170.68    8.10
   1   8  -1  198.28    8.70
   1   8  -1  182.18    8.90
  -1   8   1  184.78    8.80
   1   8  -1  182.38    7.50
   1   8  -1  185.78    7.80
   0  -8   1   36.70    4.80
   0  -8  -1   39.50    4.50
   0  -8  -1   37.60    4.20
   0  -8   1   40.10    4.50
   0  -8  -1   41.00    4.00
   0  -8   1   36.80    4.00
   0  -8  -1   45.30    5.00
   0  -8  -1   38.10    4.80
   0  -8   1   33.20    4.00
   0  -8  -1   34.10    4.10
   0  -8   1   35.90    4.20
   0   8  -1   38.30    3.90
   0   8   1   34.90    4.10
   0   8  -1   28.20    4.00
   0   8   1   31.10    3.90
   0   8  -1   34.70    3.80
   0   8  -1   34.10    4.00
   0   8  -1   37.10    4.20
   0   8   1   39.30    3.80
   0   8   1   41.90    5.50
   0   8   1   35.30    4.10
  -1  -8  -1  153.48   10.30
  -1  -8  -1  165.88    7.20
   1  -8   1  173.68    7.70
  -1  -8  -1  172.98    8.20
   1  -8   1  174.18    7.10
   1  -8   1  164.58    6.00
   1  -8   1  160.98    7.10
  -1  -8  -1  165.98    8.00
  -1  -8  -1  169.48    8.00
   1  -8   1  168.68    7.80
   1  -8   1  172.68    7.30
  -1  -8  -1  170.48    7.80
  -1   8  -1  160.58    7.60
  -1   8  -1  166.68    5.90
  -1   8  -1  175.18    7.70
   1   8   1  171.08    8.00
   1   8   1  166.48    7.30
   1   8   1  177.08    7.50
  -1   8  -1  164.98    7.20
  -1   8  -1  171.48    8.30
   1   8   1  173.68    8.70
   1   8   1  163.68    8.10
   2  -8   1  407.46   12.10
   2  -8   1  384.26   12.20
   2  -8   1  396.06   12.60
  -2  -8  -1  407.36   13.30
  -2  -8  -1  316.87   15.80
  -2  -8  -1  392.56   13.00
  -2  -8  -1  378.16   13.40
  -2  -8  -1  409.56   13.50
   2  -8   1  372.86   12.50
  -2  -8  -1  383.96   13.40
  -2   8  -1  362.26   13.30
   2   8   1  405.46   14.20
   2   8   1  395.86   13.30
   2   8   1  380.16   13.00
   2   8   1  401.86   13.90
  -2   8  -1  397.86   13.50
  -2   8  -1  380.16   12.80
   2   8   1  410.26   13.30
  -2   8  -1  387.66   12.70
  -3  -8  -1  582.14   18.10
  -3  -8  -1  611.04   18.50
   3  -8   1  589.54   16.40
  -3  -8  -1  602.64   18.30
   3  -8   1  580.04   17.50
  -3  -8  -1  559.64   18.50
  -3  -8  -1  601.14   18.50
   3  -8   1  589.94   17.00
   3  -8   1  579.34   16.60
  -3   8  -1  559.04   18.00
   3   8   1  574.44   17.80
  -3   8  -1  561.14   17.40
   3   8   1  604.74   19.10
   3   8   1  599.24   18.90
  -3   8  -1  589.54   17.50
   3   8   1  580.34   18.20
  -3   8  -1  558.04   17.20
   3   8   1  567.24   20.20
  -4  -8  -1  187.68    9.40
  -4  -8  -1  194.38    9.60
   4  -8   1  185.48    5.90
  -4  -8  -1  185.08    9.30
   4  -8   1  203.78    7.80
   4  -8   1  201.68    7.90
  -4  -8  -1  197.38    9.70
   4  -8   1  200.18    6.00
   4  -8   1  198.68    7.70
   4   8   1  201.78    9.60
  -4   8  -1  188.38    8.50
  -4   8  -1  201.08    9.00
  -4   8  -1  178.48    8.70
  -4   8  -1  196.18    8.50
   4   8   1  206.18   10.40
   4   8   1  200.58    8.60
   4   8   1  197.78    9.10
   4   8   1  205.68   10.00
  -5  -8  -1   92.99    6.40
   5  -8   1   89.39    5.50
   5  -8   1   83.89    4.90
  -5  -8  -1  101.59    8.00
   5  -8   1   95.99    6.00
  -5  -8  -1   90.69    7.20
  -5  -8  -1   88.49    6.60
  -5  -8  -1   88.19    7.20
   5   8   1   89.29    6.70
   5   8   1  106.89    8.70
   5   8   1   84.09    7.00
  -5   8  -1   89.19    6.70
   5   8   1   98.79    9.30
   5   8   1   94.19    7.50
  -5   8  -1   94.19    5.40
  -5   8  -1   87.59    6.10
  -5   8  -1   97.19    7.10
  -5   8  -1   89.99    6.30
   6  -8   1   57.49    5.70
  -6  -8  -1   69.49    6.30
  -6  -8  -1   77.19    8.10
  -6  -8  -1   68.89    7.40
   6  -8   1   64.59    6.30
  -6  -8  -1   67.99    7.80
   6  -8   1   65.89    5.00
  -6  -8  -1   70.09    6.50
   6   8   1   65.29    6.80
   6   8   1   65.09    8.70
   6   8   1   55.69    6.70
   6   8   1   72.39    8.40
  -6   8  -1   66.59    6.80
  -6   8  -1   64.19    6.60
  -6   8  -1   58.89    5.70
  -6   8  -1   69.19    4.90
   6   8   1   64.69    7.10
  -6   8  -1   62.79    7.00
  -7  -8  -1   12.40    5.60
   7  -8   1   10.00    2.70
   7  -8   1    3.80    4.40
   7  -8   1   10.10    2.30
  -7  -8  -1    0.30    3.90
  -7  -8  -1   12.00    4.20
  -7  -8  -1    7.00    3.70
  -7  -8  -1    7.20    5.10
   7   8   1    5.10    4.90
  -7   8  -1    8.60    2.60
  -7   8  -1    9.70    3.30
  -7   8  -1   10.30    4.20
   7   8   1    7.20    4.20
   7   8   1    8.60    5.40
   7   8   1    7.60    4.30
  -7   8  -1    3.00    4.60
   7   8   1   10.80    6.20
   8  -8   1   20.70    5.80
  -8  -8  -1   20.80    6.00
  -8  -8  -1   17.90    7.60
  -8  -8  -1   24.60    4.90
   8  -8   1   22.80    2.80
  -8  -8  -1   34.60    6.90
   8  -8   1   18.40    2.30
  -8  -8  -1   26.80    5.30
  -8   8  -1   25.70    6.10
  -8   8  -1   22.40    4.90
   8   8   1   22.70    7.70
  -8   8  -1   23.60    3.10
   8   8   1   27.30    6.20
   8   8   1   22.90    6.30
  -8   8  -1   22.30    3.50
  -9  -8  -1  223.58   11.30
  -9  -8  -1  219.48   12.20
  -9  -8  -1  227.48   12.20
  -9   8  -1  210.08   12.50
   9   8   1  206.68   15.70
  -9   8  -1  209.98    7.30
  -9   8  -1  194.68   11.50
   9   8   1  200.38   13.30
  -9   8  -1  206.88    7.70
  -9   8  -1  207.98   11.40
 -10  -8  -1   -7.90    6.10
 -10  -8  -1   12.00    6.20
  10   8   1    9.00    7.60
 -10   8  -1    0.00    7.50
 -10   8  -1    8.50    6.40
  -9  -9   1   99.29   10.10
  -9  -9   1  133.29   11.00
   9  -9  -1  109.19   12.70
   9   9  -1  132.19   13.80
  -9   9   1  120.49    8.80
   9   9  -1  127.39   12.80
   9   9  -1  120.29   13.50
  -9   9   1  131.39   12.50
  -9   9   1  121.29    7.20
  -9   9   1  127.39   11.90
  -9   9   1  117.09   12.60
   8  -9  -1   13.90    6.30
  -8  -9   1   11.10    5.80
  -8  -9   1    9.90    5.70
   8  -9  -1   13.80    4.10
  -8  -9   1   15.20    5.20
   8   9  -1    7.90    8.00
  -8   9   1   10.70    6.20
  -8   9   1   14.00    3.40
   8   9  -1   30.70    6.30
  -8   9   1   12.40    6.20
   8   9  -1   10.60    6.60
  -8   9   1   18.80    5.00
  -7  -9   1   81.09    8.60
  -7  -9   1   80.79    7.60
   7  -9  -1   62.69    5.60
   7  -9  -1   72.09    6.70
  -7  -9   1   66.69    9.20
   7  -9  -1   65.09    8.40
  -7  -9   1   67.39    9.80
   7   9  -1   78.19    8.10
  -7   9   1   78.09    8.70
   7   9  -1   72.49    8.90
  -7   9   1   75.69    8.90
   7   9  -1   54.49    7.30
   7   9  -1   88.09    9.40
  -7   9   1   84.99    7.80
  -7   9   1   81.79    5.70
   7   9  -1   65.29    8.70
  -6  -9   1  122.79    8.90
  -6  -9   1  137.09    8.20
   6  -9  -1  119.29    7.30
   6  -9  -1  117.89    8.30
  -6  -9   1  124.59    9.80
   6  -9  -1  112.99    6.20
  -6  -9   1  123.39   10.20
  -6  -9   1  120.19    7.90
   6   9  -1  150.98   14.90
  -6   9   1  110.29    8.20
  -6   9   1  121.39    8.60
  -6   9   1  122.09    6.50
  -6   9   1  119.79    8.30
   6   9  -1  123.09   10.80
   6   9  -1  111.09    8.30
   6   9  -1  122.49   10.30
  -6   9   1  129.69    9.20
   6   9  -1  117.69    9.80
   5  -9  -1   15.80    2.70
  -5  -9   1   21.50    4.70
   5  -9  -1   23.40    4.30
  -5  -9   1   17.80    4.10
   5  -9  -1   25.10    2.60
  -5  -9   1   25.50    5.50
   5  -9  -1   18.20    2.20
  -5  -9   1   23.50    5.10
  -5  -9   1   26.30    4.60
   5  -9  -1   16.90    3.70
  -5   9   1   24.10    4.40
  -5   9   1   24.40    3.40
   5   9  -1   12.70    5.00
  -5   9   1   16.40    4.60
   5   9  -1   29.20    4.30
   5   9  -1   24.10    5.30
   5   9  -1   19.40    5.10
  -5   9   1   16.50    4.60
   5   9  -1   17.80    5.80
  -5   9   1   20.70    4.50
  -4  -9   1   98.09    7.20
   4  -9  -1   93.69    6.60
  -4  -9   1  102.39   10.20
   4  -9  -1   95.59    5.60
  -4  -9   1   94.59    7.80
  -4  -9   1  104.69    8.30
  -4  -9   1   94.59    8.30
   4  -9  -1   97.49    5.50
  -4   9   1   97.69    8.10
  -4   9   1  100.09    7.50
  -4   9   1   97.69    6.10
   4   9  -1   95.99    6.20
   4   9  -1   89.69    7.80
   4   9  -1  105.89    8.40
  -4   9   1   97.69    7.40
   4   9  -1   96.89    8.90
   4   9  -1   97.09    7.90
  -4   9   1   94.69    6.90
   3  -9  -1  153.08    7.70
  -3  -9   1  137.49    8.70
   3  -9  -1  137.09    7.30
  -3  -9   1  139.49    8.00
  -3  -9   1  145.99    8.30
  -3  -9   1  144.09    8.20
   3  -9  -1  143.09    6.90
   3  -9  -1  140.19    6.80
  -3  -9   1  143.09    8.20
  -3  -9   1  147.89    7.90
   3   9  -1  139.79    8.30
  -3   9   1  140.59    8.20
  -3   9   1  143.19    8.80
   3   9  -1  139.99    9.00
   3   9  -1  126.09   12.50
   3   9  -1  148.09    7.70
  -3   9   1  139.19    7.30
  -3   9   1  139.39    8.00
  -3   9   1  138.89    7.70
   3   9  -1  142.39    8.80
   2  -9  -1   32.20    4.00
   2  -9  -1   32.20    4.60
  -2  -9   1   28.70    4.80
  -2  -9   1   50.69    5.50
  -2  -9   1   35.70    4.40
  -2  -9   1   30.30    4.30
   2  -9  -1   28.50    3.70
  -2  -9   1   25.70    3.90
  -2  -9   1   23.40    4.40
   2   9  -1   29.30    4.80
  -2   9   1   28.20    4.10
  -2   9   1   32.70    4.50
   2   9  -1   30.10    3.70
  -2   9   1   34.90    5.10
   2   9  -1   29.60    4.60
  -2   9   1   27.60    3.90
   2   9  -1   20.00    4.00
  -1  -9   1    3.20    3.00
   1  -9  -1   -0.30    3.60
   1  -9  -1    2.20    2.10
   1  -9  -1    3.80    2.70
   1  -9  -1    5.30    3.20
  -1  -9   1    5.60    3.40
  -1  -9   1    4.80    3.80
  -1  -9   1    4.90    3.30
  -1  -9   1    4.80    3.20
   1  -9  -1    1.90    3.20
   1  -9  -1    3.20    4.40
  -1  -9   1    7.50    3.30
   1   9  -1    1.90    3.70
   1   9  -1    2.40    2.90
   1   9  -1    4.30    3.80
  -1   9   1    2.80    2.70
  -1   9   1   -0.50    3.20
   1   9  -1   -2.50    3.40
  -1   9   1    4.40    3.80
  -1   9   1    0.60    3.50
   1   9  -1    3.20    2.20
   0  -9  -1  504.15   20.90
   0  -9   1  577.84   17.90
   0  -9   1  602.24   16.80
   0  -9   1  557.84   17.50
   0  -9  -1  561.94   18.50
   0  -9  -1  599.24   18.30
   0  -9  -1  574.04   16.60
   0  -9  -1  588.54   17.80
   0  -9   1  595.44   18.20
   0  -9   1  580.64   17.70
   0  -9   1  578.24   18.50
   0  -9  -1  553.54   18.00
   0   9   1  564.14   18.30
   0   9   1  574.54   18.80
   0   9  -1  595.74   18.90
   0   9   1  578.24   17.90
   0   9   1  585.04   18.50
   0   9  -1  548.45   17.90
   0   9  -1  591.84   18.30
   0   9  -1  586.74   17.80
   0   9  -1  564.44   16.70
  -1  -9  -1  168.28    8.40
  -1  -9  -1  167.08    7.70
  -1  -9  -1  167.88    8.90
  -1  -9  -1  161.28    8.20
   1  -9   1  160.78    8.30
   1  -9   1  170.98    7.70
   1  -9   1  170.38    6.40
   1  -9   1  177.78    7.90
  -1  -9  -1  176.38    8.20
   1  -9   1  162.78    7.40
   1  -9   1  144.39    8.70
  -1  -9  -1  171.88    8.80
  -1   9  -1  164.78    6.20
  -1   9  -1  161.98    9.00
   1   9   1  175.78    9.00
  -1   9  -1  166.18    8.40
  -1   9  -1  190.68    8.30
   1   9   1  157.48    7.70
   1   9   1  167.18    8.90
   1   9   1  168.48    9.30
   1   9   1  170.38    7.50
  -1   9  -1  169.78    7.80
   2  -9   1   50.29    5.70
   2  -9   1   63.49    6.20
  -2  -9  -1   66.69    6.50
  -2  -9  -1   67.29    5.90
  -2  -9  -1   77.09    6.30
   2  -9   1   66.09    4.60
   2  -9   1   66.79    5.40
  -2  -9  -1   71.09    7.10
   2  -9   1   71.49    5.50
  -2  -9  -1   54.99    6.00
  -2  -9  -1   63.79    6.60
  -2   9  -1   63.59    6.20
  -2   9  -1   69.29    5.80
   2   9   1   65.89    5.70
   2   9   1   65.89    7.40
   2   9   1   51.69    6.30
  -2   9  -1   60.39    6.80
   2   9   1   70.29    6.90
  -3  -9  -1  190.68    9.60
   3  -9   1  181.98    8.10
   3  -9   1  183.48    7.70
  -3  -9  -1  186.58    9.10
  -3  -9  -1  190.88   10.10
   3  -9   1  178.38    8.00
   3  -9   1  195.88    7.50
  -3  -9  -1  186.88    9.40
  -3  -9  -1  205.38   10.00
  -3  -9  -1  185.48    9.10
   3   9   1  187.78    9.70
   3   9   1  197.48   10.30
  -3   9  -1  186.58    9.70
   3   9   1  207.58   10.40
  -3   9  -1  195.88    8.30
  -3   9  -1  187.28    8.60
  -3   9  -1  185.18    8.80
   3   9   1  197.18    8.80
   3   9   1  187.78    9.50
  -3   9  -1  197.18    8.90
  -4  -9  -1   85.49    8.20
   4  -9   1   72.59    5.90
  -4  -9  -1   82.49    8.00
   4  -9   1   77.69    4.10
  -4  -9  -1   67.89    7.60
  -4  -9  -1   72.59    6.60
   4  -9   1   70.69    5.90
   4  -9   1   70.79    5.70
   4   9   1   82.79    6.40
  -4   9  -1   78.59    5.50
   4   9   1   64.19    7.50
  -4   9  -1   79.69    6.70
  -4   9  -1   73.89    7.50
   4   9   1   74.79    7.70
   4   9   1   78.79    7.50
  -4   9  -1   89.09    6.60
   4   9   1   78.99    8.50
  -4   9  -1   89.39    6.90
   5  -9   1    5.70    3.60
  -5  -9  -1    6.50    3.30
  -5  -9  -1    1.90    3.40
   5  -9   1    2.90    2.20
   5  -9   1    7.70    3.20
  -5  -9  -1    3.50    4.80
   5   9   1   -1.90    4.10
  -5   9  -1    7.40    3.80
   5   9   1   -6.30    4.30
  -5   9  -1    8.20    3.90
   5   9   1   12.20    6.00
  -5   9  -1    4.40    2.70
   5   9   1   10.90    5.00
  -5   9  -1    4.90    4.10
  -5   9  -1    5.90    4.00
   5   9   1    4.80    4.20
  -6  -9  -1  103.49    8.90
   6  -9   1  102.79    6.40
  -6  -9  -1  103.39    9.10
  -6  -9  -1  103.39    8.10
  -6  -9  -1  101.09    6.90
   6  -9   1   89.39    7.60
  -6  -9  -1  106.79   11.80
   6  -9   1  104.39    5.80
  -6   9  -1  106.59    8.30
  -6   9  -1   98.99    7.90
   6   9   1  121.49   11.30
   6   9   1  100.29    9.80
  -6   9  -1  104.29    6.00
  -6   9  -1   94.19    7.30
   6   9   1   94.09    8.20
   6   9   1   98.89   10.00
  -6   9  -1  107.09    8.70
   6   9   1  100.39    8.40
  -7  -9  -1  141.39    9.80
   7  -9   1  132.19    9.40
  -7  -9  -1  119.89    9.10
  -7  -9  -1  127.09   10.70
   7  -9   1  113.59    6.30
   7  -9   1  120.89    6.80
  -7  -9  -1  145.39   11.70
  -7   9  -1  132.49    9.70
  -7   9  -1  133.99    6.60
  -7   9  -1  116.39    9.50
   7   9   1  127.09   11.50
  -7   9  -1  130.59    7.80
   7   9   1  120.79   12.80
  -7   9  -1  122.79    9.00
   7   9   1  119.69   10.10
   7   9   1  117.49    9.40
   7   9   1  118.49   11.30
   8  -9   1    9.40    3.30
   8  -9   1   10.80    6.30
  -8  -9  -1   10.70    7.90
  -8  -9  -1    6.00    4.90
  -8  -9  -1   11.80    5.40
  -8  -9  -1   10.70    6.00
  -8   9  -1    9.50    3.10
  -8   9  -1   12.20    4.10
  -8   9  -1    4.90    5.50
   8   9   1    4.50    6.10
   8   9   1   14.00    9.00
   8   9   1    7.00    6.90
  -8   9  -1    9.10    6.10
  -9  -9  -1   47.10    7.80
  -9  -9  -1   45.10    6.90
  -9  -9  -1   49.70    6.90
  -9   9  -1   41.10    4.70
  -9   9  -1   45.40    8.10
  -9   9  -1   47.70    5.10
   9   9   1   32.60    7.90
  -9   9  -1   36.50    7.20
   9   9   1   43.40    8.60
  -8 -10   1   55.49    8.00
  -8 -10   1   56.29    8.10
  -8 -10   1   50.69    6.50
   8 -10  -1   56.99    8.40
  -8  10   1   38.80    7.70
  -8  10   1   65.39    8.80
  -8  10   1   51.09    6.40
   8  10  -1   56.29    9.80
   8  10  -1   44.90   11.20
   7 -10  -1  -10.10   10.30
  -7 -10   1   11.90    6.10
   7 -10  -1    1.60    4.50
  -7 -10   1   15.70    7.60
  -7 -10   1    6.90    4.50
  -7 -10   1    9.10    5.80
  -7  10   1    6.20    3.40
  -7  10   1    5.40    6.20
  -7  10   1   14.60    6.20
  -7  10   1    8.40    5.40
   7  10  -1    2.70    6.50
   7  10  -1    5.80    8.80
  -7  10   1    7.80    6.10
  -6 -10   1    0.50    5.30
  -6 -10   1   14.20    5.60
  -6 -10   1    7.90    6.50
  -6 -10   1    5.00    4.00
   6 -10  -1    3.70    4.20
   6 -10  -1    9.40    5.50
   6  10  -1   -3.20    5.70
   6  10  -1   11.00    7.30
  -6  10   1    3.30    3.10
   6  10  -1    3.50    4.70
  -6  10   1    3.00    4.80
   6  10  -1   -0.60    5.90
  -6  10   1   -3.00    4.80
   6  10  -1    0.40    5.70
  -6  10   1    1.70    5.40
  -6  10   1    2.90    7.90
   5 -10  -1  179.68    9.40
  -5 -10   1  188.58   12.00
   5 -10  -1  170.58    8.20
   5 -10  -1  182.58    6.20
  -5 -10   1  156.28    9.40
  -5 -10   1  184.18    9.70
   5 -10  -1  187.98    9.80
   5 -10  -1  188.98    6.30
  -5 -10   1  194.68   11.50
  -5 -10   1  194.28   11.20
   5  10  -1  175.48   11.00
  -5  10   1  193.08    8.60
   5  10  -1  178.18    9.60
  -5  10   1  167.28   10.10
  -5  10   1  203.78   10.80
  -5  10   1  193.88   11.10
   5  10  -1  197.08   11.70
   5  10  -1  173.88   14.20
  -5  10   1  177.48   10.10
   5  10  -1  197.98   12.90
   4 -10  -1   92.99    6.30
  -4 -10   1  111.49    9.60
  -4 -10   1   93.49    8.70
  -4 -10   1   84.99    7.20
  -4 -10   1  101.59    7.80
   4 -10  -1   92.49    6.70
   4 -10  -1   89.79    7.30
   4 -10  -1   94.49    6.20
   4  10  -1   92.59    6.40
  -4  10   1   92.69    8.50
   4  10  -1   94.09   10.30
  -4  10   1   85.29    8.20
   4  10  -1  105.79    8.90
  -4  10   1   94.29    7.70
  -4  10   1  100.79    8.70
   4  10  -1   82.29    8.80
   4  10  -1   77.19    9.00
  -4  10   1   88.29    6.50
  -3 -10   1   -3.80    4.60
  -3 -10   1    0.10    4.30
   3 -10  -1   -0.50    3.20
  -3 -10   1    3.50    4.40
   3 -10  -1   -1.70    2.40
   3 -10  -1   -3.30    4.20
  -3 -10   1   -0.40    3.60
  -3 -10   1    0.70    3.60
  -3 -10   1    9.80    4.50
   3 -10  -1    4.60    4.00
   3  10  -1   -8.30    4.10
   3  10  -1   -2.90    3.80
  -3  10   1   -1.70    3.20
  -3  10   1   -2.30    3.70
   3  10  -1    6.50    5.20
   3  10  -1   -0.50    3.20
  -3  10   1    0.00    4.30
  -3  10   1   -2.00    4.20
   3  10  -1   -3.20    4.40
  -2 -10   1   57.79    6.10
   2 -10  -1   53.99    6.60
   2 -10  -1   54.49    6.20
  -2 -10   1   65.49    6.60
   2 -10  -1   41.10    5.00
   2 -10  -1   60.59    6.00
   2 -10  -1   61.59    7.50
  -2 -10   1   58.49    7.00
  -2 -10   1   68.69    6.80
  -2 -10   1   65.09    6.50
  -2 -10   1   54.39    5.70
  -2  10   1   50.79    6.20
   2  10  -1   64.09    8.00
  -2  10   1   60.79    7.50
   2  10  -1   57.29    7.20
  -2  10   1   57.19    6.20
   2  10  -1   54.19    6.20
  -2  10   1   65.89    7.60
   2  10  -1   52.69    5.50
   2  10  -1   50.19    6.60
   1 -10  -1  145.19    7.50
   1 -10  -1  151.38    9.10
   1 -10  -1  134.99    5.90
   1 -10  -1  144.09    8.00
  -1 -10   1  144.49    8.30
  -1 -10   1  134.79    8.00
  -1 -10   1  145.59    7.80
  -1 -10   1  148.79    9.20
  -1 -10   1  133.89    9.50
  -1 -10   1  135.29    9.10
   1 -10  -1  136.99    8.70
   1 -10  -1  123.49    8.30
   1  10  -1  136.69    7.70
  -1  10   1  134.79    9.10
   1  10  -1  150.48    9.20
  -1  10   1  138.69    7.80
  -1  10   1  135.89    8.50
  -1  10   1  135.19    8.90
   1  10  -1  139.09    9.70
   1  10  -1  159.68    9.30
   0 -10   1    8.30    3.00
   0 -10  -1   -0.30    3.80
   0 -10   1   10.40    3.30
   0 -10  -1   10.00    4.60
   0 -10  -1   10.80    3.10
   0 -10   1   -0.70    5.50
   0 -10  -1    5.50    3.10
   0 -10  -1    4.80    3.90
   0 -10  -1    7.50    3.60
   0 -10   1    5.90    3.60
   0 -10   1    4.90    3.90
   0 -10   1    8.10    4.40
   0  10  -1   12.10    3.20
   0  10   1   10.70    2.90
   0  10   1    2.40    4.60
   0  10  -1    8.30    4.40
   0  10   1    6.60    4.30
   0  10   1    3.00    6.80
   0  10  -1    5.60    3.70
   0  10  -1    8.20    2.90
   0  10  -1   13.30    4.80
   1 -10   1   63.09    7.30
   1 -10   1   69.19    6.50
  -1 -10  -1   83.29    6.40
  -1 -10  -1   76.89    6.80
   1 -10   1   59.19    7.00
  -1 -10  -1   71.99    7.00
  -1 -10  -1   68.99    7.50
  -1 -10  -1   61.89    6.30
  -1 -10  -1   65.59    6.90
   1 -10   1   76.59    5.80
   1 -10   1   64.09    6.80
  -1  10  -1   71.99    6.60
   1  10   1   63.99    7.40
   1  10   1   67.19    7.60
  -1  10  -1   79.29    6.30
  -1  10  -1   60.49    7.40
   1  10   1   72.79    6.70
  -1  10  -1   71.89    7.90
   2 -10   1  112.09    6.30
  -2 -10  -1  117.39    8.50
   2 -10   1  116.89    8.20
   2 -10   1  131.29    7.30
  -2 -10  -1  116.69   12.30
  -2 -10  -1  120.09    8.50
  -2 -10  -1  137.99    8.10
  -2 -10  -1  133.59    8.20
  -2 -10  -1  132.99    9.40
   2 -10   1  101.29    9.20
   2 -10   1  127.89    7.80
   2  10   1  125.89    9.60
  -2  10  -1  115.29    9.80
  -2  10  -1  121.69    7.70
   2  10   1  112.59    8.20
   2  10   1  122.69    7.80
  -2  10  -1  122.49    7.40
   2  10   1  122.79    8.90
  -2  10  -1  130.09    8.50
   3 -10   1  229.58    9.80
  -3 -10  -1  203.68   10.90
  -3 -10  -1  218.08   11.20
  -3 -10  -1  220.08   10.20
   3 -10   1  226.98    8.70
  -3 -10  -1  218.88   11.30
  -3 -10  -1  214.88   10.30
   3 -10   1  201.28    9.10
  -3 -10  -1  216.48   10.50
   3 -10   1  213.38    9.10
   3  10   1  212.38   11.30
   3  10   1  209.98   11.10
  -3  10  -1  215.78   10.40
  -3  10  -1  221.08    9.40
   3  10   1  226.08   11.80
   3  10   1  214.58    9.50
   3  10   1  207.98   11.20
  -3  10  -1  209.68   10.00
   4 -10   1  195.58    7.10
  -4 -10  -1  201.38   11.00
  -4 -10  -1  185.98    9.70
  -4 -10  -1  191.38   11.00
   4 -10   1  192.98    9.10
   4 -10   1  205.18    8.80
   4 -10   1  201.98    7.20
  -4 -10  -1  226.38   11.70
   4 -10   1  169.78    8.70
  -4 -10  -1  205.98   10.20
  -4 -10  -1  174.88   16.20
   4  10   1  189.08   11.30
  -4  10  -1  197.38    8.70
   4  10   1  208.68   11.80
   4  10   1  191.48   11.20
  -4  10  -1  202.48   10.10
  -4  10  -1  192.08    9.90
   4  10   1  203.68    9.30
   4  10   1  200.18   11.20
  -4  10  -1  195.28    9.70
  -5 -10  -1  127.09   10.10
  -5 -10  -1  137.39    8.70
   5 -10   1  128.29    8.00
  -5 -10  -1  142.19   10.30
   5 -10   1  117.69    6.70
  -5 -10  -1  116.79    9.40
   5 -10   1  144.19    8.50
  -5 -10  -1  130.79   10.40
  -5  10  -1  130.49    9.10
  -5  10  -1  136.39    9.20
   5  10   1  143.19   10.90
   5  10   1  151.88   12.00
  -5  10  -1  141.69    7.20
  -5  10  -1  130.19    9.50
   5  10   1  150.78   11.00
   5  10   1  125.49    8.50
   5  10   1  154.28   14.60
   6 -10   1  103.89    7.50
  -6 -10  -1  106.99   10.00
  -6 -10  -1   91.39    8.20
  -6 -10  -1  101.19   10.30
   6 -10   1  102.49    8.60
  -6 -10  -1  104.79   10.00
  -6  10  -1   97.39    6.40
   6  10   1   82.19    9.10
   6  10   1  103.19   11.30
  -6  10  -1  104.39    8.80
   6  10   1  106.59   11.30
  -6  10  -1   95.29    9.10
   6  10   1  120.89   13.40
   6  10   1  112.69   10.20
  -6  10  -1  100.49    9.20
  -6  10  -1   91.69   10.70
  -7 -10  -1    9.40    6.10
   7 -10   1    3.20    4.00
  -7 -10  -1   -3.60    5.80
  -7 -10  -1   -1.10    3.90
   7 -10   1   -2.90    5.80
  -7 -10  -1   -8.90    7.80
  -7  10  -1    5.30    5.90
  -7  10  -1   -3.30    7.70
   7  10   1   -6.70    6.50
  -7  10  -1    2.70    3.20
  -7  10  -1   -2.30    5.40
   7  10   1   -1.40    8.50
  -7  10  -1    1.30    4.90
   8 -10   1   46.80    8.10
  -8 -10  -1   49.70    7.60
  -8 -10  -1   46.00    6.20
  -8 -10  -1   42.70    8.20
  -8  10  -1   44.70    7.60
  -8  10  -1   52.69    6.00
   8  10   1   56.79   11.30
   8  10   1   45.40    9.40
  -8  10  -1   41.80    6.20
  -8  10  -1   48.80    8.20
  -7 -11   1   91.29   12.20
  -7 -11   1   41.70    6.00
  -7 -11   1   88.19   11.70
  -7 -11   1   67.39    9.20
   7 -11  -1   47.20    8.50
   7  11  -1   48.50    9.30
  -7  11   1   54.29    6.60
  -7  11   1   45.60    8.50
  -7  11   1   60.49    8.50
  -7  11   1   56.19    8.20
   6 -11  -1  135.49   17.30
  -6 -11   1  113.89    9.20
  -6 -11   1  166.28   12.50
  -6 -11   1  149.99   12.40
  -6 -11   1  138.29   14.60
   6  11  -1  132.09   12.20
   6  11  -1  127.99   14.00
  -6  11   1  139.59   11.70
   6  11  -1  119.99   12.90
  -6  11   1  136.39   12.10
  -6  11   1  128.29    7.80
  -6  11   1  127.49   11.40
   5 -11  -1   35.30    3.80
   5 -11  -1   32.10    5.60
  -5 -11   1   29.80    7.00
  -5 -11   1   31.00    6.70
  -5 -11   1   24.10    7.50
   5 -11  -1   32.80    6.10
  -5 -11   1   23.30    5.00
   5 -11  -1   26.60    2.90
  -5  11   1   27.50    6.60
   5  11  -1   22.90    8.10
   5  11  -1   18.60    6.50
  -5  11   1   27.80    4.40
  -5  11   1   17.80    6.20
   5  11  -1   19.50    7.00
   5  11  -1   18.40    7.20
  -5  11   1   35.40    7.40
  -5  11   1   26.60    5.90
   4 -11  -1   16.40    5.40
   4 -11  -1   17.80    4.10
  -4 -11   1   19.00    6.30
  -4 -11   1   23.10    4.60
   4 -11  -1   21.70    4.00
  -4 -11   1   25.10    6.00
   4 -11  -1   15.70    5.20
  -4 -11   1   17.00    7.20
   4  11  -1   17.90    6.30
   4  11  -1    5.20    4.90
   4  11  -1    9.10    7.10
  -4  11   1   15.30    3.80
   4  11  -1    6.20    6.10
  -4  11   1   25.70    5.50
  -4  11   1   12.90    6.10
  -4  11   1    8.30    5.70
  -3 -11   1   68.79    7.50
  -3 -11   1   82.59    8.60
   3 -11  -1   68.29    6.90
   3 -11  -1   63.49    7.90
  -3 -11   1   79.49    8.80
   3 -11  -1   80.49    7.30
   3 -11  -1   82.59    8.10
  -3 -11   1   56.99    7.00
   3 -11  -1   70.59    5.90
  -3 -11   1   65.59    7.90
  -3  11   1   73.09    7.30
  -3  11   1   64.09    7.90
   3  11  -1   75.19    7.60
   3  11  -1   66.29    7.60
   3  11  -1   69.29    7.30
   3  11  -1   52.69    6.60
   3  11  -1   81.39   10.00
  -3  11   1   72.89    6.80
  -3  11   1   77.99    9.20
  -2 -11   1    8.30    5.20
   2 -11  -1    9.50    4.30
  -2 -11   1    6.00    5.50
   2 -11  -1    1.80    3.10
  -2 -11   1    9.80    4.60
  -2 -11   1   10.20    4.30
   2 -11  -1   13.40    4.90
   2 -11  -1    7.40    4.70
   2 -11  -1    7.90    5.10
  -2 -11   1    9.80    4.90
  -2 -11   1    7.80    5.40
   2  11  -1    6.10    4.70
   2  11  -1    9.60    5.70
   2  11  -1    3.10    5.50
   2  11  -1   13.60    4.70
  -2  11   1   -3.40    4.50
  -2  11   1   10.30    5.40
   2  11  -1    7.40    3.30
  -2  11   1   10.80    4.30
  -2  11   1   13.20    4.50
  -1 -11   1   13.10    4.90
   1 -11  -1    7.00    5.10
   1 -11  -1    9.60    4.80
  -1 -11   1   17.70    5.70
  -1 -11   1   22.20    8.10
  -1 -11   1   11.00    4.30
  -1 -11   1   14.00    4.20
   1 -11  -1   14.30    2.90
   1 -11  -1   10.70    5.40
   1 -11  -1   13.60    3.80
  -1 -11   1   13.70    4.70
   1  11  -1   12.30    5.30
  -1  11   1   11.60    5.00
  -1  11   1   15.90    4.00
  -1  11   1   14.30    4.70
   1  11  -1   21.40    3.50
   1  11  -1   16.40    4.90
   1  11  -1   23.10    5.90
  -1  11   1   13.00    5.60
   1  11  -1    6.80    4.50
   0 -11  -1  115.49    8.20
   0 -11   1  131.49    7.30
   0 -11   1  122.39    8.60
   0 -11   1  120.09    8.60
   0 -11  -1  110.89    8.50
   0 -11   1  115.29    7.90
   0 -11  -1  113.09   10.00
   0 -11   1  116.49    9.40
   0 -11  -1  126.19    7.20
   0 -11  -1  118.49    8.80
   0 -11  -1  125.39    9.50
   0 -11   1  101.59    9.30
   0  11  -1  117.09    9.90
   0  11  -1  134.89    9.10
   0  11  -1  108.39    9.50
   0  11   1  127.59    9.90
   0  11   1  119.59    7.20
   0  11   1  112.89    9.30
   0  11   1  133.59    9.50
   0  11  -1  116.89    7.90
  -1 -11  -1  111.29    9.40
   1 -11   1  116.79    8.30
   1 -11   1  122.69    9.50
  -1 -11  -1  115.99    8.70
  -1 -11  -1  121.09    8.00
   1 -11   1  112.09    7.20
  -1 -11  -1  126.59   10.10
   1 -11   1  128.89    8.50
  -1 -11  -1  141.89    9.10
  -1 -11  -1  114.29    8.90
   1 -11   1  108.09    9.10
   1  11   1  120.89    9.80
  -1  11  -1  108.79    9.70
  -1  11  -1  116.69    8.20
  -1  11  -1  114.89    9.60
   1  11   1  124.49    9.60
   1  11   1  113.99    7.10
   1  11   1  112.49   10.50
  -1  11  -1  119.69    8.40
   2 -11   1    2.40    3.90
   2 -11   1   -1.80    2.80
  -2 -11  -1   -1.40    4.90
  -2 -11  -1   -1.80    4.10
  -2 -11  -1   -0.90    5.50
   2 -11   1   -0.30    4.30
   2 -11   1   -2.20    4.10
  -2 -11  -1    4.00    4.70
  -2 -11  -1    7.80    4.40
   2 -11   1    0.30    4.70
  -2 -11  -1    2.80    7.90
   2  11   1   -2.60    3.90
  -2  11  -1    0.20    3.40
   2  11   1    6.70    3.90
  -2  11  -1   -3.30    4.80
   2  11   1    4.40    5.40
  -2  11  -1    0.20    4.70
  -2  11  -1    5.00    4.00
   2  11   1   -6.80    5.70
  -3 -11  -1   82.09    9.70
  -3 -11  -1   80.39    8.00
   3 -11   1   96.09    7.00
  -3 -11  -1   74.99   11.20
   3 -11   1   92.69    7.80
   3 -11   1   89.59    7.10
  -3 -11  -1  113.39    9.20
  -3 -11  -1   89.79   10.30
   3 -11   1   86.69    7.70
  -3 -11  -1   99.79    9.00
   3  11   1   79.99    9.70
   3  11   1   87.99    7.10
   3  11   1   99.99    9.10
  -3  11  -1   98.29    6.80
   3  11   1  109.99   11.10
  -3  11  -1   83.29    8.10
  -3  11  -1   93.79    9.70
   3  11   1   98.89   10.30
  -3  11  -1   97.49    9.50
  -4 -11  -1   40.30    7.30
   4 -11   1   50.69    5.80
   4 -11   1   49.60    5.20
  -4 -11  -1   49.70    7.30
  -4 -11  -1   56.69    7.00
  -4 -11  -1   39.00    5.40
  -4 -11  -1   40.90    7.40
   4 -11   1   43.70    5.00
  -4  11  -1   47.00    5.60
   4  11   1   46.30    7.30
  -4  11  -1   40.00    5.90
   4  11   1   51.39    8.30
   4  11   1   32.10    6.30
   4  11   1   48.30    9.40
  -4  11  -1   47.70    6.60
  -4  11  -1   44.40    6.20
  -5 -11  -1   -4.30    7.10
   5 -11   1    8.00    4.80
  -5 -11  -1   -1.40    6.10
  -5 -11  -1   17.80    7.10
  -5 -11  -1   -2.60    4.10
  -5 -11  -1    4.80    6.50
   5 -11   1    4.50    5.10
   5  11   1   -5.60   11.40
  -5  11  -1   11.50    3.30
   5  11   1    2.20    6.00
  -5  11  -1    1.20    5.70
   5  11   1   -5.80    7.20
  -5  11  -1    2.30    5.50
  -5  11  -1    5.60    5.70
  -5  11  -1   -1.90    5.90
   5  11   1   12.20    6.70
   6 -11   1   72.49    7.50
  -6 -11  -1   77.79    8.80
  -6 -11  -1  113.59   11.80
  -6 -11  -1   94.49    8.20
  -6 -11  -1   90.19   10.40
  -6  11  -1   98.69    6.80
  -6  11  -1   80.99    8.60
  -6  11  -1   98.49   11.10
  -6  11  -1   98.59   11.40
   6  11   1  100.59   10.30
   6  11   1   92.29   11.10
  -6  11  -1   80.89   10.30
   7 -11   1   23.80    8.60
  -7 -11  -1   15.10    7.20
  -7 -11  -1   11.80    7.80
  -7 -11  -1    8.80    5.00
  -7  11  -1   14.40    7.30
  -7  11  -1   17.90    4.10
  -7  11  -1    2.70    7.20
   7  11   1   14.80    8.90
   7  11   1   16.70   10.40
  -7  11  -1   18.20    7.60
   6 -12  -1   11.40    7.80
  -6 -12   1    3.00    8.30
  -6 -12   1   13.60    6.20
  -6 -12   1   -7.80    9.80
  -6 -12   1   16.70    8.10
  -6  12   1   -6.60    7.80
  -6  12   1   10.00    8.10
   6  12  -1   -1.90   10.40
  -6  12   1    2.80    4.10
   6  12  -1    9.70    7.60
  -5 -12   1  145.79   13.90
  -5 -12   1   94.19   11.40
   5 -12  -1  128.09   13.80
  -5 -12   1  111.89   10.00
  -5 -12   1  129.49   13.00
  -5 -12   1  108.29   13.40
   5  12  -1  114.29   12.00
   5  12  -1  125.49   14.70
   5  12  -1  113.99   14.20
  -5  12   1  108.39   12.80
   5  12  -1  124.49   12.40
  -5  12   1  104.09    7.70
  -4 -12   1  320.47   17.40
   4 -12  -1  352.16   12.70
  -4 -12   1  378.36   16.30
  -4 -12   1  322.37   16.50
  -4 -12   1  358.56   16.90
  -4 -12   1  332.77   15.00
   4 -12  -1  347.57   15.20
   4  12  -1  350.86   17.30
  -4  12   1  344.07   13.50
  -4  12   1  346.37   16.60
   4  12  -1  359.86   18.40
   4  12  -1  347.27   16.10
  -3 -12   1   31.70    6.50
  -3 -12   1   35.40    7.90
   3 -12  -1   31.90    7.00
  -3 -12   1   23.40    7.40
   3 -12  -1   29.80    6.20
  -3 -12   1   29.00    5.80
   3 -12  -1   32.10    5.30
  -3 -12   1   27.50    7.00
   3 -12  -1   33.70    6.60
   3  12  -1   28.60    5.90
   3  12  -1   31.90    7.40
   3  12  -1   28.90    7.60
  -3  12   1   31.00    5.00
   3  12  -1   38.70    7.90
  -3  12   1   28.10    6.50
  -3  12   1   36.30    7.60
   2 -12  -1   88.59    9.90
  -2 -12   1   67.09    8.50
   2 -12  -1   60.19    7.20
   2 -12  -1   70.19    7.80
  -2 -12   1   93.99   10.90
  -2 -12   1   91.89    9.40
  -2 -12   1   63.79    7.40
  -2 -12   1   65.89    7.60
  -2 -12   1   77.09    9.20
   2  12  -1   70.59    8.20
   2  12  -1   80.69    8.90
   2  12  -1   77.19    9.90
  -2  12   1   91.39   10.20
   2  12  -1   83.19    9.50
  -2  12   1   73.09    8.10
  -2  12   1   79.79    8.80
  -1 -12   1  133.19    9.20
   1 -12  -1  115.29   10.50
   1 -12  -1  131.19   11.50
  -1 -12   1  118.69   11.20
  -1 -12   1  123.19   11.20
   1 -12  -1  127.89    9.70
  -1 -12   1  120.69   10.10
  -1 -12   1  120.79    9.70
  -1 -12   1  117.39    9.70
   1 -12  -1  103.79   10.90
   1  12  -1  126.99    9.90
  -1  12   1  121.19    9.80
   1  12  -1  115.09   13.00
   1  12  -1  123.79   10.80
  -1  12   1  135.29   11.90
  -1  12   1  133.89   10.80
   0 -12   1   13.10    6.20
   0 -12   1   16.70    4.30
   0 -12   1   10.90    5.60
   0 -12   1   16.50    6.70
   0 -12   1   17.10    5.30
   0 -12  -1   27.60    4.50
   0 -12  -1   14.60    6.00
   0 -12  -1   18.40    6.30
   0 -12  -1   20.00    5.60
   0 -12  -1   16.90    6.60
   0 -12  -1   11.20    5.30
   0  12  -1   13.40    6.00
   0  12   1   12.70    6.80
   0  12   1   20.80    5.70
   0  12  -1   18.50    5.80
   0  12   1   15.60    5.40
   0  12  -1   11.50    6.50
  -1 -12  -1    0.70    5.70
  -1 -12  -1   -2.60    5.00
   1 -12   1    2.90    5.50
   1 -12   1    8.70    5.10
  -1 -12  -1   -1.00    6.50
  -1 -12  -1   -1.00    4.90
  -1 -12  -1   -2.60    6.10
  -1 -12  -1    1.50    4.60
   1 -12   1    7.10    5.30
   1 -12   1   -4.00    5.70
   1  12   1    8.00    7.20
   1  12   1   -2.80    4.70
  -1  12  -1   -0.20    5.00
  -1  12  -1    2.00    6.10
   1  12   1    4.10    6.00
  -1  12  -1    5.80    4.70
  -2 -12  -1  102.99    9.80
  -2 -12  -1  139.09   11.50
   2 -12   1  109.49   10.20
  -2 -12  -1  110.89   11.10
   2 -12   1  127.69    9.30
   2 -12   1  132.59    9.60
   2 -12   1  117.59   10.90
  -2 -12  -1  106.49   11.50
  -2 -12  -1  131.49   10.10
  -2  12  -1   91.79    8.20
  -2  12  -1  127.29   11.20
   2  12   1  111.89   12.90
  -2  12  -1  114.79   11.50
  -2  12  -1  115.29    9.90
   2  12   1  127.59   11.80
   2  12   1  104.89    9.80
   3 -12   1   20.30    5.80
   3 -12   1   14.70    7.90
  -3 -12  -1   30.90    7.50
  -3 -12  -1   39.50    7.60
  -3 -12  -1   34.00    6.50
  -3 -12  -1   32.10    6.10
   3 -12   1   29.00    4.90
   3 -12   1   27.50    6.60
   3  12   1   27.60    5.90
   3  12   1   21.50    7.90
  -3  12  -1   28.90    6.90
  -3  12  -1   27.10    6.30
   3  12   1   24.10    7.90
  -3  12  -1   29.30    4.50
  -3  12  -1   21.60    6.40
   4 -12   1   14.40    6.00
  -4 -12  -1   12.70    7.80
  -4 -12  -1   20.10    8.40
  -4 -12  -1   20.00    5.50
   4 -12   1   11.50    3.60
  -4 -12  -1   31.70    6.90
  -4 -12  -1    8.70    7.40
  -4  12  -1   20.70    7.00
   4  12   1    6.80    8.00
  -4  12  -1   10.60    6.60
   4  12   1   15.90    6.20
  -4  12  -1    2.40    3.50
   4  12   1   36.80    9.50
   4  12   1   13.60    7.90
  -5 -12  -1  129.89   12.30
   5 -12   1  141.49   11.20
  -5 -12  -1  141.79   10.20
  -5 -12  -1  163.78   13.50
  -5 -12  -1  148.69   14.40
   5  12   1  142.19   19.20
  -5  12  -1  133.19   13.10
  -5  12  -1  130.99   15.90
  -5  12  -1  129.79    8.10
   5  12   1  146.79   15.20
   5  12   1  154.28   12.70
   5  12   1  125.29   12.50
  -6 -12  -1   70.49    9.80
  -6 -12  -1   60.29    9.30
  -6 -12  -1   34.10   13.40
   6  12   1   50.49    9.80
   6  12   1   45.50   11.70
  -6  12  -1   47.90    5.70
  -6  12  -1   61.79    8.90
  -4 -13   1   14.90    8.00
  -4 -13   1    6.70    6.20
  -4 -13   1   28.90    9.60
   4 -13  -1   13.80    9.00
   4  13  -1    4.50    9.80
   4  13  -1   20.70   11.00
  -4  13   1   17.00    8.00
   4  13  -1   16.00    8.40
   4  13  -1   17.50   10.60
  -4  13   1   12.40    7.40
  -3 -13   1   26.30    7.50
   3 -13  -1   33.90    6.50
  -3 -13   1   16.20    6.40
  -3 -13   1   35.50    9.60
  -3 -13   1   23.60    8.70
   3 -13  -1   30.30    8.20
  -3  13   1   22.30    5.10
   3  13  -1   26.60   10.90
   3  13  -1   22.60    9.50
   3  13  -1   16.80   10.50
  -3  13   1   11.40    7.20
  -2 -13   1    0.70    7.40
  -2 -13   1   -1.00    6.10
   2 -13  -1    9.50    7.50
   2 -13  -1    2.00    6.00
  -2 -13   1    1.30    8.00
   2 -13  -1    3.50    7.30
  -2 -13   1    1.50    6.30
   2  13  -1    8.80    5.30
  -2  13   1    9.70    5.40
   2  13  -1   10.50    7.90
  -2  13   1    3.10    6.40
   2  13  -1   -1.10    8.70
  -1 -13   1    1.20    9.10
   1 -13  -1   16.60    7.60
  -1 -13   1    8.50    8.10
   1 -13  -1    2.60    5.90
  -1 -13   1    5.80    6.10
   1 -13  -1  -12.20    6.90
   1 -13  -1    2.40    7.50
  -1 -13   1   10.90    5.50
   1  13  -1    3.90   12.10
   1  13  -1   -4.70    5.60
   1  13  -1    6.80    6.70
  -1  13   1    1.70    5.70
  -1  13   1   -7.80    5.90
   0 -13  -1   16.20    6.30
   0 -13   1    7.80    7.30
   0 -13   1   20.40    6.60
   0 -13  -1    7.90    7.70
   0 -13   1    7.40    6.90
   0 -13   1   19.70    8.20
   0 -13  -1    2.90    7.40
   0 -13  -1   18.80    4.90
   0  13   1   22.70    6.30
   0  13   1   23.50    6.80
   0  13  -1   21.00    6.70
  -1 -13  -1    3.90    6.00
   1 -13   1   10.10    6.80
   1 -13   1    8.50    8.60
   1 -13   1    2.20    7.10
  -1 -13  -1    5.10    5.50
  -1 -13  -1    6.30    7.50
  -1 -13  -1    0.20    8.00
   1 -13   1   14.40    6.10
   1  13   1    8.50    7.30
   1  13   1   14.60    9.50
  -1  13  -1    1.50    5.60
  -1  13  -1    6.10    6.90
   1  13   1   16.00    6.00
   2 -13   1   23.50    7.10
  -2 -13  -1   26.60    8.70
  -2 -13  -1   23.20    6.50
   2 -13   1   32.10    7.20
  -2 -13  -1   23.50    6.80
  -2 -13  -1   26.80    8.80
  -2  13  -1   25.90    5.60
   2  13   1   39.10   10.20
   2  13   1   30.90    9.00
   2  13   1   36.20    6.20
  -2  13  -1   40.00    8.00
  -3 -13  -1   92.99   11.10
  -3 -13  -1  110.19   11.40
   3 -13   1   92.39    9.40
  -3 -13  -1  117.49   12.30
   3  13   1  107.59   10.40
   3  13   1   94.09   12.00
   3  13   1  100.19   11.70
  -3  13  -1  107.29   13.10
  -3  13  -1   82.09    8.30
  -4 -13  -1  139.09   13.90
  -4 -13  -1   80.89   10.80
  -4 -13  -1  109.99   11.90
   4  13   1  114.09   14.00
  -4  13  -1  126.89   14.00
   4  13   1  104.49   12.40
   4  13   1   79.59   12.50
 -12   0   2  411.96   16.80
 -12   0   2  422.26   16.60
 -12   0   2  437.56   15.90
 -12   0   2  416.16   14.20
 -12   0   2  420.96   18.50
 -12   0   2  435.86   19.10
  11   0  -2    8.20    3.50
 -11   0   2   14.60    5.20
 -11   0   2    7.80    3.20
 -11   0   2   13.30    5.60
  11   0  -2   16.40    4.20
 -11   0   2    4.40    4.70
  11   0  -2    6.20    6.60
 -11   0   2    9.60    4.50
 -11   0   2   17.40    4.90
 -10   0   2  358.66   14.00
 -10   0   2  374.66   13.00
 -10   0   2  348.27   14.30
 -10   0   2  361.56   13.20
 -10   0   2  359.16   11.90
  10   0  -2  366.76   12.30
  10   0  -2  359.96   11.40
 -10   0   2  368.46   12.60
  10   0  -2  347.17   14.90
  -9   0   2  463.95   14.10
  -9   0   2  459.85   14.70
  -9   0   2  462.15   14.50
  -9   0   2  453.75   15.10
  -9   0   2  453.95   16.20
   9   0  -2  475.15   14.40
   9   0  -2  471.35   13.80
  -9   0   2  490.95   16.10
   9   0  -2  476.25   16.50
  -8   0   2 2617.44   67.09
  -8   0   2 2516.95   66.79
   8   0  -2 2524.35   67.09
  -8   0   2 2534.55   65.49
  -8   0   2 2464.25   65.79
  -8   0   2 2543.85   65.49
  -8   0   2 2568.94   65.69
   8   0  -2 2529.15   65.39
   8   0  -2 2537.95   65.19
   7   0  -2    5.70    1.70
  -7   0   2    8.10    2.90
  -7   0   2    5.80    2.20
   7   0  -2    4.70    2.00
  -7   0   2    4.90    1.90
   7   0  -2    4.80    2.80
   7   0  -2    8.90    1.00
  -7   0   2    8.00    3.00
  -7   0   2    6.90    2.30
  -6   0   2 1037.90   29.60
   6   0  -2 1145.19   30.80
   6   0  -2 1159.98   29.70
  -6   0   2 1119.29   29.70
  -6   0   2 1108.79   30.60
  -6   0   2 1087.99   29.80
  -6   0   2 1130.49   30.70
   6   0  -2 1151.28   29.60
  -6   0   2 1139.89   29.80
   6   0  -2 1154.28   29.00
   6   0  -2 1125.19   28.90
  -5   0   2 2827.32   72.59
  -5   0   2 2887.41   72.49
   5   0  -2 2940.41   72.49
   5   0  -2 2878.81   71.99
   5   0  -2 2827.92   73.29
  -5   0   2 2847.81   73.19
  -5   0   2 2888.71   72.49
  -5   0   2 2622.44   72.39
   5   0  -2 2933.71   72.19
  -5   0   2 2816.22   73.29
  -4   0   2   45.80    3.30
  -4   0   2   44.10    3.10
   4   0  -2   42.10    3.10
  -4   0   2   43.40    2.70
  -4   0   2   44.70    2.70
   4   0  -2   44.10    2.30
  -4   0   2   41.30    2.60
  -4   0   2   47.40    2.60
   4   0  -2   43.10    2.50
   3   0  -2  298.67    8.30
  -3   0   2  291.77    8.40
  -3   0   2  308.57    8.40
  -3   0   2  296.47    8.40
   3   0  -2  281.07    8.30
   3   0  -2  286.97    8.70
   3   0  -2  297.57    8.20
  -3   0   2  300.27    8.40
   3   0  -2  299.97    8.70
  -3   0   2  293.97    8.80
  -3   0   2  293.77    8.70
  -2   0   2  672.43   18.00
   2   0  -2  665.63   18.00
   2   0  -2  681.83   18.10
  -2   0   2  713.93   18.00
   2   0  -2  704.43   18.00
   2   0  -2  717.83   18.00
  -2   0   2  699.63   18.00
  -2   0   2  676.53   17.90
  -2   0   2  680.43   18.10
   2   0  -2  671.43   17.80
   2   0  -2  667.03   17.90
  -2   0   2  709.63   17.90
  -1   0   2  457.15   12.40
  -1   0  -2  681.33   17.10
  -1   0  -2  674.43   17.20
  -1   0  -2  663.73   17.20
  -1   0  -2  664.03   17.10
   2   0   2 2686.83   67.29
  -2   0  -2 2669.03   67.19
  -2   0  -2 2704.03   67.79
   2   0   2 2586.44   66.99
  -2   0  -2 2655.73   67.19
  -2   0  -2 2693.63   67.19
   3   0   2    0.40    0.60
   3   0   2   -0.30    0.70
  -3   0  -2    0.30    0.70
  -3   0  -2    0.30    0.70
   3   0   2   -0.50    1.40
  -3   0  -2    0.80    1.40
  -3   0  -2    0.40    0.60
   4   0   2   49.90    3.60
   4   0   2   54.39    2.10
  -4   0  -2   53.29    2.20
  -4   0  -2   53.19    2.40
  -4   0  -2   53.69    3.60
  -4   0  -2   49.10    2.20
   4   0   2   52.89    2.30
   5   0   2 1522.95   40.60
  -5   0  -2 1606.64   39.10
  -5   0  -2 1485.95   39.10
   5   0   2 1539.75   39.00
  -5   0  -2 1544.05   39.10
  -5   0  -2 1485.25   40.50
   5   0   2 1540.05   39.10
  -5   0  -2 1535.75   39.00
  -5   0  -2 1501.25   40.20
   6   0   2   14.60    3.00
  -6   0  -2   16.80    1.80
  -6   0  -2   14.70    1.80
   6   0   2   18.50    1.80
  -6   0  -2   15.90    2.90
   6   0   2   14.60    1.80
  -6   0  -2   19.70    2.20
  -6   0  -2   16.80    1.80
  -6   0  -2   17.40    3.00
  -7   0  -2 1183.78   31.00
  -7   0  -2 1193.48   30.70
  -7   0  -2 1171.28   32.40
  -7   0  -2 1190.68   32.70
   7   0   2 1160.98   30.60
   7   0   2 1162.98   30.50
  -7   0  -2 1202.98   30.90
   7   0   2 1098.49   34.90
  -7   0  -2 1216.78   30.70
  -8   0  -2   17.00    2.70
   8   0   2   10.90    2.00
  -8   0  -2   14.00    2.50
  -8   0  -2   12.80    3.80
  -8   0  -2   14.80    2.20
   8   0   2   19.80    4.20
  -8   0  -2   14.60    2.40
   8   0   2   17.70    1.90
  -8   0  -2   15.60    3.90
  -9   0  -2   63.39    4.10
   9   0   2   70.69    7.70
  -9   0  -2   58.89    5.40
  -9   0  -2   64.99    7.30
  -9   0  -2   66.69    4.70
  -9   0  -2   65.49    5.30
   9   0   2   58.49    3.60
   9   0   2   54.99    4.10
  -9   0  -2   66.69    6.80
 -10   0  -2  106.69    8.50
 -10   0  -2  117.59    8.50
  10   0   2  109.19    5.40
 -10   0  -2  101.49    9.20
 -10   0  -2  112.69    5.50
  10   0   2  116.89    5.50
 -10   0  -2  114.09    7.10
 -10   0  -2  110.79    6.10
  11   0   2   94.29    5.50
 -11   0  -2  112.79    8.40
  11   0   2  103.79    5.00
 -11   0  -2  107.19    6.60
 -11   0  -2  105.29    8.90
 -11   0  -2  117.19    9.60
 -11   0  -2   95.69   10.30
 -11   0  -2  103.89    5.80
 -12   0  -2   82.69   10.00
 -12   0  -2   87.09   10.60
 -12   0  -2   84.89    9.70
 -12   0  -2   88.69    6.80
 -12   0  -2   85.59    5.90
 -12  -1   2    0.00    5.90
 -12  -1   2   -1.10    7.00
 -12  -1   2  -11.30    4.80
 -12  -1   2   -1.30    3.60
  12  -1  -2   -3.30    8.70
 -12  -1   2   15.30    6.80
 -12   1   2   -0.30    4.90
 -12   1   2    3.50    6.30
 -12   1   2   -5.80    5.40
 -12   1   2    4.40    3.50
 -12   1   2   -5.40    5.70
 -12   1   2   10.90    6.90
 -11  -1   2   76.49    8.40
 -11  -1   2   76.49    9.90
 -11  -1   2   71.49    5.70
  11  -1  -2   79.49    8.90
  11  -1  -2   75.19    6.60
 -11  -1   2   78.69    7.30
 -11  -1   2   67.09    7.50
 -11  -1   2   58.79    7.60
  11  -1  -2   56.39    4.90
 -11   1   2   79.59    7.10
  11   1  -2   68.59    8.30
 -11   1   2   80.39    9.40
 -11   1   2   73.29    8.50
  11   1  -2   52.49    5.60
 -11   1   2   71.99    5.60
 -11   1   2   58.49    7.80
 -11   1   2   73.29    7.60
  10  -1  -2   -3.60    3.10
  10  -1  -2    2.10    5.10
 -10  -1   2    4.30    2.70
 -10  -1   2   -5.50    3.60
 -10  -1   2    4.30    4.60
  10  -1  -2    5.10    2.10
 -10  -1   2    0.60    3.90
 -10  -1   2    5.90    4.10
 -10  -1   2    3.40    4.10
 -10   1   2   -4.70    3.70
  10   1  -2   -0.40    2.10
  10   1  -2   -4.50    3.40
 -10   1   2    4.20    3.50
 -10   1   2   -4.70    3.70
 -10   1   2    2.40    2.60
 -10   1   2   -2.50    3.40
 -10   1   2    5.10    5.40
   9  -1  -2    1.50    1.80
   9  -1  -2    1.20    2.70
  -9  -1   2   -1.90    4.00
  -9  -1   2   -1.50    2.30
   9  -1  -2   -4.00    3.70
  -9  -1   2   -2.90    3.30
  -9  -1   2    2.10    3.30
  -9  -1   2    2.70    3.40
  -9  -1   2   -1.80    3.00
  -9   1   2    5.50    3.90
   9   1  -2   -0.30    3.90
  -9   1   2    0.60    3.70
   9   1  -2   -1.30    2.80
  -9   1   2    0.90    3.00
  -9   1   2    1.70    2.20
  -9   1   2    3.70    3.10
  -9   1   2   -0.10    2.90
   9   1  -2    1.80    1.80
   8  -1  -2   87.79    5.00
  -8  -1   2   88.79    5.90
   8  -1  -2   81.19    4.10
  -8  -1   2   86.39    5.60
  -8  -1   2   82.09    5.70
  -8  -1   2   84.09    5.00
  -8  -1   2   88.09    6.40
  -8  -1   2   96.19    6.50
   8   1  -2   86.99    5.50
  -8   1   2   86.29    4.70
  -8   1   2   89.99    5.40
   8   1  -2   84.39    3.60
   8   1  -2   84.49    4.50
  -8   1   2   80.59    6.30
  -8   1   2   94.39    5.30
  -8   1   2   90.09    6.50
  -8   1   2   74.69    5.40
   8   1  -2   84.29    6.30
   8   1  -2   87.59    3.80
  -7  -1   2    2.30    2.00
   7  -1  -2   -3.80    2.50
   7  -1  -2    2.70    1.90
  -7  -1   2    3.20    3.00
  -7  -1   2    5.70    2.30
  -7  -1   2    0.30    2.10
   7  -1  -2    0.30    1.30
  -7  -1   2    4.60    2.80
  -7  -1   2    3.40    2.40
  -7   1   2    0.50    1.70
   7   1  -2    1.20    1.70
   7   1  -2    3.60    1.50
  -7   1   2   -0.10    2.70
   7   1  -2    0.30    4.20
  -7   1   2    0.60    2.60
  -7   1   2    2.90    2.10
  -7   1   2    1.40    2.00
  -7   1   2    2.40    2.00
   7   1  -2    2.10    1.80
   7   1  -2    0.70    1.70
  -6  -1   2    1.30    1.80
  -6  -1   2   -0.80    1.60
   6  -1  -2    0.20    1.60
  -6  -1   2   -2.20    2.10
  -6  -1   2   -2.90    2.20
  -6  -1   2    0.70    1.80
  -6  -1   2    1.10    2.00
   6  -1  -2   -0.50    2.10
  -6   1   2    0.40    1.60
  -6   1   2   -0.80    1.40
  -6   1   2   -1.20    2.20
   6   1  -2    3.40    2.20
  -6   1   2    2.20    2.20
  -6   1   2    1.20    2.20
  -6   1   2    1.00    1.70
   6   1  -2   -0.60    1.30
   6   1  -2   -0.60    1.50
   6   1  -2    0.00    1.60
   5  -1  -2    0.30    1.60
   5  -1  -2    3.10    2.00
  -5  -1   2   -0.60    1.60
  -5  -1   2    0.30    1.50
   5  -1  -2    0.80    0.80
   5  -1  -2   -0.10    1.40
  -5  -1   2    0.40    1.50
   5  -1  -2   -0.30    0.90
  -5  -1   2   -0.10    2.00
   5  -1  -2    0.70    1.20
  -5  -1   2    0.90    1.60
  -5  -1   2    1.00    2.20
  -5   1   2    0.50    1.80
   5   1  -2    1.00    1.50
  -5   1   2   -0.30    1.30
  -5   1   2   -0.10    1.30
   5   1  -2   -0.50    1.30
   5   1  -2    1.30    1.80
  -5   1   2    0.80    1.40
   5   1  -2    0.50    1.20
  -5   1   2    1.30    2.10
  -5   1   2    0.50    1.40
  -4  -1   2  332.87    9.60
  -4  -1   2  318.77    9.60
   4  -1  -2  327.57    9.30
   4  -1  -2  329.57    9.90
  -4  -1   2  318.67    9.60
   4  -1  -2  309.27    9.70
  -4  -1   2  331.17   10.00
  -4  -1   2  299.97    9.60
  -4  -1   2  332.57   10.20
   4  -1  -2  331.67    8.90
  -4   1   2  332.77    9.30
   4   1  -2  327.57    9.50
  -4   1   2  315.97    9.90
   4   1  -2  338.17    9.60
   4   1  -2  329.97    9.40
   4   1  -2  323.47    9.70
  -4   1   2  329.37    9.40
  -4   1   2  337.17    9.40
   4   1  -2  347.17   10.30
  -4   1   2  336.17    9.80
  -4   1   2  328.07    9.30
  -3  -1   2  257.57    7.60
   3  -1  -2  257.67    7.10
   3  -1  -2  263.87    7.20
  -3  -1   2  250.67    7.90
  -3  -1   2  251.17    7.70
   3  -1  -2  250.17    7.20
  -3  -1   2  260.47    7.60
  -3  -1   2  261.77    7.60
   3  -1  -2  243.08    7.70
   3  -1  -2  244.78    7.40
  -3  -1   2  250.57    7.60
  -3   1   2  250.67    7.30
  -3   1   2  255.77    7.30
  -3   1   2  252.87    7.80
   3   1  -2  252.87    7.60
  -3   1   2  258.07    7.50
  -3   1   2  263.97    7.30
   3   1  -2  248.98    8.00
   3   1  -2  237.88    7.50
   3   1  -2  248.48    7.50
  -3   1   2  259.67    7.30
   3   1  -2  258.67    7.40
   2  -1  -2  936.61   24.10
  -2  -1   2  911.21   24.30
  -2  -1   2  885.51   24.10
  -2  -1   2  922.71   24.00
  -2  -1   2  940.21   24.00
  -2  -1   2  916.31   24.00
  -2  -1   2  919.71   24.10
   2  -1  -2  898.61   23.80
   2  -1  -2  911.51   23.90
   2  -1  -2  886.01   23.80
   2  -1  -2  948.61   23.90
  -2   1   2  913.41   23.90
  -2   1   2  943.31   23.90
   2   1  -2  961.00   24.10
   2   1  -2  938.11   24.30
  -2   1   2  908.91   23.90
   2   1  -2  943.31   24.00
  -2   1   2  960.50   24.20
  -2   1   2  934.01   23.90
   2   1  -2  929.81   24.00
  -2   1   2  944.21   23.90
  -1  -1   2  227.98    6.40
  -1  -1   2  229.48    6.40
  -1  -1   2  221.38    6.50
  -1  -1   2  233.58    6.60
   1  -1  -2  231.78    6.40
  -1  -1   2  216.58    6.50
   1  -1  -2  228.28    6.40
   1   1  -2  218.48    6.80
  -1   1   2  234.98    6.50
  -1   1   2  208.88    6.30
   1   1  -2  231.88    6.50
  -1   1   2  233.08    6.40
  -1   1   2  224.28    6.40
  -1  -1  -2    1.40    0.90
  -1  -1  -2    2.30    0.80
  -1  -1  -2    1.00    1.20
   1  -1   2    1.60    0.40
  -1  -1  -2    1.60    0.80
   1  -1   2    1.20    0.40
  -1  -1  -2    1.10    0.80
  -1   1  -2    1.90    0.50
   1   1   2    2.00    0.90
  -1   1  -2    1.60    0.50
   1   1   2    0.90    0.70
  -2  -1  -2  141.49    4.50
  -2  -1  -2  142.39    4.50
  -2  -1  -2  155.08    4.50
  -2  -1  -2  150.58    5.30
  -2  -1  -2  152.78    4.50
   2   1   2  146.29    4.40
   2   1   2  140.39    4.40
  -2   1  -2  148.39    4.80
  -2   1  -2  153.58    4.60
   2   1   2  148.59    5.20
   2   1   2  153.88    4.50
  -3  -1  -2  203.98    7.00
  -3  -1  -2  209.48    6.20
  -3  -1  -2  211.88    6.20
  -3  -1  -2  210.38    6.20
  -3  -1  -2  215.08    6.20
   3   1   2  207.38    7.00
  -3   1  -2  201.28    6.50
  -3   1  -2  211.68    6.70
   3   1   2  199.58    6.10
   3   1   2  206.58    5.90
  -3   1  -2  215.88    5.40
  -3   1  -2  216.68    5.40
  -4  -1  -2  514.25   13.80
  -4  -1  -2  512.35   13.90
  -4  -1  -2  509.55   15.00
  -4  -1  -2  526.15   14.00
   4  -1   2  524.35   13.10
   4  -1   2  533.85   13.10
  -4  -1  -2  479.15   13.90
  -4   1  -2  519.55   13.20
   4   1   2  483.45   13.90
  -4   1  -2  521.05   14.60
   4   1   2  508.45   15.00
   4   1   2  502.55   13.80
  -4   1  -2  526.55   13.20
  -4   1  -2  516.05   14.40
  -5  -1  -2   19.40    2.20
  -5  -1  -2   14.90    1.80
  -5  -1  -2   18.00    2.80
   5  -1   2   21.90    1.40
  -5  -1  -2   17.10    1.80
   5  -1   2   17.80    1.20
   5  -1   2   16.10    2.40
  -5  -1  -2   18.60    2.20
  -5   1  -2   19.60    2.80
  -5   1  -2   23.00    3.30
  -5   1  -2   19.90    1.50
  -5   1  -2   20.50    1.60
  -5   1  -2   16.30    1.50
   5   1   2   18.20    2.00
  -5   1  -2   20.70    1.60
   5   1   2   17.50    1.80
   5   1   2   17.10    2.80
  -6  -1  -2   25.90    3.00
  -6  -1  -2   23.20    3.00
  -6  -1  -2   23.10    3.30
   6  -1   2   22.80    1.80
  -6  -1  -2   25.30    3.00
   6  -1   2   21.50    3.10
   6  -1   2   23.40    1.60
  -6   1  -2   21.20    2.10
  -6   1  -2   21.90    2.10
  -6   1  -2   23.90    2.00
  -6   1  -2   22.60    3.30
  -6   1  -2   28.10    4.00
  -6   1  -2   22.20    2.10
   6   1   2   18.30    3.10
   6   1   2   22.00    2.20
   6   1   2   19.10    2.10
  -7  -1  -2   36.60    3.90
  -7  -1  -2   36.70    3.70
  -7  -1  -2   45.80    3.40
  -7  -1  -2   44.20    3.80
  -7  -1  -2   44.20    4.90
   7  -1   2   44.20    2.40
   7  -1   2   43.90    5.10
  -7  -1  -2   44.10    4.80
   7  -1   2   41.30    2.30
  -7   1  -2   44.00    3.00
  -7   1  -2   41.90    5.00
   7   1   2   40.70    3.50
  -7   1  -2   39.80    5.00
   7   1   2   43.90    5.40
  -7   1  -2   42.00    2.80
  -7   1  -2   40.10    3.20
  -7   1  -2   43.40    2.70
   7   1   2   40.40    2.90
  -8  -1  -2   11.70    2.20
  -8  -1  -2    9.70    2.80
  -8  -1  -2   14.70    3.90
   8  -1   2   10.20    1.40
  -8  -1  -2    8.30    2.60
  -8  -1  -2   13.10    2.70
  -8  -1  -2   13.30    3.90
  -8   1  -2   17.10    4.00
   8   1   2    6.50    3.90
  -8   1  -2   11.90    1.90
  -8   1  -2   11.40    2.30
   8   1   2   11.90    1.90
  -8   1  -2   12.90    2.00
  -8   1  -2    8.80    2.20
   8   1   2    8.20    2.40
  -8   1  -2   14.00    3.80
  -9  -1  -2    2.60    2.90
   9  -1   2    1.80    1.30
   9  -1   2    3.90    1.60
  -9  -1  -2    4.70    4.30
  -9  -1  -2    4.00    2.30
  -9  -1  -2    0.70    3.10
  -9  -1  -2    4.60    4.20
  -9  -1  -2    2.70    2.90
  -9   1  -2    2.30    2.20
  -9   1  -2    8.40    4.20
  -9   1  -2    3.80    2.10
  -9   1  -2    4.00    3.80
  -9   1  -2    4.00    2.60
   9   1   2    3.20    2.00
  -9   1  -2    5.20    2.70
   9   1   2    3.70    2.60
   9   1   2    2.20    4.50
 -10  -1  -2   -0.70    4.20
 -10  -1  -2   -1.90    4.00
 -10  -1  -2   -0.90    3.60
 -10  -1  -2    2.40    3.40
  10  -1   2   -2.10    1.40
 -10  -1  -2    0.30    2.50
  10  -1   2   -0.20    1.20
 -10  -1  -2    3.00    4.60
 -10   1  -2   -3.40    4.30
  10   1   2   -1.50    2.10
 -10   1  -2   -3.90    3.10
 -10   1  -2   -0.30    2.10
 -10   1  -2    2.30    3.40
 -10   1  -2   -1.70    2.20
  10   1   2    3.30    5.40
 -10   1  -2    5.20    4.40
 -11  -1  -2   -2.30    5.10
 -11  -1  -2    0.30    4.80
 -11  -1  -2    4.40    4.60
 -11  -1  -2    0.20    2.80
 -11  -1  -2    5.00    5.00
 -11  -1  -2    0.60    4.00
 -11   1  -2    7.20    5.80
  11   1   2    3.00    3.10
 -11   1  -2    1.80    4.10
 -11   1  -2    2.10    2.50
 -11   1  -2   -1.10    5.20
  11   1   2   -5.00    3.60
 -11   1  -2   -2.10    2.30
 -12  -1  -2    3.40    3.60
 -12  -1  -2    0.80    4.70
 -12  -1  -2   10.20    6.30
 -12  -1  -2   -0.30    7.30
 -12  -1  -2   -2.90    5.60
 -12  -1  -2   -1.20    7.30
 -12   1  -2    8.40    6.90
 -12   1  -2    1.80    2.30
 -12   1  -2   -1.50    2.20
 -12   1  -2   -1.40    5.30
 -12   1  -2    8.00    7.20
 -12  -2   2  239.78   12.20
 -12  -2   2  253.57   10.70
  12  -2  -2  252.37   17.00
  12  -2  -2  264.77   10.00
 -12  -2   2  318.27   16.00
 -12  -2   2  272.27   14.10
 -12  -2   2  250.47   15.20
 -12   2   2  269.97   11.00
 -12   2   2  232.28   17.80
 -12   2   2  253.47    9.90
 -12   2   2  242.48   13.40
 -12   2   2  259.77   13.90
 -12   2   2  304.27   15.40
  11  -2  -2   55.89    5.30
 -11  -2   2   52.29    6.90
 -11  -2   2   49.60    5.40
  11  -2  -2   50.19    7.60
 -11  -2   2   46.00    5.90
 -11  -2   2   53.19    7.50
  11  -2  -2   48.90    4.50
 -11  -2   2   52.89    6.40
 -11  -2   2   42.40    6.00
 -11   2   2   46.20    5.20
 -11   2   2   54.59    6.00
 -11   2   2   55.79    6.50
  11   2  -2   38.90    8.80
 -11   2   2   49.70    5.70
  11   2  -2   45.50    5.70
 -11   2   2   58.69    7.00
 -11   2   2   58.59    6.90
  10  -2  -2   27.50    3.40
 -10  -2   2   26.00    4.60
  10  -2  -2   19.30    5.50
 -10  -2   2   29.10    5.60
 -10  -2   2   28.40    3.90
 -10  -2   2   17.40    4.80
 -10  -2   2   29.10    4.90
  10  -2  -2   30.40    3.60
 -10   2   2   26.60    5.20
 -10   2   2   29.20    5.10
 -10   2   2   31.10    3.40
 -10   2   2   24.20    4.20
  10   2  -2   24.80    4.50
  10   2  -2   27.70    2.90
 -10   2   2   23.70    3.70
  10   2  -2   21.60    5.90
  -9  -2   2  393.66   14.10
   9  -2  -2  400.06   12.10
  -9  -2   2  400.16   12.90
  -9  -2   2  386.16   13.30
   9  -2  -2  395.06   11.70
   9  -2  -2  381.26   14.30
  -9  -2   2  406.36   14.80
  -9  -2   2  404.26   13.60
  -9  -2   2  382.36   13.80
   9   2  -2  370.86   14.90
  -9   2   2  389.36   12.40
  -9   2   2  402.66   14.30
   9   2  -2  399.36   13.30
   9   2  -2  402.26   13.50
  -9   2   2  385.06   12.90
   9   2  -2  378.06   12.00
  -9   2   2  393.56   12.80
  -9   2   2  435.96   14.30
   9   2  -2  402.96   11.50
  -9   2   2  397.06   12.20
  -8  -2   2  670.33   19.20
  -8  -2   2  634.94   19.20
   8  -2  -2  651.13   18.30
  -8  -2   2  654.53   20.20
   8  -2  -2  666.03   19.90
  -8  -2   2  642.84   20.70
   8  -2  -2  691.03   18.10
  -8  -2   2  665.63   19.50
   8   2  -2  641.24   18.10
  -8   2   2  645.54   18.80
  -8   2   2  652.33   19.70
   8   2  -2  662.03   18.90
   8   2  -2  659.13   18.40
  -8   2   2  682.83   18.50
  -8   2   2  675.33   18.50
  -8   2   2  650.43   20.00
   8   2  -2  664.23   20.90
  -8   2   2  673.13   18.80
   7  -2  -2    0.90    2.40
  -7  -2   2    0.00    2.50
  -7  -2   2   -0.40    2.30
  -7  -2   2   -0.40    2.90
  -7  -2   2    1.90    2.50
  -7  -2   2    2.20    2.10
   7  -2  -2    1.30    1.80
  -7  -2   2    2.50    3.10
  -7   2   2    1.00    2.00
   7   2  -2    1.20    1.80
   7   2  -2    0.00    2.00
   7   2  -2    1.10    2.10
  -7   2   2    2.10    1.70
  -7   2   2    2.90    2.00
  -7   2   2   -1.30    2.90
  -7   2   2    2.80    2.60
  -7   2   2   -1.80    2.00
   7   2  -2   -0.50    2.50
   6  -2  -2  826.52   22.40
  -6  -2   2  820.12   23.40
   6  -2  -2  806.42   22.70
  -6  -2   2  823.22   22.30
  -6  -2   2  823.02   22.50
  -6  -2   2  779.42   22.20
   6  -2  -2  817.32   21.60
  -6  -2   2  798.72   22.80
   6  -2  -2  800.32   21.40
  -6  -2   2  802.92   22.30
   6   2  -2  822.32   22.00
  -6   2   2  794.42   21.80
   6   2  -2  798.02   23.20
  -6   2   2  801.52   22.70
   6   2  -2  798.32   22.30
  -6   2   2  831.32   21.70
  -6   2   2  821.72   21.70
  -6   2   2  810.12   21.70
  -6   2   2  780.22   22.20
   6   2  -2  795.12   22.10
   6   2  -2  790.62   21.70
  -5  -2   2 1095.69   29.70
  -5  -2   2 1091.69   28.80
   5  -2  -2 1075.79   28.70
  -5  -2   2 1086.99   28.80
   5  -2  -2 1101.69   29.10
  -5  -2   2 1097.19   29.00
   5  -2  -2 1109.99   28.30
  -5  -2   2 1046.60   28.80
   5  -2  -2 1117.79   28.20
  -5  -2   2 1121.09   29.30
  -5   2   2 1045.70   28.30
  -5   2   2 1040.00   29.00
  -5   2   2 1050.89   28.60
   5   2  -2 1026.60   29.10
  -5   2   2 1085.09   28.30
   5   2  -2 1070.69   28.50
   5   2  -2 1072.29   29.70
  -5   2   2 1110.49   28.30
   5   2  -2 1109.79   28.70
   5   2  -2 1066.19   28.70
   4  -2  -2   68.09    2.60
   4  -2  -2   68.19    2.60
  -4  -2   2   67.49    3.70
  -4  -2   2   68.89    3.80
  -4  -2   2   69.19    4.40
   4  -2  -2   68.49    3.30
   4  -2  -2   66.69    3.70
  -4  -2   2   70.19    3.70
   4  -2  -2   70.29    3.20
   4  -2  -2   67.59    3.00
  -4   2   2   66.69    3.20
   4   2  -2   70.49    3.40
  -4   2   2   68.79    3.20
  -4   2   2   67.09    3.30
   4   2  -2   68.19    3.80
  -4   2   2   73.19    3.20
  -4   2   2   72.39    3.20
   4   2  -2   66.99    3.40
   4   2  -2   67.19    4.10
  -4   2   2   68.19    3.70
   3  -2  -2   74.29    2.80
   3  -2  -2   72.89    3.00
  -3  -2   2   73.39    3.50
   3  -2  -2   71.69    2.80
   3  -2  -2   72.49    2.90
  -3  -2   2   75.89    3.60
  -3  -2   2   70.49    3.90
  -3  -2   2   74.39    3.50
   3  -2  -2   71.99    3.50
   3   2  -2   72.89    3.30
  -3   2   2   78.69    3.00
   3   2  -2   72.89    3.80
   3   2  -2   70.09    3.30
   3   2  -2   74.89    3.60
  -3   2   2   74.89    3.10
  -3   2   2   72.19    3.10
  -3   2   2   74.89    3.60
  -3   2   2   77.19    3.10
   3   2  -2   69.89    3.60
  -3   2   2   74.69    3.10
  -2  -2   2 2261.67   56.49
  -2  -2   2 2216.78   56.59
   2  -2  -2 2221.18   55.89
   2  -2  -2 2200.68   56.19
   2  -2  -2 2098.49   56.29
  -2  -2   2 2276.17   56.49
  -2  -2   2 2213.08   56.79
   2  -2  -2 2239.98   56.49
   2  -2  -2 2181.98   56.19
  -2  -2   2 2186.98   56.49
   2   2  -2 2276.07   56.59
   2   2  -2 2294.27   56.69
  -2   2   2 2202.68   56.29
  -2   2   2 2148.98   56.29
   2   2  -2 2272.07   56.79
  -2   2   2 2180.68   56.29
  -2   2   2 2195.88   56.49
   2   2  -2 2198.08   56.39
   2   2  -2 2250.97   56.49
  -1  -2   2  492.95   13.40
  -1  -2   2  513.55   13.40
   1  -2  -2  505.35   13.40
   1  -2  -2  487.15   13.30
   1  -2  -2  498.95   13.30
  -1  -2   2  463.05   13.30
  -1  -2   2  491.55   13.40
   1  -2  -2  517.55   13.30
   1  -2  -2  482.75   13.30
  -1  -2   2  507.45   13.30
  -1   2   2  476.55   13.30
   1   2  -2  504.25   13.40
  -1   2   2  515.15   13.40
  -1   2   2  499.05   13.40
   1   2  -2  480.15   13.30
  -1   2   2  506.75   13.40
   1   2  -2  468.45   13.30
  -1   2   2  497.05   13.30
   1   2  -2  500.45   13.50
   1   2  -2  504.25   13.40
   0  -2   2  279.27    7.60
   0  -2  -2  276.87    7.80
   0  -2  -2  279.37    7.90
   0  -2  -2  267.77    8.10
   0  -2   2  268.27    7.60
   0  -2   2  269.07    7.60
   0  -2   2  256.17    7.50
   0  -2  -2  290.57    7.90
   0  -2   2  253.77    7.60
   0  -2  -2  272.27    8.00
   0   2   2  277.17    7.80
   0   2  -2  273.77    7.70
   0   2  -2  279.37    7.70
   0   2  -2  275.67    7.60
   0   2   2  282.17    7.90
   0   2  -2  279.67    7.60
   0   2   2  271.57    8.10
   0   2   2  277.77    8.20
   0   2   2  266.57    7.80
   0   2  -2  266.57    7.50
  -1  -2  -2 2326.97   58.29
  -1  -2  -2 2296.37   58.49
  -1  -2  -2 2209.68   58.39
  -1  -2  -2 2255.67   58.29
   1  -2   2 2249.07   57.89
   1  -2   2 2317.97   58.19
   1  -2   2 2361.86   58.09
   1  -2   2 2281.87   58.29
  -1  -2  -2 2287.97   58.39
   1   2   2 2297.47   58.49
  -1   2  -2 2186.68   57.89
  -1   2  -2 2346.47   58.09
  -1   2  -2 2342.87   59.19
   1   2   2 2271.57   58.29
  -1   2  -2 2225.48   58.29
   1   2   2 2435.66   58.59
   1   2   2 2328.37   58.29
  -1   2  -2 2308.57   57.89
   2  -2   2  136.59    4.10
  -2  -2  -2  128.69    4.50
  -2  -2  -2  129.49    4.60
  -2  -2  -2  128.89    5.10
  -2  -2  -2  134.89    4.60
  -2  -2  -2  132.09    4.60
   2  -2   2  136.09    3.70
   2  -2   2  136.09    3.80
   2   2   2  129.79    4.60
   2   2   2  142.29    4.80
  -2   2  -2  132.59    3.80
   2   2   2  128.59    4.40
   2   2   2  128.09    4.90
   2   2   2  126.99    4.50
  -2   2  -2  135.49    3.80
  -2   2  -2  135.19    4.20
  -3  -2  -2    0.00    1.20
  -3  -2  -2   -0.50    1.20
  -3  -2  -2    0.80    1.30
  -3  -2  -2    1.20    1.80
  -3  -2  -2   -0.40    1.20
   3   2   2   -0.40    1.50
   3   2   2    1.50    1.20
   3   2   2    0.80    1.20
  -3   2  -2    1.50    0.50
   3   2   2    1.20    1.10
   3   2   2   -1.10    1.70
  -3   2  -2   -0.40    1.20
  -3   2  -2    0.40    0.50
  -3   2  -2    2.30    1.40
  -4  -2  -2  673.83   19.20
  -4  -2  -2  708.13   20.10
  -4  -2  -2  693.03   19.10
  -4  -2  -2  722.63   19.10
  -4  -2  -2  683.63   19.10
  -4   2  -2  719.23   19.20
  -4   2  -2  725.73   18.00
   4   2   2  702.73   20.10
   4   2   2  704.53   19.00
   4   2   2  722.93   18.90
   4   2   2  706.93   18.80
  -4   2  -2  707.03   19.20
  -4   2  -2  733.83   18.00
  -5  -2  -2  777.82   22.20
  -5  -2  -2  775.32   21.00
  -5  -2  -2  766.12   21.10
  -5  -2  -2  796.92   21.00
  -5  -2  -2  770.72   21.00
   5   2   2  775.82   20.40
  -5   2  -2  822.32   19.80
   5   2   2  768.42   22.20
  -5   2  -2  787.82   21.40
  -5   2  -2  787.22   21.30
   5   2   2  773.92   20.90
  -5   2  -2  688.73   20.00
  -5   2  -2  800.82   19.80
   5   2   2  777.82   20.50
  -6  -2  -2   -0.60    1.60
  -6  -2  -2    1.20    2.40
  -6  -2  -2   -0.70    1.80
  -6  -2  -2    0.30    1.90
  -6  -2  -2   -1.10    1.70
  -6   2  -2    0.10    2.10
   6   2   2   -2.90    2.60
   6   2   2   -1.40    1.70
  -6   2  -2   -0.20    0.90
   6   2   2    1.20    1.30
  -6   2  -2   -1.10    0.90
  -6   2  -2    1.00    1.10
  -6   2  -2   -1.30    2.30
  -6   2  -2    0.60    1.00
  -7  -2  -2  642.94   18.30
  -7  -2  -2  614.54   20.30
  -7  -2  -2  636.54   19.80
  -7  -2  -2  619.54   18.40
   7   2   2  656.93   17.90
  -7   2  -2  662.13   16.70
  -7   2  -2  658.23   16.70
   7   2   2  646.14   19.90
  -7   2  -2  653.13   17.10
  -7   2  -2  637.64   19.00
  -7   2  -2  636.44   17.10
  -7   2  -2  645.94   19.00
   7   2   2  618.24   18.10
  -8  -2  -2  485.15   14.70
  -8  -2  -2  459.35   14.90
  -8  -2  -2  488.25   14.80
  -8  -2  -2  474.95   16.70
  -8  -2  -2  470.25   14.50
  -8  -2  -2  498.55   18.20
  -8   2  -2  466.65   15.70
   8   2   2  486.05   14.50
   8   2   2  476.15   14.00
  -8   2  -2  489.55   15.70
  -8   2  -2  484.95   12.90
  -8   2  -2  491.85   12.90
   8   2   2  495.55   16.80
  -8   2  -2  494.35   13.60
  -8   2  -2  467.55   13.60
  -9  -2  -2    1.20    2.30
  -9  -2  -2    1.40    3.30
  -9  -2  -2    3.90    3.20
  -9  -2  -2   -1.60    3.30
  -9  -2  -2    2.00    4.20
  -9  -2  -2    6.10    3.80
   9   2   2    1.40    4.30
   9   2   2    0.00    2.80
  -9   2  -2    0.50    2.40
  -9   2  -2   -2.20    3.90
  -9   2  -2    2.80    1.50
  -9   2  -2    0.30    3.70
  -9   2  -2    3.90    1.50
   9   2   2    5.30    3.70
  -9   2  -2    3.80    2.60
 -10  -2  -2   49.20    5.60
 -10  -2  -2   48.00    6.50
 -10  -2  -2   54.69    6.10
 -10  -2  -2   50.49    4.90
 -10  -2  -2   52.89    5.00
 -10  -2  -2   52.59    7.00
  10   2   2   39.30    4.20
 -10   2  -2   55.69    5.60
 -10   2  -2   47.70    4.40
  10   2   2   47.30    6.70
  10   2   2   49.99    4.70
 -10   2  -2   46.90    2.90
 -10   2  -2   48.20    6.20
 -10   2  -2   59.79    6.70
 -11  -2  -2  192.68   12.40
 -11  -2  -2  208.88    8.70
 -11  -2  -2  198.78   11.70
 -11  -2  -2  196.78   10.80
 -11  -2  -2  215.28   16.90
 -11  -2  -2  212.68   10.30
 -11   2  -2  191.68    9.80
 -11   2  -2  191.88   11.90
 -11   2  -2  210.18    9.60
 -11   2  -2  224.98   12.50
  11   2   2  171.48    9.40
 -12  -2  -2   76.49   10.40
 -12  -2  -2   67.29    6.80
 -12  -2  -2   92.39    9.50
 -12  -2  -2   72.59    9.90
 -12  -2  -2   73.29    7.80
 -12   2  -2   76.99    8.90
 -12   2  -2   74.79    7.00
 -12   2  -2   96.79   12.60
 -12  -3   2   13.70    6.80
 -12  -3   2    5.80    3.70
 -12  -3   2   15.30    5.40
 -12  -3   2    1.50    8.70
 -12  -3   2   21.40    7.10
 -12   3   2    1.80    4.10
 -12   3   2   13.60    7.00
 -12   3   2   21.80    7.30
 -12   3   2    3.00    3.40
  11  -3  -2   85.79   10.80
 -11  -3   2   65.19    7.70
 -11  -3   2   86.19    7.80
 -11  -3   2   63.99    6.80
  11  -3  -2   61.29    4.50
 -11  -3   2   62.19   10.50
  11  -3  -2   66.79    5.50
 -11  -3   2   67.79    7.60
 -11  -3   2   49.30    5.80
 -11   3   2   72.79    8.10
 -11   3   2   72.59    7.80
 -11   3   2   67.59    5.40
 -11   3   2   71.59    6.40
 -11   3   2   54.99    6.20
  11   3  -2   73.59    9.00
 -11   3   2   73.49    8.30
  10  -3  -2    5.60    5.10
 -10  -3   2    6.80    4.30
  10  -3  -2    6.40    2.20
 -10  -3   2   -3.90    4.60
 -10  -3   2    4.20    4.40
 -10  -3   2   11.20    4.60
  10  -3  -2    6.00    2.80
 -10  -3   2    6.50    3.10
 -10  -3   2    2.40    4.60
  10   3  -2   -2.90    4.60
 -10   3   2    7.50    2.60
  10   3  -2    7.80    2.80
 -10   3   2    9.00    4.40
  10   3  -2    5.10    2.80
 -10   3   2    5.60    4.00
  10   3  -2    2.40    4.10
 -10   3   2    1.50    3.10
  10   3  -2    4.40    2.50
 -10   3   2    9.40    4.80
  -9  -3   2    6.20    4.00
  -9  -3   2    6.40    2.70
  -9  -3   2   -0.50    3.70
  -9  -3   2    4.90    3.80
  -9  -3   2    2.70    3.70
   9  -3  -2    2.70    2.40
  -9  -3   2    6.30    3.70
   9  -3  -2    4.80    1.80
  -9   3   2   10.00    3.70
  -9   3   2   -1.40    2.70
  -9   3   2    1.70    3.10
  -9   3   2    5.80    3.20
   9   3  -2    6.60    2.70
   9   3  -2    2.20    5.20
  -9   3   2    5.10    4.20
   9   3  -2    4.90    2.90
   9   3  -2   -0.20    2.50
  -9   3   2    1.60    2.30
  -8  -3   2  108.09    6.80
  -8  -3   2  111.19    6.80
   8  -3  -2   98.39    6.70
  -8  -3   2   95.89    6.80
  -8  -3   2  104.69    8.40
  -8  -3   2  120.69    7.80
   8  -3  -2  113.39    5.20
  -8  -3   2   99.29    9.30
   8   3  -2  110.69    7.40
  -8   3   2  108.19    5.10
  -8   3   2  110.09    5.50
   8   3  -2  104.79    5.70
   8   3  -2  114.19    6.20
  -8   3   2  110.79    5.90
  -8   3   2  120.49    6.50
  -8   3   2  113.39    7.20
  -8   3   2  105.69    5.90
   8   3  -2  103.99    5.50
   8   3  -2   96.39    6.70
  -7  -3   2   11.60    3.00
  -7  -3   2   12.60    3.00
  -7  -3   2   17.60    3.60
  -7  -3   2   17.00    2.70
  -7  -3   2   15.40    3.80
   7  -3  -2   16.20    2.30
   7  -3  -2   15.60    1.80
   7  -3  -2   12.30    2.80
   7  -3  -2   15.00    3.10
  -7   3   2   16.70    2.60
   7   3  -2   20.90    3.10
  -7   3   2   17.50    2.20
   7   3  -2   17.40    3.50
  -7   3   2   11.30    3.30
   7   3  -2   14.10    2.40
  -7   3   2   18.70    2.90
  -7   3   2   16.50    2.50
   7   3  -2   17.10    2.60
  -7   3   2   20.20    2.60
  -6  -3   2    4.70    2.50
   6  -3  -2    3.50    1.80
   6  -3  -2    2.90    1.30
  -6  -3   2    0.50    2.10
  -6  -3   2    4.50    2.40
   6  -3  -2    5.70    2.30
   6  -3  -2    0.80    2.00
  -6  -3   2    6.90    2.50
  -6  -3   2    5.80    2.80
   6   3  -2    3.90    2.00
  -6   3   2    4.90    2.00
  -6   3   2    3.60    1.80
   6   3  -2    1.30    4.00
  -6   3   2    5.60    1.90
  -6   3   2    5.90    2.70
  -6   3   2    2.40    1.80
  -6   3   2    1.20    1.50
   6   3  -2    4.30    2.40
   6   3  -2    6.20    2.60
   5  -3  -2   18.90    2.00
  -5  -3   2   15.10    2.50
   5  -3  -2   18.40    2.50
   5  -3  -2   15.60    2.00
  -5  -3   2   22.10    3.20
   5  -3  -2   17.20    1.90
  -5  -3   2   17.90    2.50
  -5  -3   2   19.80    2.60
  -5   3   2   18.50    2.00
   5   3  -2   20.90    2.40
   5   3  -2   18.70    2.60
   5   3  -2   16.10    2.80
   5   3  -2   20.80    2.40
  -5   3   2   19.20    2.10
  -5   3   2   20.10    2.60
   5   3  -2   18.30    2.80
  -5   3   2   21.80    2.90
  -5   3   2   18.10    2.10
  -5   3   2   16.90    2.00
   4  -3  -2   53.19    3.50
  -4  -3   2   53.19    3.60
  -4  -3   2   56.39    3.80
   4  -3  -2   52.39    2.30
   4  -3  -2   53.29    2.80
   4  -3  -2   50.99    2.70
  -4  -3   2   52.09    3.70
   4  -3  -2   52.99    2.40
   4  -3  -2   55.19    3.00
  -4  -3   2   51.79    4.00
  -4  -3   2   52.49    3.60
  -4   3   2   52.89    3.10
  -4   3   2   52.69    3.10
   4   3  -2   52.89    4.00
   4   3  -2   55.99    3.40
   4   3  -2   49.70    3.30
  -4   3   2   51.39    3.00
   4   3  -2   55.59    3.80
  -4   3   2   53.09    3.10
  -4   3   2   56.39    2.70
   4   3  -2   52.89    4.20
  -4   3   2   49.10    3.50
   3  -3  -2  395.96   11.20
   3  -3  -2  402.06   10.80
  -3  -3   2  405.26   12.00
  -3  -3   2  386.86   11.60
   3  -3  -2  402.96   10.80
  -3  -3   2  384.66   11.70
  -3  -3   2  401.26   11.60
   3  -3  -2  394.06   11.50
   3  -3  -2  407.56   10.50
  -3  -3   2  413.36   11.70
   3   3  -2  401.86   12.00
   3   3  -2  382.76   11.70
   3   3  -2  412.86   11.60
  -3   3   2  404.26   11.20
  -3   3   2  396.36   11.20
  -3   3   2  385.16   11.10
   3   3  -2  405.56   11.50
  -3   3   2  373.06   10.70
  -3   3   2  404.36   11.20
  -3   3   2  392.46   11.50
   3   3  -2  389.76   11.80
  -2  -3   2  262.77    8.20
   2  -3  -2  266.47    8.10
   2  -3  -2  269.57    8.00
   2  -3  -2  274.17    7.80
  -2  -3   2  271.57    8.20
   2  -3  -2  243.98    7.00
   2  -3  -2  275.37    7.80
   2  -3  -2  267.27    8.00
  -2  -3   2  276.07    8.50
  -2  -3   2  277.17    8.20
  -2  -3   2  262.97    8.30
   2   3  -2  265.77    8.40
   2   3  -2  279.87    8.40
   2   3  -2  278.17    8.20
   2   3  -2  264.57    8.10
   2   3  -2  261.97    8.40
  -2   3   2  268.27    8.10
  -2   3   2  255.17    8.00
  -2   3   2  267.47    8.00
  -2   3   2  269.77    8.20
  -2   3   2  267.97    7.90
   1  -3  -2   12.50    1.70
   1  -3  -2    9.50    1.50
   1  -3  -2    7.70    1.40
   1  -3  -2   10.10    1.50
  -1  -3   2    8.50    1.50
  -1  -3   2   10.30    1.70
  -1  -3   2    8.60    1.50
  -1  -3   2   10.40    1.60
  -1  -3   2    9.90    1.60
   1   3  -2    8.10    1.40
  -1   3   2   12.40    1.90
   1   3  -2   10.70    1.50
   1   3  -2   12.10    1.80
   1   3  -2    9.60    1.70
   1   3  -2    8.50    1.40
  -1   3   2   10.20    1.60
  -1   3   2    8.30    1.60
  -1   3   2   11.30    1.60
  -1   3   2    8.00    1.30
   0  -3  -2   64.69    3.50
   0  -3  -2   64.19    2.80
   0  -3  -2   62.59    3.10
   0  -3  -2   65.29    3.40
   0  -3   2   62.19    2.90
   0  -3   2   57.09    2.90
   0  -3   2   58.19    2.80
   0  -3  -2   62.89    3.20
   0  -3   2   59.69    2.50
   0  -3  -2   62.69    3.20
   0  -3   2   61.29    2.80
   0  -3   2   61.69    2.70
   0   3  -2   59.19    2.60
   0   3   2   61.79    3.10
   0   3   2   59.99    3.30
   0   3  -2   63.39    3.10
   0   3  -2   58.59    2.80
   0   3   2   59.09    3.10
   0   3  -2   61.49    2.80
   0   3  -2   63.39    3.00
   0   3   2   65.59    3.70
   1  -3   2   36.70    2.20
   1  -3   2   41.60    2.00
  -1  -3  -2   39.00    2.70
   1  -3   2   40.20    1.80
  -1  -3  -2   37.40    3.00
  -1  -3  -2   37.90    2.60
   1  -3   2   37.90    2.20
  -1  -3  -2   34.70    2.70
  -1  -3  -2   42.60    2.90
  -1   3  -2   36.90    2.10
  -1   3  -2   36.30    1.90
  -1   3  -2   39.10    2.10
  -1   3  -2   40.30    2.40
  -1   3  -2   37.30    2.20
   1   3   2   40.70    3.00
   1   3   2   35.10    2.60
   1   3   2   39.80    3.20
   1   3   2   38.60    2.60
  -1   3  -2   42.30    2.00
   1   3   2   34.70    2.40
   2  -3   2  641.64   16.80
   2  -3   2  651.23   16.90
  -2  -3  -2  616.74   17.70
  -2  -3  -2  638.94   17.60
  -2  -3  -2  664.43   17.60
  -2  -3  -2  656.23   17.90
   2  -3   2  649.24   16.90
  -2  -3  -2  633.34   17.50
  -2   3  -2  638.94   17.00
  -2   3  -2  649.64   16.90
  -2   3  -2  647.84   16.90
  -2   3  -2  656.83   16.80
   2   3   2  641.14   17.50
   2   3   2  619.74   17.50
   2   3   2  681.33   17.90
   2   3   2  633.94   17.80
   2   3   2  655.73   17.70
   3  -3   2  447.46   11.60
  -3  -3  -2  425.66   12.70
  -3  -3  -2  452.25   12.80
  -3  -3  -2  445.36   13.30
  -3  -3  -2  418.56   12.80
   3  -3   2  459.95   11.80
   3  -3   2  440.36   12.30
  -3  -3  -2  463.65   12.80
  -3   3  -2  449.76   11.60
   3   3   2  438.46   12.60
  -3   3  -2  441.46   12.30
  -3   3  -2  454.05   11.80
   3   3   2  430.46   13.00
  -3   3  -2  415.06   11.80
   3   3   2  469.15   13.00
  -3   3  -2  451.55   11.80
  -3   3  -2  467.55   12.10
   3   3   2  435.26   13.30
   3   3   2  446.56   12.60
   4  -3   2   93.79    2.90
  -4  -3  -2   92.79    4.60
   4  -3   2   97.79    2.90
  -4  -3  -2   97.29    4.60
  -4  -3  -2   95.39    4.60
   4  -3   2   98.29    4.30
  -4  -3  -2   99.59    4.50
  -4  -3  -2   92.49    5.20
   4   3   2   95.59    4.60
  -4   3  -2  100.19    4.30
  -4   3  -2   96.39    4.00
  -4   3  -2   97.99    2.90
  -4   3  -2   99.39    3.10
   4   3   2   93.59    5.40
   4   3   2   93.69    4.80
  -4   3  -2   98.89    3.10
   4   3   2   94.89    4.30
   4   3   2   90.09    4.20
  -5  -3  -2   13.90    3.00
  -5  -3  -2   10.70    2.20
  -5  -3  -2   11.00    2.20
  -5  -3  -2   10.50    2.30
  -5  -3  -2   10.00    2.20
  -5   3  -2   12.30    2.00
   5   3   2   16.00    2.50
   5   3   2    9.60    2.90
   5   3   2   14.70    2.20
  -5   3  -2   12.40    1.60
  -5   3  -2   12.90    1.30
  -5   3  -2   13.40    2.50
   5   3   2   11.90    2.00
   5   3   2    9.50    1.80
  -5   3  -2   13.50    1.40
  -5   3  -2   14.10    1.40
  -6  -3  -2  300.47    9.60
  -6  -3  -2  289.17    9.90
  -6  -3  -2  291.37    9.80
  -6  -3  -2  299.97   11.10
  -6  -3  -2  293.97    9.80
  -6   3  -2  275.47    9.60
   6   3   2  288.77   11.00
   6   3   2  298.17    9.30
   6   3   2  300.57    9.50
  -6   3  -2  296.17    7.80
  -6   3  -2  301.67    7.90
  -6   3  -2  290.57   10.00
   6   3   2  291.97    9.00
  -6   3  -2  297.87    8.20
  -7  -3  -2  106.79    5.80
  -7  -3  -2  103.79    6.70
  -7  -3  -2  106.29    5.40
  -7  -3  -2  104.59    6.00
  -7  -3  -2  105.99    5.90
   7   3   2   96.69    4.50
  -7   3  -2  110.39    6.00
  -7   3  -2  106.19    4.10
   7   3   2   88.99    6.30
   7   3   2  102.99    4.70
   7   3   2   85.79    5.00
  -7   3  -2  105.39    6.30
  -7   3  -2  104.69    3.20
  -7   3  -2  104.99    3.20
  -7   3  -2   98.69    4.10
  -8  -3  -2   56.09    5.50
  -8  -3  -2   55.99    9.10
  -8  -3  -2   61.09    5.60
  -8  -3  -2   57.49    6.00
   8   3   2   59.79    6.60
  -8   3  -2   56.79    5.90
  -8   3  -2   58.09    6.20
  -8   3  -2   55.19    3.90
   8   3   2   63.79    3.50
   8   3   2   60.99    4.20
  -8   3  -2   55.19    3.80
   8   3   2   53.39    5.50
  -9  -3  -2   27.90    4.60
  -9  -3  -2   22.20    4.60
  -9  -3  -2   20.00    4.20
  -9  -3  -2   23.80    4.10
  -9  -3  -2   24.40    3.30
  -9  -3  -2   22.90    4.70
  -9   3  -2   21.60    4.30
  -9   3  -2   21.70    5.00
   9   3   2   20.00    3.90
  -9   3  -2   20.40    2.90
   9   3   2   31.00    5.30
   9   3   2   28.50    2.90
  -9   3  -2   21.80    3.00
 -10  -3  -2   22.20    5.10
 -10  -3  -2   28.00    5.00
 -10  -3  -2   35.10    7.70
 -10  -3  -2   25.90    5.30
 -10  -3  -2   19.50    3.40
 -10  -3  -2   16.00    5.60
  10   3   2   27.20    3.20
  10   3   2   26.40    4.70
  10   3   2   24.50    6.00
 -10   3  -2   25.40    3.60
 -10   3  -2   28.20    3.70
 -10   3  -2   33.30    5.50
 -10   3  -2   28.10    5.90
 -11  -3  -2   -2.10    5.10
 -11  -3  -2   -0.50    5.20
 -11  -3  -2    5.70    5.40
 -11  -3  -2   -7.60    5.30
 -11  -3  -2    4.10    3.30
 -11  -3  -2   -1.30    9.60
 -11   3  -2    3.30    4.10
 -11   3  -2    4.10    5.70
  11   3   2   -1.40    4.90
 -11   3  -2    4.30    6.40
 -11   3  -2   -4.30    4.00
 -12  -3  -2    0.00    6.90
 -12  -3  -2   11.80    8.10
 -12  -3  -2   20.00    7.10
 -12  -3  -2   14.40    7.70
 -12   3  -2    4.20    7.50
 -12   3  -2   15.70    7.50
 -12  -4   2  294.37   15.80
 -12  -4   2  250.77   14.90
 -12  -4   2  241.38   14.60
 -12  -4   2  220.18   11.60
 -12   4   2  262.47    9.30
 -12   4   2  253.37   15.10
 -12   4   2  267.77   14.90
 -11  -4   2   66.49    6.50
 -11  -4   2   63.39    8.80
 -11  -4   2   59.99    7.10
 -11  -4   2   77.49   10.10
  11  -4  -2   64.19    4.20
  11  -4  -2   66.79    4.90
 -11  -4   2   69.29    8.00
 -11  -4   2   50.89    6.80
 -11   4   2   57.49    6.30
  11   4  -2   65.19    5.80
 -11   4   2   76.19    5.40
 -11   4   2   62.99    7.80
 -11   4   2   66.29    9.40
 -11   4   2   66.99    6.20
 -11   4   2   67.99    6.60
 -10  -4   2   41.40    6.10
 -10  -4   2   40.90    5.50
  10  -4  -2   43.90    5.20
 -10  -4   2   44.50    5.50
  10  -4  -2   39.20    3.70
 -10  -4   2   43.60    6.80
 -10  -4   2   35.90    5.60
 -10  -4   2   39.00    5.70
  10   4  -2   37.70    8.70
  10   4  -2   24.50    5.80
 -10   4   2   43.10    5.00
 -10   4   2   49.70    6.50
  10   4  -2   35.60    5.80
 -10   4   2   45.40    5.50
 -10   4   2   44.40    4.60
  10   4  -2   45.30    5.90
  10   4  -2   51.09    6.30
 -10   4   2   38.50    4.00
  -9  -4   2  154.58    9.20
   9  -4  -2  166.98    6.60
  -9  -4   2  156.18   10.20
  -9  -4   2  165.48    9.30
  -9  -4   2  149.69    9.20
   9  -4  -2  157.38    8.60
  -9  -4   2  172.28    8.10
  -9  -4   2  167.08    9.90
  -9   4   2  169.58    8.10
   9   4  -2  169.78    9.50
  -9   4   2  171.08    9.50
   9   4  -2  172.08    8.30
  -9   4   2  171.08    7.20
  -9   4   2  182.08    8.30
  -9   4   2  169.38    6.80
   9   4  -2  166.18    7.70
  -9   4   2  161.38    8.10
   9   4  -2  158.68    7.30
  -8  -4   2  303.87   11.50
  -8  -4   2  304.47   11.00
  -8  -4   2  287.17   11.70
   8  -4  -2  297.17    9.10
   8  -4  -2  295.57   11.50
  -8  -4   2  300.97   12.20
   8  -4  -2  296.47    9.50
  -8  -4   2  294.17   11.40
  -8  -4   2  301.37   11.60
   8  -4  -2  298.17   10.70
   8   4  -2  303.97   10.30
  -8   4   2  295.07   10.30
   8   4  -2  321.17   12.00
  -8   4   2  287.17   10.40
   8   4  -2  314.47   11.00
  -8   4   2  295.67   10.50
  -8   4   2  302.87    9.90
   8   4  -2  298.67   12.10
  -8   4   2  309.77   11.80
  -8   4   2  303.07   10.40
   8   4  -2  279.57   10.30
   7  -4  -2  170.58    7.70
   7  -4  -2  160.58    6.80
  -7  -4   2  158.08    7.80
   7  -4  -2  164.18    5.80
  -7  -4   2  173.18    8.40
  -7  -4   2  159.38    7.30
  -7  -4   2  163.48    7.70
   7  -4  -2  157.08    6.10
  -7  -4   2  159.08    7.90
  -7   4   2  161.38    7.60
  -7   4   2  164.98    6.80
   7   4  -2  164.28    7.10
  -7   4   2  164.28    6.50
   7   4  -2  163.68    6.80
  -7   4   2  161.98    6.20
   7   4  -2  177.58    7.80
   7   4  -2  161.78    8.40
  -7   4   2  164.18    6.80
  -7   4   2  159.18    6.60
   7   4  -2  167.08    8.20
  -6  -4   2 1011.20   28.60
   6  -4  -2 1041.60   27.30
  -6  -4   2 1048.20   29.60
   6  -4  -2 1044.80   27.40
   6  -4  -2 1064.99   27.50
  -6  -4   2 1019.90   28.50
   6  -4  -2  880.01   28.70
  -6   4   2 1043.10   27.80
  -6   4   2 1052.59   27.60
   6   4  -2 1047.60   29.70
   6   4  -2 1065.19   28.70
  -6   4   2 1048.80   27.70
  -6   4   2 1044.20   27.60
   6   4  -2 1067.39   28.20
  -6   4   2 1011.30   28.60
   6   4  -2 1058.99   28.80
  -6   4   2 1034.00   27.40
   6   4  -2 1050.69   28.40
  -5  -4   2  559.34   16.60
   5  -4  -2  580.14   16.40
  -5  -4   2  567.54   16.50
  -5  -4   2  534.85   16.60
   5  -4  -2  560.84   15.50
   5  -4  -2  568.14   15.20
  -5  -4   2  569.54   17.30
   5  -4  -2  554.54   15.60
  -5  -4   2  545.25   16.40
   5   4  -2  583.34   16.70
   5   4  -2  562.14   17.30
  -5   4   2  554.34   15.70
  -5   4   2  570.74   16.50
   5   4  -2  563.44   16.20
   5   4  -2  570.94   16.80
  -5   4   2  562.84   15.10
   5   4  -2  566.34   16.30
  -5   4   2  536.65   15.90
  -5   4   2  572.04   15.70
  -5   4   2  543.55   15.70
  -4  -4   2   86.19    4.70
  -4  -4   2   87.99    5.00
   4  -4  -2   89.39    3.30
   4  -4  -2   84.49    3.80
   4  -4  -2   82.89    4.40
   4  -4  -2   81.69    3.80
  -4  -4   2   88.39    4.80
  -4  -4   2   80.79    4.60
   4  -4  -2   85.09    3.20
  -4  -4   2   83.59    4.80
   4  -4  -2   81.99    3.00
   4   4  -2   82.19    4.90
  -4   4   2   79.09    4.00
   4   4  -2   81.09    4.80
  -4   4   2   84.09    4.00
   4   4  -2   86.19    5.00
   4   4  -2   80.59    4.30
  -4   4   2   84.79    4.00
   4   4  -2   83.19    4.30
  -4   4   2   84.19    4.20
  -4   4   2   87.19    4.70
   3  -4  -2  755.82   20.30
  -3  -4   2  773.12   21.10
   3  -4  -2  782.12   20.30
  -3  -4   2  782.42   21.40
  -3  -4   2  783.32   21.30
   3  -4  -2  788.22   20.90
   3  -4  -2  770.12   20.70
  -3  -4   2  780.02   21.10
  -3  -4   2  772.92   21.50
  -3   4   2  739.43   20.70
  -3   4   2  775.02   20.80
  -3   4   2  750.82   20.90
   3   4  -2  749.82   21.00
   3   4  -2  783.62   21.30
  -3   4   2  771.92   20.70
   3   4  -2  768.62   21.40
   3   4  -2  772.52   21.10
  -3   4   2  716.03   20.60
   3   4  -2  764.42   21.40
   2  -4  -2 2695.53   67.59
   2  -4  -2 2736.83   67.39
   2  -4  -2 2733.23   67.69
   2  -4  -2 2621.34   67.69
  -2  -4   2 2605.74   67.79
  -2  -4   2 2667.03   67.79
  -2  -4   2 2702.23   68.09
  -2  -4   2 2585.54   67.89
  -2  -4   2 2648.73   67.89
   2  -4  -2 2663.73   67.69
  -2   4   2 2646.84   67.79
   2   4  -2 2600.64   67.89
   2   4  -2 2588.04   67.79
   2   4  -2 2634.14   68.09
  -2   4   2 2655.23   67.79
  -2   4   2 2629.14   67.59
  -2   4   2 2592.94   67.59
   2   4  -2 2678.73   67.99
  -2   4   2 2732.63   67.79
   2   4  -2 2524.55   67.69
  -1  -4   2 1080.29   29.10
  -1  -4   2 1138.79   29.10
   1  -4  -2 1095.09   29.00
   1  -4  -2 1130.49   28.20
   1  -4  -2 1114.19   29.20
  -1  -4   2 1117.19   29.30
   1  -4  -2 1115.89   29.10
   1  -4  -2 1075.19   29.20
   1  -4  -2 1088.09   28.90
  -1  -4   2 1067.49   28.90
  -1  -4   2 1084.79   29.00
   1   4  -2 1083.09   29.00
   1   4  -2 1111.49   29.10
  -1   4   2 1088.29   29.00
   1   4  -2 1089.09   29.00
  -1   4   2 1067.89   29.10
   1   4  -2 1079.39   28.90
   1   4  -2 1125.29   29.30
  -1   4   2 1120.89   29.20
  -1   4   2 1103.19   29.30
  -1   4   2 1125.89   29.00
   0  -4  -2    9.60    1.80
   0  -4  -2    7.80    2.00
   0  -4   2   10.50    1.50
   0  -4  -2    8.00    1.90
   0  -4  -2    8.60    1.60
   0  -4   2   12.00    1.80
   0  -4  -2    7.80    1.30
   0  -4   2    7.80    1.50
   0  -4   2   10.10    1.40
   0  -4  -2    6.60    1.70
   0  -4   2    8.80    1.60
   0   4  -2    8.00    1.50
   0   4  -2    6.60    1.70
   0   4   2    6.20    1.70
   0   4   2   15.00    2.30
   0   4  -2    9.00    1.40
   0   4  -2    7.00    1.70
   0   4   2    8.30    1.70
   0   4   2    7.10    1.90
   0   4  -2    7.60    1.60
  -1  -4  -2  594.74   17.10
  -1  -4  -2  610.54   17.10
   1  -4   2  618.84   16.50
  -1  -4  -2  632.04   17.20
   1  -4   2  616.74   16.30
   1  -4   2  599.24   16.70
  -1  -4  -2  596.54   17.00
   1  -4   2  616.34   16.80
  -1  -4  -2  597.14   17.40
  -1   4  -2  635.94   17.00
  -1   4  -2  615.64   16.60
   1   4   2  624.34   17.50
   1   4   2  625.74   17.10
  -1   4  -2  647.24   16.20
  -1   4  -2  606.04   16.60
   1   4   2  605.14   17.00
  -1   4  -2  622.34   16.50
   1   4   2  582.74   17.00
  -1   4  -2  638.74   16.80
   1   4   2  648.34   17.40
   2  -4   2   17.50    1.50
  -2  -4  -2   15.00    2.20
  -2  -4  -2   12.70    2.10
  -2  -4  -2   14.70    2.10
  -2  -4  -2   18.70    2.30
   2  -4   2   14.60    1.80
   2  -4   2   14.90    1.50
   2  -4   2   12.70    1.50
  -2  -4  -2   11.30    2.00
   2  -4   2   16.50    1.90
   2   4   2   12.90    2.00
   2   4   2   13.60    2.00
   2   4   2   18.20    2.50
  -2   4  -2   13.60    1.50
   2   4   2   13.70    2.10
   2   4   2   14.10    2.40
  -2   4  -2   15.40    1.90
  -2   4  -2   14.50    1.80
  -2   4  -2   11.50    1.40
  -2   4  -2   15.80    1.70
  -2   4  -2   12.00    1.50
  -3  -4  -2   78.19    4.30
   3  -4   2   78.39    3.10
  -3  -4  -2   81.39    4.40
   3  -4   2   78.69    3.20
  -3  -4  -2   77.89    4.30
  -3  -4  -2   78.39    4.30
   3  -4   2   78.49    3.50
  -3  -4  -2   82.79    4.90
   3   4   2   83.29    4.10
   3   4   2   85.59    4.10
  -3   4  -2   78.89    3.20
  -3   4  -2   82.29    3.70
   3   4   2   80.69    4.60
  -3   4  -2   81.79    3.00
   3   4   2   81.69    4.60
  -3   4  -2   82.39    3.30
  -3   4  -2   83.19    3.50
   3   4   2   83.09    4.70
  -3   4  -2   78.99    3.40
  -4  -4  -2  236.48    8.30
   4  -4   2  227.88    6.60
  -4  -4  -2  221.28    8.10
  -4  -4  -2  229.28    8.10
  -4  -4  -2  236.38    8.90
   4  -4   2  234.78    7.60
  -4  -4  -2  237.78    8.10
   4  -4   2  242.08    6.70
  -4   4  -2  230.08    7.00
   4   4   2  236.48    8.80
  -4   4  -2  235.98    6.90
   4   4   2  233.98    8.40
   4   4   2  229.68    7.80
  -4   4  -2  237.28    6.90
   4   4   2  225.48    7.90
   4   4   2  233.28    8.40
  -4   4  -2  232.18    7.70
  -4   4  -2  238.58    6.80
  -4   4  -2  230.68    6.70
   5  -4   2  409.06   11.90
  -5  -4  -2  373.56   12.30
  -5  -4  -2  382.86   12.20
  -5  -4  -2  376.36   13.00
  -5  -4  -2  400.56   12.10
  -5  -4  -2  398.96   12.30
   5  -4   2  386.86   10.30
   5  -4   2  402.26   10.30
  -5   4  -2  399.16   10.60
   5   4   2  369.06   12.20
  -5   4  -2  391.36   10.70
  -5   4  -2  377.46   11.20
   5   4   2  343.37   14.00
  -5   4  -2  400.16   11.90
   5   4   2  384.06   11.80
   5   4   2  398.06   12.50
  -5   4  -2  385.36   10.60
  -5   4  -2  408.46   10.60
   5   4   2  405.86   12.30
  -6  -4  -2    2.80    2.90
  -6  -4  -2    0.30    2.00
  -6  -4  -2    1.30    2.60
  -6  -4  -2   -0.60    2.50
  -6  -4  -2    0.30    2.40
   6   4   2    0.80    1.80
   6   4   2    0.60    2.10
   6   4   2   -1.00    3.20
  -6   4  -2    2.40    2.60
  -6   4  -2    0.90    1.10
  -6   4  -2    2.50    1.10
   6   4   2    2.70    2.30
  -6   4  -2   -0.20    1.40
  -6   4  -2    0.40    1.90
  -6   4  -2   -0.60    1.30
  -7  -4  -2  573.24   17.60
  -7  -4  -2  584.04   17.60
  -7  -4  -2  576.04   19.10
  -7  -4  -2  559.44   17.80
  -7  -4  -2  591.34   17.30
  -7   4  -2  585.14   15.00
   7   4   2  561.14   18.90
   7   4   2  597.44   17.80
  -7   4  -2  615.14   17.10
  -7   4  -2  557.64   17.60
   7   4   2  579.94   17.20
   7   4   2  571.04   16.60
   7   4   2  588.14   17.00
  -7   4  -2  602.14   15.00
  -7   4  -2  565.54   15.80
  -7   4  -2  586.64   15.80
  -8  -4  -2  225.58    9.50
  -8  -4  -2  220.08    8.70
  -8  -4  -2  230.38   10.80
  -8  -4  -2  226.58    9.80
  -8  -4  -2  215.28    9.50
   8   4   2  212.38    8.60
  -8   4  -2  218.58    9.70
  -8   4  -2  217.48    9.10
   8   4   2  224.18   10.80
  -8   4  -2  215.88    7.40
   8   4   2  226.28    8.20
   8   4   2  216.18    7.90
  -8   4  -2  221.08    7.40
  -9  -4  -2   -2.50    3.70
  -9  -4  -2   -0.50    4.40
  -9  -4  -2    4.10    4.30
  -9  -4  -2    0.40    4.10
   9   4   2   -2.20    3.90
  -9   4  -2   -1.10    2.50
   9   4   2   -1.40    2.40
  -9   4  -2    9.30    4.70
   9   4   2   -3.00    3.90
   9   4   2   -0.70    2.50
  -9   4  -2    2.80    2.60
  -9   4  -2    1.00    3.60
 -10  -4  -2  118.99    9.90
 -10  -4  -2  102.89    8.10
 -10  -4  -2  107.09    9.60
 -10  -4  -2  120.49    8.90
 -10  -4  -2  133.69    7.20
  10   4   2  105.89    9.10
 -10   4  -2  107.59    6.80
 -10   4  -2  134.89    9.60
 -10   4  -2  120.99    9.00
 -10   4  -2  124.29    6.90
 -11  -4  -2  298.97   11.50
 -11  -4  -2  284.47   15.10
 -11  -4  -2  301.97   15.20
 -11  -4  -2  304.37   14.10
 -11  -4  -2  271.67   13.40
 -11   4  -2  311.57   14.70
 -11   4  -2  291.87   11.50
 -11   4  -2  289.47   14.00
 -11  -5   2   39.90    5.00
 -11  -5   2   35.30    6.90
  11  -5  -2   48.80    3.60
  11  -5  -2   40.90    3.50
 -11  -5   2   38.90    6.20
 -11  -5   2   60.19    8.50
 -11   5   2   32.00    7.20
 -11   5   2   34.20    6.20
 -11   5   2   48.50    6.30
  11   5  -2   39.00    5.30
 -11   5   2   42.10    4.30
 -11   5   2   36.00    3.70
 -11   5   2   36.00    6.40
  10  -5  -2   41.00    5.00
 -10  -5   2   36.50    6.00
  10  -5  -2   45.70    3.80
 -10  -5   2   37.70    6.50
 -10  -5   2   50.99    6.60
 -10  -5   2   47.40    5.10
 -10  -5   2   65.69    8.30
 -10  -5   2   42.30    6.10
 -10   5   2   46.40    4.30
 -10   5   2   40.70    6.50
 -10   5   2   40.70    4.70
 -10   5   2   45.40    5.30
 -10   5   2   41.70    5.50
  10   5  -2   61.79    7.80
  10   5  -2   51.29    5.60
  10   5  -2   49.00    6.20
 -10   5   2   46.90    5.30
  -9  -5   2   12.90    3.60
  -9  -5   2    7.50    4.10
  -9  -5   2    0.50    4.10
   9  -5  -2    0.70    2.40
   9  -5  -2    0.50    2.00
  -9  -5   2    7.60    4.60
  -9  -5   2    3.10    3.90
   9   5  -2    7.20    4.00
  -9   5   2    7.40    2.50
  -9   5   2    8.00    3.60
   9   5  -2    5.80    5.30
   9   5  -2    2.20    3.70
   9   5  -2    2.70    2.50
  -9   5   2    4.10    3.10
  -9   5   2    3.70    4.70
   9   5  -2    1.50    4.20
  -9   5   2    5.30    3.40
  -9   5   2    6.50    3.70
  -8  -5   2  215.68   10.00
  -8  -5   2  223.48   10.60
  -8  -5   2  227.48   10.50
   8  -5  -2  235.08   10.00
  -8  -5   2  218.08    9.60
  -8  -5   2  191.48   13.60
  -8  -5   2  230.78   10.10
   8  -5  -2  231.88    7.50
   8  -5  -2  221.88    7.80
  -8   5   2  230.68    9.00
  -8   5   2  230.68    8.10
   8   5  -2  239.38   10.20
   8   5  -2  231.68    9.20
   8   5  -2  213.18    9.20
  -8   5   2  215.18   10.40
   8   5  -2  228.68   10.90
  -8   5   2  213.68    9.00
  -8   5   2  212.58    8.30
  -8   5   2  238.28    8.40
   7  -5  -2    0.30    1.50
  -7  -5   2    2.40    3.10
  -7  -5   2    3.60    3.40
   7  -5  -2   -0.90    2.10
  -7  -5   2    2.70    3.50
   7  -5  -2    2.60    3.20
  -7  -5   2   -1.20    3.00
  -7   5   2   -2.20    2.50
   7   5  -2   -1.50    3.30
   7   5  -2    0.40    2.80
  -7   5   2    0.70    2.00
  -7   5   2   -0.60    3.30
   7   5  -2   -3.40    3.20
  -7   5   2    2.50    2.40
  -7   5   2    1.00    2.00
   7   5  -2    3.40    3.90
  -7   5   2    1.90    2.60
   7   5  -2    2.10    2.30
   6  -5  -2  140.59    5.20
  -6  -5   2  136.69    6.90
   6  -5  -2  130.49    6.70
  -6  -5   2  137.59    6.90
  -6  -5   2  133.19    6.90
  -6  -5   2  143.59    7.40
  -6  -5   2  141.79    7.80
   6  -5  -2  124.89    5.60
   6   5  -2  130.59    7.40
  -6   5   2  130.49    4.80
  -6   5   2  135.49    5.60
   6   5  -2  139.29    7.60
  -6   5   2  138.89    6.00
   6   5  -2  135.69    6.40
  -6   5   2  129.79    6.20
   6   5  -2  132.19    7.30
  -6   5   2  133.89    6.90
  -6   5   2  143.59    6.30
  -5  -5   2   21.80    3.30
   5  -5  -2   20.90    1.50
  -5  -5   2   24.90    3.80
  -5  -5   2   18.40    2.80
   5  -5  -2   18.90    2.90
   5  -5  -2   15.50    1.90
  -5  -5   2   19.50    3.20
   5  -5  -2   22.90    2.50
  -5  -5   2   22.20    3.40
   5   5  -2   16.90    3.20
   5   5  -2   22.40    2.90
   5   5  -2   17.90    2.80
  -5   5   2   23.60    2.60
   5   5  -2   20.10    3.60
  -5   5   2   20.70    3.30
   5   5  -2   17.70    3.00
  -5   5   2   15.30    2.50
  -4  -5   2  254.87    9.00
   4  -5  -2  254.37    7.50
  -4  -5   2  255.37    9.20
  -4  -5   2  266.47    9.10
  -4  -5   2  246.28    9.30
   4  -5  -2  248.08    7.50
   4  -5  -2  248.48    8.60
   4  -5  -2  256.57    8.30
  -4  -5   2  261.17    9.30
  -4   5   2  260.47    8.40
  -4   5   2  251.17    8.90
   4   5  -2  248.78    9.30
   4   5  -2  250.47    8.70
   4   5  -2  247.78    8.90
   4   5  -2  257.67    9.40
  -4   5   2  255.47    8.40
  -4   5   2  249.38    8.60
  -4   5   2  245.88    8.30
   4   5  -2  257.87    9.50
   3  -5  -2    5.30    1.60
  -3  -5   2    4.20    2.10
   3  -5  -2    5.20    1.70
  -3  -5   2    6.30    2.40
   3  -5  -2    6.60    1.60
   3  -5  -2    8.40    2.10
  -3  -5   2    4.80    2.40
  -3  -5   2    6.00    2.40
  -3  -5   2    2.90    2.20
  -3   5   2    8.20    2.20
   3   5  -2    4.70    2.10
  -3   5   2    6.60    2.30
  -3   5   2    3.20    2.00
   3   5  -2    2.10    2.10
  -3   5   2    6.10    1.80
   3   5  -2    8.60    2.20
   3   5  -2    5.20    2.50
   3   5  -2    6.10    2.50
  -3   5   2    5.80    1.80
   2  -5  -2  287.97    9.20
  -2  -5   2  300.17    9.50
  -2  -5   2  269.77    9.50
   2  -5  -2  309.17    9.00
  -2  -5   2  285.57    9.40
   2  -5  -2  279.87    9.10
   2  -5  -2  290.97    9.20
  -2  -5   2  284.57    9.40
  -2  -5   2  275.37    9.40
  -2   5   2  296.77    9.40
   2   5  -2  285.87    9.40
  -2   5   2  291.97    9.30
  -2   5   2  275.47    9.10
   2   5  -2  282.87    9.30
  -2   5   2  282.47    9.10
   2   5  -2  294.17    9.40
  -2   5   2  291.07    9.60
   2   5  -2  295.37    9.70
   2   5  -2  293.27    9.70
  -1  -5   2    9.60    1.90
  -1  -5   2    9.20    2.00
   1  -5  -2    7.20    1.80
   1  -5  -2    6.10    1.90
  -1  -5   2    7.90    1.90
  -1  -5   2    7.90    2.10
   1  -5  -2    9.00    1.20
   1  -5  -2    8.30    2.00
  -1  -5   2   10.10    2.10
   1  -5  -2   11.40    2.20
   1  -5  -2    8.30    2.10
  -1   5   2    7.80    2.40
   1   5  -2    8.90    1.80
  -1   5   2    6.70    2.20
   1   5  -2   10.80    2.40
  -1   5   2   10.30    2.30
   1   5  -2    9.20    1.90
  -1   5   2    9.20    2.10
   1   5  -2    8.50    2.00
   1   5  -2    8.90    2.20
  -1   5   2    8.20    1.80
   0  -5   2  506.25   14.30
   0  -5  -2  518.75   15.20
   0  -5  -2  527.95   14.80
   0  -5  -2  510.75   15.10
   0  -5  -2  511.55   14.90
   0  -5  -2  517.35   14.20
   0  -5  -2  511.25   14.80
   0  -5   2  521.35   14.20
   0  -5   2  507.75   14.60
   0  -5   2  508.45   14.60
   0  -5   2  533.35   14.50
   0  -5   2  537.85   15.00
   0   5  -2  495.15   14.50
   0   5  -2  499.55   14.10
   0   5   2  508.05   14.80
   0   5   2  510.85   14.70
   0   5  -2  510.95   14.70
   0   5  -2  496.45   14.50
   0   5   2  538.55   15.10
   0   5  -2  509.35   14.90
   0   5   2  508.65   15.30
   1  -5   2   50.59    2.90
  -1  -5  -2   54.49    3.90
   1  -5   2   52.89    3.30
   1  -5   2   56.69    3.20
  -1  -5  -2   52.89    4.00
  -1  -5  -2   50.69    3.70
  -1  -5  -2   49.99    3.70
  -1  -5  -2   49.80    4.20
  -1  -5  -2   53.69    3.60
   1  -5   2   55.69    3.60
   1  -5   2   56.39    3.30
  -1   5  -2   51.49    3.80
  -1   5  -2   55.49    2.60
   1   5   2   56.19    3.90
  -1   5  -2   55.69    3.30
   1   5   2   52.09    4.10
  -1   5  -2   54.79    3.50
   1   5   2   54.09    4.50
   1   5   2   49.80    3.80
  -1   5  -2   47.00    3.30
   1   5   2   52.59    3.50
   2  -5   2   14.10    1.50
  -2  -5  -2    8.70    2.20
  -2  -5  -2    9.40    2.30
  -2  -5  -2   10.50    2.20
  -2  -5  -2   15.30    2.50
   2  -5   2   13.60    1.70
   2  -5   2    9.50    1.80
   2  -5   2   12.50    1.60
  -2  -5  -2   10.10    2.30
   2   5   2   13.90    2.20
   2   5   2   13.50    2.20
   2   5   2   12.90    2.70
  -2   5  -2    9.90    2.00
  -2   5  -2   13.30    1.80
  -2   5  -2   10.20    1.40
   2   5   2   15.10    2.40
   2   5   2   13.80    2.70
  -2   5  -2   11.50    1.80
  -2   5  -2   13.50    1.80
  -2   5  -2   15.50    2.00
   3  -5   2  763.72   20.60
  -3  -5  -2  749.62   21.90
  -3  -5  -2  749.33   21.70
   3  -5   2  765.22   20.70
  -3  -5  -2  803.62   21.70
  -3  -5  -2  742.33   21.60
  -3  -5  -2  786.22   22.10
   3  -5   2  788.72   20.80
   3   5   2  816.52   22.10
  -3   5  -2  767.92   19.90
  -3   5  -2  778.42   20.80
   3   5   2  758.82   21.90
  -3   5  -2  771.42   21.00
  -3   5  -2  756.82   20.70
  -3   5  -2  769.12   20.70
   3   5   2  782.62   21.60
  -3   5  -2  798.72   20.90
   3   5   2  815.72   22.30
   3   5   2  762.22   21.60
   4  -5   2    0.50    1.10
  -4  -5  -2   -3.40    1.90
   4  -5   2   -0.90    1.30
   4  -5   2   -0.40    1.70
  -4  -5  -2    1.10    2.20
  -4  -5  -2    0.80    2.60
  -4  -5  -2    0.60    2.30
  -4  -5  -2   -0.50    2.30
  -4   5  -2    0.00    1.30
   4   5   2   -2.70    2.10
  -4   5  -2   -1.50    1.50
  -4   5  -2   -0.10    2.00
  -4   5  -2    1.40    1.40
   4   5   2   -1.60    1.80
   4   5   2    2.80    2.60
   4   5   2    1.10    2.60
   4   5   2   -2.10    1.90
  -4   5  -2   -1.60    1.60
  -4   5  -2    0.30    1.00
   5  -5   2   17.10    2.60
   5  -5   2   21.80    2.00
  -5  -5  -2   14.00    2.80
  -5  -5  -2   17.20    3.10
   5  -5   2   15.20    1.50
  -5  -5  -2   15.50    3.10
  -5  -5  -2   17.60    3.40
  -5   5  -2   15.20    2.80
   5   5   2   13.30    2.60
  -5   5  -2   14.30    1.80
  -5   5  -2   15.50    1.80
   5   5   2   15.40    3.00
   5   5   2   12.90    2.50
  -5   5  -2   16.90    1.80
   5   5   2   19.30    3.30
  -5   5  -2   15.90    2.20
   5   5   2   16.10    3.50
  -5   5  -2   17.40    2.40
   6  -5   2  132.29    4.90
  -6  -5  -2  158.98    7.40
  -6  -5  -2  145.69    7.00
  -6  -5  -2  150.38    7.90
  -6  -5  -2  148.99    7.50
   6  -5   2  141.99    6.70
  -6  -5  -2  147.59    7.50
   6  -5   2  148.09    4.50
  -6   5  -2  145.29    5.50
  -6   5  -2  155.08    5.10
  -6   5  -2  152.48    5.70
  -6   5  -2  149.29    6.90
   6   5   2  154.98    7.60
   6   5   2  146.29    7.70
  -6   5  -2  155.68    5.00
   6   5   2  149.99    7.90
   6   5   2  145.89    6.90
  -6   5  -2  151.78    5.70
   6   5   2  146.39    6.50
  -7  -5  -2   58.79    5.90
  -7  -5  -2   46.20    5.80
  -7  -5  -2   49.40    5.00
  -7  -5  -2   45.10    6.30
  -7   5  -2   50.89    4.40
  -7   5  -2   49.50    2.70
   7   5   2   57.09    5.80
  -7   5  -2   49.80    5.60
   7   5   2   50.79    5.20
  -7   5  -2   51.09    2.80
   7   5   2   49.30    4.20
   7   5   2   42.20    6.00
   7   5   2   42.30    4.90
  -7   5  -2   51.39    4.00
  -8  -5  -2   20.30    4.20
  -8  -5  -2   24.40    5.10
  -8  -5  -2   17.20    4.30
  -8  -5  -2   17.00    4.40
  -8  -5  -2   20.10    3.50
  -8   5  -2   21.70    3.50
   8   5   2   20.60    3.80
  -8   5  -2   23.40    2.90
   8   5   2   19.70    7.60
  -8   5  -2   18.50    2.80
  -8   5  -2   19.20    4.50
   8   5   2   23.00    3.10
   8   5   2   19.00    3.50
   8   5   2   27.10    5.50
  -9  -5  -2  159.88    9.60
  -9  -5  -2  160.78    9.60
  -9  -5  -2  159.68    9.60
  -9  -5  -2  150.38    9.90
  -9   5  -2  166.78    8.30
   9   5   2  140.69    7.70
   9   5   2  163.78   10.10
  -9   5  -2  174.88    9.80
  -9   5  -2  162.78    7.20
  -9   5  -2  160.68    7.30
   9   5   2  161.88    7.90
 -10  -5  -2   81.39    6.60
 -10  -5  -2   98.69    9.50
 -10  -5  -2   85.19    9.40
 -10  -5  -2   78.99    9.90
 -10  -5  -2   82.09    9.10
 -10  -5  -2   88.89    8.10
  10   5   2   85.39    5.60
 -10   5  -2   97.49    8.50
 -10   5  -2   83.29    6.90
  10   5   2   97.79    5.90
 -10   5  -2   98.99    7.00
 -10   5  -2   89.59    9.50
 -11  -5  -2   -0.20    5.90
 -11  -5  -2    2.10    5.90
 -11  -5  -2    1.00    3.50
 -11  -5  -2   13.00    5.60
 -11   5  -2   10.90    5.80
 -11   5  -2    7.80    7.20
 -11   5  -2    7.50    6.00
 -11  -6   2   23.00    5.00
 -11  -6   2   34.10    6.90
 -11  -6   2   35.30    7.20
  11   6  -2   29.50    6.20
 -11   6   2   28.10    6.80
 -11   6   2   29.90    7.60
 -11   6   2   24.50    4.20
 -11   6   2   25.60    3.50
 -10  -6   2   91.79    9.20
 -10  -6   2   89.99   11.00
 -10  -6   2   97.29    7.70
 -10  -6   2   95.19    9.10
  10  -6  -2   89.99    5.40
 -10  -6   2  107.79    9.80
 -10   6   2   96.29    5.70
 -10   6   2   93.69    9.50
  10   6  -2   95.09    9.40
  10   6  -2   91.29    9.20
 -10   6   2   91.09    6.70
 -10   6   2   88.79    7.10
 -10   6   2   94.99    9.10
  10   6  -2   91.19    9.50
 -10   6   2   73.99    9.60
  -9  -6   2  181.28    9.50
  -9  -6   2  178.08   10.30
   9  -6  -2  162.98   10.20
   9  -6  -2  177.58    6.60
  -9  -6   2  173.38   10.20
  -9  -6   2  184.48   11.30
  -9  -6   2  170.28   10.50
  -9  -6   2  185.88   10.30
   9  -6  -2  170.08    7.00
   9   6  -2  187.68   10.70
  -9   6   2  185.48    7.20
  -9   6   2  180.98    9.40
   9   6  -2  155.28   10.60
  -9   6   2  173.28    9.80
   9   6  -2  154.68    8.20
  -9   6   2  178.58   10.30
  -9   6   2  190.48    7.40
  -9   6   2  175.18    8.00
   9   6  -2  177.18    9.70
   9   6  -2  190.58   12.10
  -8  -6   2  149.88    9.60
  -8  -6   2  144.99    8.60
   8  -6  -2  140.99    8.70
  -8  -6   2  154.38    9.20
   8  -6  -2  133.19    7.50
   8  -6  -2  141.49    6.30
  -8   6   2  147.59    8.10
   8   6  -2  147.99   10.20
  -8   6   2  138.99    8.00
   8   6  -2  141.29    7.50
  -8   6   2  146.89   10.40
   8   6  -2  146.99    9.30
   8   6  -2  146.19    9.20
   8   6  -2  141.79    8.10
  -8   6   2  154.18    7.10
  -8   6   2  141.99    6.40
  -7  -6   2   -0.50    3.80
   7  -6  -2   -0.20    2.30
  -7  -6   2   -1.20    3.90
   7  -6  -2    4.50    3.40
  -7  -6   2    0.70    3.70
   7  -6  -2   -0.20    1.60
  -7  -6   2    1.20    3.20
   7   6  -2    2.70    2.70
   7   6  -2   -1.90    3.10
  -7   6   2    2.90    3.20
  -7   6   2   -9.90    3.60
   7   6  -2    5.50    3.80
  -7   6   2    2.00    2.80
  -7   6   2    1.80    3.10
  -7   6   2    2.20    2.20
   7   6  -2   -0.70    4.30
   7   6  -2   -0.60    2.90
  -6  -6   2  786.92   23.80
   6  -6  -2  760.12   23.10
  -6  -6   2  783.42   23.80
  -6  -6   2  800.12   24.40
   6  -6  -2  839.32   22.20
  -6  -6   2  808.22   23.60
  -6  -6   2  823.62   23.70
   6  -6  -2  791.02   22.10
  -6   6   2  816.42   22.40
   6   6  -2  787.42   24.00
   6   6  -2  875.91   24.40
   6   6  -2  816.22   23.40
  -6   6   2  772.92   22.40
   6   6  -2  812.02   24.30
  -6   6   2  831.92   23.50
   6   6  -2  812.22   23.30
  -6   6   2  805.42   22.90
   5  -6  -2  350.66    9.40
   5  -6  -2  346.97    9.40
   5  -6  -2  340.87   10.70
   5  -6  -2  332.37   10.70
  -5  -6   2  348.47   12.20
  -5  -6   2  337.27   12.30
   5  -6  -2  333.27   11.40
  -5  -6   2  339.37   11.90
  -5  -6   2  344.77   12.00
  -5  -6   2  344.87   11.90
  -5   6   2  346.97   11.70
  -5   6   2  355.36   10.90
   5   6  -2  332.37   11.70
  -5   6   2  329.17   11.10
   5   6  -2  361.66   12.60
   5   6  -2  345.37   12.40
   5   6  -2  352.96   12.50
   5   6  -2  346.27   11.60
  -5   6   2  342.07   11.40
   4  -6  -2    1.30    1.70
   4  -6  -2    1.60    1.60
  -4  -6   2   -0.50    2.60
   4  -6  -2   -0.70    2.20
  -4  -6   2   -0.90    2.60
   4  -6  -2    0.50    1.60
  -4  -6   2    1.80    2.80
   4  -6  -2   -1.30    1.10
  -4  -6   2   -0.30    2.50
  -4  -6   2    0.30    2.50
  -4   6   2    2.30    2.40
  -4   6   2    0.20    2.10
  -4   6   2    1.80    2.00
   4   6  -2   -0.90    2.60
   4   6  -2    4.60    3.30
   4   6  -2    3.80    2.90
  -4   6   2    0.30    2.60
   4   6  -2    1.30    2.40
  -4   6   2    3.40    2.00
   4   6  -2    0.40    2.10
   3  -6  -2  289.77    9.20
   3  -6  -2  303.97    9.10
   3  -6  -2  281.57    9.70
   3  -6  -2  281.47    9.40
  -3  -6   2  291.37   10.10
  -3  -6   2  272.67   10.40
  -3  -6   2  284.37   10.20
   3  -6  -2  290.67    9.60
  -3  -6   2  270.47    9.90
  -3  -6   2  295.17   10.10
   3   6  -2  293.07   10.00
  -3   6   2  288.17    9.50
  -3   6   2  283.27   10.00
   3   6  -2  282.37   10.10
  -3   6   2  288.17    9.80
   3   6  -2  286.67    9.90
   3   6  -2  277.77   10.10
  -3   6   2  283.47    9.60
   3   6  -2  301.27   10.60
  -3   6   2  290.07    9.60
  -2  -6   2  896.41   24.60
   2  -6  -2  906.01   24.40
  -2  -6   2  882.11   25.00
  -2  -6   2  899.81   24.70
   2  -6  -2  904.31   24.60
   2  -6  -2  912.41   24.60
  -2  -6   2  902.01   24.80
   2  -6  -2  864.01   24.10
   2  -6  -2  878.71   24.50
  -2  -6   2  918.91   24.70
  -2   6   2  860.31   24.40
  -2   6   2  880.61   24.60
  -2   6   2  855.11   24.40
  -2   6   2  887.21   24.70
   2   6  -2  876.31   24.60
   2   6  -2  901.01   25.20
   2   6  -2  903.71   24.70
   2   6  -2  876.61   24.60
  -2   6   2  877.21   24.90
   2   6  -2  921.81   25.00
  -1  -6   2    2.80    2.00
  -1  -6   2   -2.10    1.80
  -1  -6   2    2.10    1.90
  -1  -6   2    0.90    2.00
   1  -6  -2    1.80    1.30
   1  -6  -2    0.60    2.00
  -1  -6   2   -0.80    1.80
  -1  -6   2    1.00    2.20
   1  -6  -2    2.70    1.70
   1  -6  -2    2.10    2.00
   1  -6  -2   -2.00    2.00
   1  -6  -2   -1.00    2.00
  -1   6   2    1.70    2.40
   1   6  -2    1.00    2.10
  -1   6   2   -1.70    2.10
  -1   6   2    0.90    2.10
   1   6  -2    1.10    1.70
  -1   6   2    1.50    1.70
   1   6  -2   -0.20    1.60
   1   6  -2    0.30    2.20
   1   6  -2    0.60    2.40
  -1   6   2   -1.50    2.30
   0  -6  -2   79.69    4.60
   0  -6   2   87.89    4.60
   0  -6  -2   84.59    5.00
   0  -6  -2   91.29    5.00
   0  -6  -2   88.49    4.10
   0  -6   2   84.39    4.30
   0  -6   2   85.49    4.90
   0  -6  -2   94.39    5.20
   0  -6   2   84.19    4.70
   0  -6   2   85.89    4.40
   0  -6   2   82.49    4.10
   0  -6  -2   92.59    4.90
   0   6  -2   77.89    4.00
   0   6  -2   85.49    5.20
   0   6   2   87.19    5.00
   0   6   2   84.89    5.10
   0   6  -2   87.69    4.70
   0   6   2   89.49    4.60
   0   6  -2   92.39    4.50
   0   6  -2   84.39    4.60
   0   6   2   87.29    5.50
  -1  -6  -2  903.91   24.70
   1  -6   2  924.71   24.00
  -1  -6  -2  899.01   24.90
  -1  -6  -2  843.72   25.00
   1  -6   2  894.21   24.60
  -1  -6  -2  905.21   24.80
   1  -6   2  887.41   23.80
  -1  -6  -2  897.61   24.30
  -1  -6  -2  923.51   25.30
   1  -6   2  912.61   24.40
  -1   6  -2  907.51   24.80
  -1   6  -2  879.01   24.30
   1   6   2  903.01   24.80
   1   6   2  854.51   25.10
   1   6   2  883.41   24.70
   1   6   2  926.41   25.10
   1   6   2  885.11   24.30
  -1   6  -2  880.31   24.20
  -1   6  -2  889.81   23.40
  -1   6  -2  870.31   24.30
  -2  -6  -2  209.58    8.30
   2  -6   2  215.58    7.30
   2  -6   2  219.88    7.00
  -2  -6  -2  209.08    8.10
   2  -6   2  218.78    7.10
   2  -6   2  218.58    7.60
  -2  -6  -2  216.88    8.30
  -2  -6  -2  200.98    8.30
  -2  -6  -2  219.08    8.10
   2   6   2  221.08    8.20
   2   6   2  224.08    8.10
   2   6   2  224.78    8.90
  -2   6  -2  217.18    7.50
  -2   6  -2  218.18    8.00
   2   6   2  215.48    8.10
  -2   6  -2  224.78    6.20
  -2   6  -2  224.98    7.60
  -2   6  -2  212.58    7.40
  -2   6  -2  234.78    7.60
   2   6   2  219.08    8.70
   3  -6   2   26.10    3.00
  -3  -6  -2   22.10    3.20
  -3  -6  -2   21.30    3.30
  -3  -6  -2   32.40    4.00
   3  -6   2   25.70    1.90
   3  -6   2   25.60    2.00
  -3  -6  -2   22.10    3.10
   3  -6   2   22.40    2.90
   3  -6   2   24.30    2.80
  -3   6  -2   22.30    3.90
  -3   6  -2   22.70    2.80
   3   6   2   28.60    3.50
   3   6   2   23.90    3.70
   3   6   2   20.50    3.00
  -3   6  -2   25.30    3.10
  -3   6  -2   23.60    2.70
   3   6   2   27.90    3.70
  -3   6  -2   22.20    2.50
   3   6   2   20.50    3.40
  -4  -6  -2  740.53   21.50
   4  -6   2  724.73   20.10
  -4  -6  -2  744.13   21.30
  -4  -6  -2  742.83   21.30
  -4  -6  -2  726.93   21.80
   4  -6   2  741.83   20.00
  -4  -6  -2  729.13   21.30
   4  -6   2  725.93   19.70
   4   6   2  755.52   21.80
  -4   6  -2  738.23   20.00
  -4   6  -2  709.93   20.30
   4   6   2  777.52   21.70
  -4   6  -2  749.73   19.90
   4   6   2  688.03   26.00
  -4   6  -2  720.83   20.30
   4   6   2  665.63   21.70
  -4   6  -2  736.43   20.10
  -5  -6  -2  423.06   14.40
  -5  -6  -2  442.36   14.60
  -5  -6  -2  441.36   14.30
   5  -6   2  442.96   12.50
   5  -6   2  439.06   13.40
  -5  -6  -2  452.65   14.40
   5  -6   2  438.16   12.40
  -5  -6  -2  454.75   15.30
  -5   6  -2  441.86   13.60
  -5   6  -2  431.06   12.70
   5   6   2  438.56   14.10
   5   6   2  439.36   14.00
   5   6   2  439.36   14.90
   5   6   2  465.85   15.00
  -5   6  -2  431.16   13.20
   5   6   2  463.85   14.90
  -5   6  -2  426.46   12.80
  -5   6  -2  439.56   12.60
  -6  -6  -2    5.40    2.90
  -6  -6  -2    1.10    2.90
  -6  -6  -2    1.40    3.50
   6  -6   2    2.70    1.30
  -6  -6  -2    1.10    2.90
  -6  -6  -2    2.90    3.30
   6  -6   2    2.80    3.00
   6  -6   2    2.50    1.50
   6   6   2   -3.00    3.40
   6   6   2   -4.00    2.70
  -6   6  -2    3.30    2.00
  -6   6  -2    3.30    1.50
  -6   6  -2    1.60    2.10
   6   6   2   -1.30    3.10
  -6   6  -2    1.30    3.10
   6   6   2   -1.70    4.10
  -6   6  -2    0.80    1.70
   6   6   2    3.10    2.50
  -6   6  -2    0.80    2.30
  -7  -6  -2  221.28   10.20
  -7  -6  -2  217.08    9.90
  -7  -6  -2  224.48   10.80
   7  -6   2  199.68    6.80
  -7  -6  -2  219.08    9.30
   7  -6   2  221.78    6.10
  -7   6  -2  199.78    7.90
   7   6   2  207.28    9.20
  -7   6  -2  219.38    9.40
   7   6   2  221.38   10.80
   7   6   2  229.28   10.30
  -7   6  -2  217.68    6.90
  -7   6  -2  213.18    8.10
   7   6   2  208.98    8.60
  -7   6  -2  223.98    7.30
  -7   6  -2  216.88    6.80
   7   6   2  212.18   10.40
  -8  -6  -2   93.09    9.00
  -8  -6  -2  105.39    8.40
  -8  -6  -2   92.99    8.50
  -8  -6  -2   94.29    6.60
  -8  -6  -2   99.59    8.00
   8   6   2   99.79    9.50
   8   6   2  109.49    7.80
   8   6   2   96.99    7.40
  -8   6  -2  101.99    5.60
  -8   6  -2   95.29    7.80
  -8   6  -2  117.39    6.30
   8   6   2   91.09    5.80
   8   6   2  102.39    8.00
  -8   6  -2   97.99    3.70
  -9  -6  -2   -0.80    4.50
  -9  -6  -2   -5.00    4.60
  -9  -6  -2    3.70    4.90
  -9  -6  -2    0.10    2.90
  -9  -6  -2    6.10    5.10
  -9   6  -2    5.80    3.40
   9   6   2    2.10    4.40
  -9   6  -2    5.60    3.50
  -9   6  -2   -2.50    4.90
  -9   6  -2    4.00    3.50
   9   6   2    4.80    6.40
   9   6   2   -0.50    5.70
 -10  -6  -2   35.30    6.20
 -10  -6  -2   35.10    6.30
 -10  -6  -2   37.50    7.90
 -10   6  -2   37.20    4.90
 -10   6  -2   39.70    5.10
  10   6   2   41.90    5.20
 -10   6  -2   40.00    5.00
 -10   6  -2   31.90    7.20
 -11  -6  -2  160.18   16.40
 -11  -6  -2  162.68   13.10
 -11  -6  -2  148.39   10.20
 -11  -6  -2  157.88   13.60
 -11   6  -2  161.58   13.20
 -11   7   2   65.19    6.00
 -11   7   2   81.39    8.70
 -10  -7   2  101.59    9.10
 -10  -7   2  105.99    9.10
 -10  -7   2  129.79   10.10
 -10  -7   2  109.89   10.40
  10  -7  -2   87.59    5.80
 -10   7   2  103.49    7.60
 -10   7   2   90.99   10.70
  10   7  -2   79.89   10.60
 -10   7   2   78.99    8.80
 -10   7   2  114.49   10.40
 -10   7   2   93.49    6.10
  10   7  -2  115.39   11.60
  10   7  -2  101.59   11.30
  -9  -7   2   20.30    5.10
  -9  -7   2   17.80    6.80
   9  -7  -2   17.70    3.40
  -9  -7   2   10.20    5.30
  -9  -7   2   20.20    5.00
  -9  -7   2    8.80    4.60
   9  -7  -2    0.40    5.70
   9  -7  -2   14.60    2.80
  -9   7   2   13.50    5.20
  -9   7   2   12.70    3.90
  -9   7   2   15.90    3.10
   9   7  -2    9.80    5.20
   9   7  -2   21.60    7.60
  -9   7   2   12.00    5.80
   9   7  -2   23.00    6.00
  -9   7   2   19.40    5.20
  -8  -7   2  288.57   13.20
   8  -7  -2  281.27   12.00
   8  -7  -2  268.37    9.30
  -8  -7   2  270.07   13.20
  -8  -7   2  277.37   12.30
  -8  -7   2  288.77   12.10
   8  -7  -2  302.57    9.90
  -8   7   2  276.67    9.80
   8   7  -2  264.87   11.70
  -8   7   2  279.57   12.30
   8   7  -2  279.17   12.20
   8   7  -2  294.17   13.90
  -8   7   2  305.37   11.70
  -8   7   2  277.47   11.60
  -8   7   2  285.87   10.50
   8   7  -2  280.77   11.70
   8   7  -2  269.47   15.00
   7  -7  -2   10.40    4.00
  -7  -7   2   10.20    4.50
  -7  -7   2    8.10    3.60
  -7  -7   2   10.40    4.20
  -7  -7   2    8.70    4.50
   7  -7  -2   10.40    3.00
  -7  -7   2    4.60    4.50
   7   7  -2   15.70    4.90
   7   7  -2   12.10    5.20
   7   7  -2   15.00    3.90
  -7   7   2   11.40    4.60
  -7   7   2    5.30    3.40
   7   7  -2    6.40    4.20
  -7   7   2    4.30    6.70
   7   7  -2    8.10    3.70
  -7   7   2    5.00    2.50
  -7   7   2    9.30    3.70
  -6  -7   2   57.39    5.40
  -6  -7   2   54.59    5.90
   6  -7  -2   62.19    5.00
   6  -7  -2   57.19    4.00
  -6  -7   2   57.49    6.30
   6  -7  -2   60.59    5.80
  -6  -7   2   63.39    6.00
   6   7  -2   60.59    6.30
   6   7  -2   45.20    4.80
   6   7  -2   66.29    6.50
   6   7  -2   63.79    6.00
   6   7  -2   60.59    7.10
  -6   7   2   62.79    6.40
  -6   7   2   57.89    5.60
  -6   7   2   60.89    6.10
  -6   7   2   53.49    4.50
  -5  -7   2   90.29    7.00
  -5  -7   2   93.59    6.50
   5  -7  -2  105.19    5.20
  -5  -7   2   87.49    6.30
   5  -7  -2  104.69    4.10
  -5  -7   2  103.99    7.40
   5  -7  -2  100.39    6.20
   5  -7  -2  101.89    4.00
  -5  -7   2   99.49    6.80
   5  -7  -2   97.39    5.60
   5   7  -2   92.99    6.40
  -5   7   2  104.49    6.60
  -5   7   2   91.99    6.50
   5   7  -2  110.59    6.20
   5   7  -2  101.59    7.40
   5   7  -2  107.89    7.40
  -5   7   2  103.59    5.50
  -5   7   2   96.49    5.90
   5   7  -2   85.69    6.60
  -5   7   2  104.89    6.00
  -4  -7   2  136.79    7.70
  -4  -7   2  138.99    7.40
  -4  -7   2  139.39    7.60
   4  -7  -2  143.49    6.40
  -4  -7   2  137.29    7.50
  -4  -7   2  147.39    7.30
   4  -7  -2  137.19    6.70
   4  -7  -2  144.29    5.80
   4  -7  -2  147.49    5.70
   4   7  -2  151.28    7.50
   4   7  -2  136.79    6.60
  -4   7   2  140.49    7.20
   4   7  -2  139.89    7.90
  -4   7   2  130.89    6.80
   4   7  -2  143.39    7.20
  -4   7   2  147.89    6.80
  -4   7   2  139.99    6.30
   4   7  -2  141.09    8.20
  -4   7   2  138.69    7.40
  -3  -7   2  401.16   12.80
  -3  -7   2  383.46   12.70
  -3  -7   2  398.76   13.00
  -3  -7   2  383.46   13.00
   3  -7  -2  383.76   12.00
   3  -7  -2  379.06   12.30
  -3  -7   2  364.46   12.80
   3  -7  -2  387.86   12.30
   3  -7  -2  334.87   12.30
   3  -7  -2  381.76   11.70
  -3   7   2  378.96   13.00
  -3   7   2  374.06   12.20
  -3   7   2  380.06   12.30
  -3   7   2  381.66   12.60
   3   7  -2  396.96   13.40
  -3   7   2  384.56   12.40
   3   7  -2  384.46   12.80
   3   7  -2  385.16   13.20
   3   7  -2  376.86   12.70
   3   7  -2  388.86   12.90
  -2  -7   2  340.57   11.40
  -2  -7   2  361.26   11.70
   2  -7  -2  363.96   11.40
   2  -7  -2  341.17    9.30
   2  -7  -2  354.86   11.10
   2  -7  -2  349.47   11.50
  -2  -7   2  311.77   12.70
   2  -7  -2  320.57   11.40
  -2  -7   2  357.96   11.80
  -2  -7   2  334.47   11.60
   2  -7  -2  343.57   11.40
  -2   7   2  351.26   11.50
   2   7  -2  346.57   12.00
   2   7  -2  364.16   12.30
   2   7  -2  334.27   11.60
  -2   7   2  335.27   11.70
  -2   7   2  349.67   11.50
  -2   7   2  335.57   11.20
   2   7  -2  344.97   11.50
  -2   7   2  347.17   12.10
   2   7  -2  340.77   11.40
  -1  -7   2  281.47    9.50
   1  -7  -2  290.77   10.00
  -1  -7   2  275.87    9.90
   1  -7  -2  268.37   10.10
   1  -7  -2  287.67    8.40
  -1  -7   2  275.07    9.60
   1  -7  -2  269.97    9.90
  -1  -7   2  268.37   10.10
   1  -7  -2  292.57    9.90
   1  -7  -2  287.57    9.70
  -1  -7   2  276.87    9.70
  -1  -7   2  273.67    9.70
   1   7  -2  275.87    9.40
  -1   7   2  283.27   10.60
   1   7  -2  294.67   10.20
  -1   7   2  270.77    9.90
  -1   7   2  266.67    9.60
  -1   7   2  282.67   10.10
   1   7  -2  280.57    9.90
   1   7  -2  297.07   10.60
   0  -7   2  625.54   18.70
   0  -7  -2  636.04   17.60
   0  -7   2  610.14   18.30
   0  -7  -2  655.83   18.70
   0  -7   2  614.34   17.90
   0  -7  -2  648.24   18.80
   0  -7   2  637.14   17.60
   0  -7  -2  667.53   18.80
   0  -7   2  659.63   18.20
   0  -7  -2  616.84   18.30
   0  -7  -2  636.04   19.00
   0  -7   2  644.14   18.40
   0   7   2  624.34   19.10
   0   7  -2  636.04   18.50
   0   7  -2  616.34   17.50
   0   7  -2  592.34   18.20
   0   7   2  627.94   18.80
   0   7   2  603.04   18.50
   0   7  -2  626.34   18.20
   0   7  -2  665.23   19.00
  -1  -7  -2   70.39    5.40
  -1  -7  -2   67.89    5.10
  -1  -7  -2   64.39    5.00
   1  -7   2   64.19    4.00
   1  -7   2   66.89    4.70
   1  -7   2   55.79    4.70
   1  -7   2   73.99    4.50
   1  -7   2   65.29    4.90
  -1  -7  -2   68.69    4.70
  -1  -7  -2   62.99    5.10
  -1   7  -2   68.09    4.70
   1   7   2   68.59    5.40
   1   7   2   69.19    5.80
  -1   7  -2   70.29    4.50
  -1   7  -2   64.69    4.70
  -1   7  -2   68.79    5.30
  -1   7  -2   64.29    3.40
   1   7   2   63.19    4.60
   1   7   2   70.19    5.60
   1   7   2   59.69    4.90
  -2  -7  -2   34.40    3.90
   2  -7   2   35.90    4.00
   2  -7   2   38.80    3.60
  -2  -7  -2   35.90    4.20
  -2  -7  -2   27.50    3.40
   2  -7   2   38.60    3.40
   2  -7   2   33.80    3.70
  -2  -7  -2   38.70    4.80
   2  -7   2   33.60    3.80
  -2  -7  -2   32.60    4.30
  -2  -7  -2   42.60    4.70
  -2   7  -2   30.50    3.80
  -2   7  -2   32.90    3.60
  -2   7  -2   35.10    3.40
   2   7   2   31.70    3.70
  -2   7  -2   34.60    2.10
   2   7   2   30.10    4.10
   2   7   2   48.00    4.60
  -2   7  -2   31.30    3.80
   2   7   2   28.00    3.50
   2   7   2   33.40    4.20
  -2   7  -2   35.70    4.00
  -3  -7  -2  302.97   11.00
  -3  -7  -2  301.37   11.20
   3  -7   2  285.87    9.80
   3  -7   2  307.87    8.80
  -3  -7  -2  303.27   11.00
   3  -7   2  297.67    8.80
   3  -7   2  297.77    9.50
  -3  -7  -2  305.27   10.90
   3  -7   2  279.07    9.50
  -3  -7  -2  292.87   11.00
  -3   7  -2  300.47   10.00
  -3   7  -2  306.17    9.80
   3   7   2  299.87   11.30
   3   7   2  299.77   10.70
  -3   7  -2  297.87   10.50
   3   7   2  301.57   10.40
   3   7   2  307.57   11.10
  -3   7  -2  288.37    9.80
   3   7   2  317.07   11.60
  -3   7  -2  297.47    9.90
   4  -7   2    4.20    2.10
  -4  -7  -2    3.80    3.30
  -4  -7  -2    3.90    2.80
  -4  -7  -2    2.80    3.00
  -4  -7  -2    5.00    2.30
   4  -7   2    0.20    1.60
  -4  -7  -2    1.50    3.10
   4  -7   2    4.40    2.30
   4   7   2   -0.50    2.80
  -4   7  -2    2.30    2.70
   4   7   2    5.10    3.80
   4   7   2   -1.20    2.90
  -4   7  -2    2.50    2.20
  -4   7  -2    0.50    2.40
  -4   7  -2    1.40    2.60
   4   7   2    0.90    2.40
  -4   7  -2    3.30    2.10
   4   7   2   -2.60    3.10
  -5  -7  -2    6.30    3.60
  -5  -7  -2    5.70    2.60
  -5  -7  -2    3.50    3.10
  -5  -7  -2    7.10    3.70
   5  -7   2    2.30    2.00
   5  -7   2    2.50    2.60
   5  -7   2    1.00    1.60
  -5  -7  -2   -0.50    2.90
  -5   7  -2    3.30    2.40
   5   7   2   -0.10    3.20
   5   7   2    2.50    3.80
  -5   7  -2    1.20    2.30
   5   7   2   -1.50    2.90
  -5   7  -2    2.70    2.00
   5   7   2    5.60    3.00
   5   7   2    5.40    4.30
  -5   7  -2    1.10    2.90
  -5   7  -2    2.60    2.80
   6  -7   2   17.10    2.30
  -6  -7  -2   19.90    4.60
  -6  -7  -2   21.70    3.60
   6  -7   2   21.10    3.80
  -6  -7  -2   20.10    4.80
   6  -7   2   20.00    2.20
  -6  -7  -2   23.50    4.20
   6   7   2   26.00    4.90
  -6   7  -2   22.30    3.90
   6   7   2   15.60    3.70
   6   7   2   18.40    5.10
  -6   7  -2   17.20    3.00
  -6   7  -2   13.10    2.70
   6   7   2   20.00    4.30
   6   7   2   13.00    3.30
  -6   7  -2   17.50    3.50
   7  -7   2    3.60    1.80
  -7  -7  -2    4.20    3.70
  -7  -7  -2   10.00    3.70
  -7  -7  -2    2.50    4.10
  -7  -7  -2    1.20    6.60
   7  -7   2    3.60    1.60
  -7  -7  -2   11.00    5.10
   7  -7   2   -0.10    3.80
   7   7   2    4.60    3.90
  -7   7  -2    2.10    2.00
   7   7   2    2.60    3.00
   7   7   2    3.10    5.50
  -7   7  -2    6.60    2.40
  -7   7  -2    2.90    2.90
   7   7   2   11.80    4.20
   7   7   2    0.50    4.50
  -7   7  -2    3.80    4.00
  -7   7  -2    3.90    3.20
  -8  -7  -2   -7.40    4.10
  -8  -7  -2   -1.70    3.50
  -8  -7  -2    2.50    4.70
  -8  -7  -2    4.80    4.20
  -8  -7  -2    3.70    5.10
  -8   7  -2    5.10    3.50
   8   7   2    0.40    5.90
  -8   7  -2   -2.20    2.00
   8   7   2    3.40    4.80
   8   7   2    5.10    3.10
  -8   7  -2   -9.60    4.60
  -8   7  -2    1.00    1.80
   8   7   2    6.60    4.40
   8   7   2    0.20    4.20
  -9  -7  -2  162.58   11.00
  -9  -7  -2  181.38    9.60
  -9  -7  -2  163.88   12.70
  -9  -7  -2  169.38   10.60
  -9  -7  -2  192.48   12.60
   9   7   2  177.68   10.60
  -9   7  -2  163.88    9.40
  -9   7  -2  169.08    6.70
   9   7   2  179.18   11.30
  -9   7  -2  158.68   11.00
  -9   7  -2  189.48    9.20
   9   7   2  194.78   13.60
 -10  -7  -2   36.00    7.00
 -10  -7  -2   26.70    6.00
 -10   7  -2   37.90    5.40
 -10   7  -2   30.60    7.60
  10   7   2   30.50    6.30
 -10  -8   2   65.39    8.40
 -10  -8   2   80.49    8.10
 -10  -8   2   89.59   10.70
 -10  -8   2  104.99   10.50
  10   8  -2   74.99    9.50
 -10   8   2  110.29   12.20
 -10   8   2   80.09    6.40
  10   8  -2   68.19    8.80
 -10   8   2   75.69    8.10
 -10   8   2   91.69   11.30
  -9  -8   2   93.69    9.40
  -9  -8   2  107.69   10.30
  -9  -8   2   97.59    9.70
   9  -8  -2   84.89    8.60
   9   8  -2   83.99    9.90
   9   8  -2   68.29    8.10
  -9   8   2   77.49    7.60
   9   8  -2   81.89   10.40
  -9   8   2   92.59   11.40
  -9   8   2   79.39    6.10
  -9   8   2   94.29   10.30
  -9   8   2   98.99    8.00
   8  -8  -2  100.89   10.40
  -8  -8   2   78.89    8.80
  -8  -8   2   73.39    7.90
   8  -8  -2   69.89    5.10
   8  -8  -2   68.59    6.20
  -8  -8   2   81.39    8.60
  -8   8   2   75.79    7.40
   8   8  -2   84.79    9.30
  -8   8   2   76.39    8.60
  -8   8   2   67.59    8.70
  -8   8   2   80.99    8.90
   8   8  -2   54.69    6.50
   8   8  -2   90.09   10.30
   8   8  -2   74.39    8.00
  -8   8   2   77.49    5.60
   7  -8  -2   -2.60    2.30
  -7  -8   2   -0.20    3.10
  -7  -8   2   -6.50    5.20
   7  -8  -2    0.10    3.20
  -7  -8   2    3.30    3.90
   7  -8  -2   -0.40    4.30
  -7  -8   2    2.80    4.70
  -7  -8   2   -0.20    4.50
   7   8  -2    2.50    4.80
   7   8  -2    2.90    4.40
  -7   8   2   -4.60    3.80
   7   8  -2   -5.00    4.90
   7   8  -2    4.00    5.70
  -7   8   2   -1.40    2.40
  -7   8   2    1.80    4.00
   6  -8  -2   94.09    6.30
  -6  -8   2   90.09    8.50
  -6  -8   2  103.99    8.40
   6  -8  -2   88.79    5.40
  -6  -8   2   93.49    7.00
   6  -8  -2   93.49    7.00
  -6  -8   2  102.59    6.80
  -6   8   2   98.39    7.70
  -6   8   2   97.99    7.00
   6   8  -2   99.99    8.20
   6   8  -2  100.49    8.80
  -6   8   2  106.09    7.90
   6   8  -2   95.89    7.00
  -6   8   2   99.79    5.80
   6   8  -2  105.19    7.60
  -6   8   2   81.19    7.00
   6   8  -2   95.99    9.60
  -5  -8   2   71.49    6.40
   5  -8  -2   80.09    4.10
   5  -8  -2   83.89    5.80
  -5  -8   2   67.39    7.40
   5  -8  -2   67.69    5.00
   5  -8  -2   77.89    4.10
  -5  -8   2   80.69    7.50
  -5  -8   2   78.59    7.50
   5  -8  -2   80.99    6.20
  -5  -8   2   71.49    6.80
   5   8  -2   75.39    5.90
  -5   8   2   72.09    6.10
   5   8  -2   74.49    8.30
   5   8  -2   81.09    6.60
   5   8  -2   77.19    9.40
  -5   8   2   85.39    7.30
  -5   8   2   72.49    6.20
  -5   8   2   74.69    5.30
  -5   8   2   77.79    6.70
   5   8  -2   71.99    6.90
  -4  -8   2   41.10    5.10
   4  -8  -2   31.80    3.50
  -4  -8   2   46.20    5.10
   4  -8  -2   32.10    4.00
  -4  -8   2   29.60    4.40
  -4  -8   2   37.50    4.90
  -4  -8   2   35.40    4.70
   4  -8  -2   37.30    4.20
   4  -8  -2   41.40    4.30
  -4   8   2   37.00    4.60
   4   8  -2   36.60    4.60
  -4   8   2   31.80    4.00
   4   8  -2   32.60    4.70
   4   8  -2   45.80    5.10
  -4   8   2   41.20    5.00
   4   8  -2   31.70    4.50
  -4   8   2   40.50    4.30
   4   8  -2   39.30    5.40
  -4   8   2   38.00    4.80
  -3  -8   2  221.98    9.20
   3  -8  -2  218.88    9.20
  -3  -8   2  222.48    9.40
   3  -8  -2  211.58    8.60
   3  -8  -2  216.38    8.20
   3  -8  -2  220.28    8.50
  -3  -8   2  227.48    9.30
  -3  -8   2  217.88    9.20
   3  -8  -2  199.78   10.30
  -3   8   2  214.58    9.20
   3   8  -2  226.88   10.00
  -3   8   2  217.68    9.10
   3   8  -2  205.58    8.80
   3   8  -2  220.58    9.50
   3   8  -2  230.58   10.10
  -3   8   2  207.68    8.60
  -3   8   2  204.88    8.70
   3   8  -2  195.68   13.10
  -3   8   2  219.18    9.70
  -2  -8   2  146.59    7.40
  -2  -8   2  155.08    7.40
  -2  -8   2  132.29    7.20
   2  -8  -2  150.88    7.40
   2  -8  -2  149.29    6.60
   2  -8  -2  133.99    7.20
   2  -8  -2  151.18    7.20
  -2  -8   2  139.89    7.40
  -2  -8   2  136.49    7.20
  -2  -8   2  140.69    7.70
   2  -8  -2  138.29    6.80
   2   8  -2  152.68    8.10
  -2   8   2  142.39    7.60
  -2   8   2  143.99    7.10
   2   8  -2  135.89    7.40
  -2   8   2  137.79    6.90
   2   8  -2  140.89    6.80
   2   8  -2  139.39    7.00
   2   8  -2  147.19    8.10
  -2   8   2  153.08    8.00
  -2   8   2  148.79    7.50
   1  -8  -2   13.80    2.00
  -1  -8   2   11.40    3.20
   1  -8  -2    9.40    2.60
   1  -8  -2   14.80    3.30
   1  -8  -2    8.80    3.20
  -1  -8   2   11.60    2.80
  -1  -8   2    8.40    2.90
  -1  -8   2   12.20    3.00
   1  -8  -2   11.00    3.00
  -1  -8   2   16.20    3.20
  -1  -8   2   11.60    3.50
   1   8  -2   11.10    3.50
  -1   8   2   14.00    2.90
  -1   8   2    8.00    3.40
  -1   8   2    9.80    3.20
  -1   8   2   11.00    3.30
   1   8  -2   11.20    3.20
   1   8  -2   13.00    2.50
   1   8  -2   11.00    3.40
   1   8  -2   10.00    2.70
   0  -8   2  964.20   26.40
   0  -8   2  955.50   26.70
   0  -8  -2  922.81   26.90
   0  -8  -2  982.60   27.00
   0  -8  -2  936.81   27.30
   0  -8   2  956.50   26.70
   0  -8   2  913.71   27.10
   0  -8  -2  959.80   26.70
   0  -8   2  957.10   26.20
   0  -8   2 1013.40   25.90
   0  -8  -2  920.91   25.60
   0  -8  -2  951.90   27.00
   0   8  -2  949.80   27.30
   0   8  -2  918.21   26.50
   0   8  -2  932.91   26.70
   0   8   2  951.60   27.60
   0   8  -2  973.80   25.70
   0   8   2  949.80   27.10
   0   8  -2  955.70   26.90
   0   8   2  933.51   26.90
   0   8   2  909.31   26.60
  -1  -8  -2  398.36   13.00
   1  -8   2  411.36   13.30
   1  -8   2  426.16   12.90
   1  -8   2  409.16   13.10
  -1  -8  -2  418.46   14.20
  -1  -8  -2  423.26   14.00
   1  -8   2  397.66   13.50
   1  -8   2  408.26   12.60
  -1  -8  -2  426.36   13.70
   1   8   2  403.06   13.00
  -1   8  -2  400.96   13.10
  -1   8  -2  413.76   14.00
   1   8   2  415.56   14.10
   1   8   2  410.16   13.70
   1   8   2  423.46   14.60
  -1   8  -2  401.96   11.80
  -1   8  -2  402.06   13.30
   1   8   2  416.26   13.60
  -1   8  -2  422.06   13.40
   2  -8   2  329.67   11.00
  -2  -8  -2  322.67   11.50
   2  -8   2  317.97   10.90
   2  -8   2  313.07   10.30
  -2  -8  -2  315.07   11.80
   2  -8   2  314.57   10.90
  -2  -8  -2  318.97   11.50
   2  -8   2  339.87   10.40
  -2  -8  -2  328.07   11.90
  -2  -8  -2  332.17   12.00
  -2  -8  -2  321.57   12.10
   2   8   2  306.37   11.50
   2   8   2  327.77   11.70
   2   8   2  342.97   12.60
  -2   8  -2  319.27    9.00
  -2   8  -2  307.57   11.10
   2   8   2  344.67   12.70
  -2   8  -2  323.97   11.00
  -2   8  -2  336.57   11.90
   2   8   2  336.47   12.00
   3  -8   2  150.18    5.70
  -3  -8  -2  150.08    7.50
  -3  -8  -2  149.79    7.90
  -3  -8  -2  137.09    8.00
   3  -8   2  128.49    6.50
  -3  -8  -2  140.59    8.00
  -3  -8  -2  161.28    8.40
   3  -8   2  145.19    5.90
   3  -8   2  146.99    6.40
  -3   8  -2  145.79    6.70
   3   8   2  147.09    7.90
  -3   8  -2  150.38    7.90
   3   8   2  157.88    8.80
   3   8   2  148.59    7.10
  -3   8  -2  139.49    6.80
  -3   8  -2  159.58    7.20
   3   8   2  151.98    8.70
  -3   8  -2  141.39    7.00
   4  -8   2  661.83   19.70
  -4  -8  -2  666.03   21.50
   4  -8   2  671.93   19.70
   4  -8   2  707.83   20.00
  -4  -8  -2  679.13   21.60
  -4  -8  -2  698.13   21.40
  -4  -8  -2  713.13   21.80
  -4   8  -2  691.73   20.30
   4   8   2  697.63   21.00
  -4   8  -2  720.73   20.20
  -4   8  -2  689.73   20.20
   4   8   2  739.63   22.40
  -4   8  -2  720.43   20.80
   4   8   2  720.53   21.80
  -4   8  -2  665.03   22.40
   4   8   2  698.53   21.20
   4   8   2  702.43   21.90
  -5  -8  -2  128.09    7.90
  -5  -8  -2  139.29    9.00
  -5  -8  -2  141.09    7.50
   5  -8   2  140.89    7.00
   5  -8   2  145.59    6.20
  -5  -8  -2  151.28    8.60
  -5  -8  -2  138.99    9.60
   5  -8   2  135.29    6.30
   5   8   2  142.59    9.00
   5   8   2  133.59    8.00
  -5   8  -2  140.99    7.90
   5   8   2  135.09    9.70
  -5   8  -2  130.89    7.00
  -5   8  -2  140.89    7.20
  -5   8  -2  144.89    7.50
   5   8   2  143.89   10.80
   5   8   2  130.69    7.90
  -5   8  -2  149.99    6.40
  -6  -8  -2    4.40    3.30
   6  -8   2   -2.70    3.30
  -6  -8  -2    1.50    4.90
  -6  -8  -2   -4.10    4.10
   6  -8   2   -2.50    2.40
  -6  -8  -2    0.50    3.80
  -6  -8  -2    0.70    3.30
   6  -8   2    0.40    2.30
   6   8   2   -0.70    5.20
   6   8   2    0.80    5.50
  -6   8  -2   -1.80    3.10
   6   8   2    1.70    3.40
  -6   8  -2   -1.60    2.20
  -6   8  -2    1.50    3.60
   6   8   2   -3.10    3.70
  -6   8  -2    1.80    3.80
  -6   8  -2   -2.90    2.80
   7  -8   2  364.66   10.70
  -7  -8  -2  347.27   14.70
  -7  -8  -2  387.16   14.30
  -7  -8  -2  353.26   14.00
   7  -8   2  359.86   10.80
  -7  -8  -2  346.67   14.10
   7  -8   2  357.96   13.10
  -7  -8  -2  350.16   15.20
   7   8   2  351.16   13.40
  -7   8  -2  372.96   13.60
  -7   8  -2  368.06   11.20
   7   8   2  380.26   15.50
  -7   8  -2  355.56   11.50
   7   8   2  345.67   13.90
  -7   8  -2  344.17   14.40
   7   8   2  382.66   16.10
  -7   8  -2  345.97   13.00
   7   8   2  366.06   15.40
  -8  -8  -2  183.38   10.60
  -8  -8  -2  184.58   12.70
  -8  -8  -2  192.38   10.30
  -8  -8  -2  174.28   11.40
   8   8   2  175.18   11.00
  -8   8  -2  180.78    6.70
  -8   8  -2  186.58   12.10
   8   8   2  180.68   13.70
  -8   8  -2  186.78    9.90
   8   8   2  196.58   12.70
  -8   8  -2  183.28    7.00
  -9  -8  -2   23.90    6.20
  -9  -8  -2   16.70    4.80
  -9  -8  -2   18.90    5.90
   9   8   2   26.50    9.20
   9   8   2   21.60    6.50
  -9   8  -2   21.10    6.70
  -9   8  -2   18.40    5.50
  -9   8  -2   29.70    7.00
   9   8   2   23.00    6.70
 -10  -8  -2   67.19    8.10
 -10   8  -2   71.19    9.20
  10   8   2   58.89   11.30
  -9  -9   2    8.10    5.10
  -9  -9   2   21.30    6.30
   9  -9  -2    3.30    9.30
  -9   9   2   13.40    7.10
  -9   9   2    1.80    8.20
   9   9  -2    2.60    7.90
   9   9  -2    7.80    9.80
  -9   9   2    3.30    6.60
  -9   9   2    3.60    3.60
  -8  -9   2   68.39    8.00
  -8  -9   2   67.49    9.20
   8  -9  -2   58.69    7.10
  -8  -9   2  101.29   10.30
   8  -9  -2   80.19    8.20
  -8   9   2   76.89   10.00
   8   9  -2   66.99    8.10
  -8   9   2   80.09    8.20
   8   9  -2   48.40    6.90
  -8   9   2   80.09    8.80
  -8   9   2   86.49    6.20
  -8   9   2   71.89    7.70
   8   9  -2   93.19   10.20
  -7  -9   2    8.20    5.20
   7  -9  -2    9.60    3.80
  -7  -9   2    8.70    4.30
  -7  -9   2   13.60    5.50
   7  -9  -2    8.10    5.20
   7  -9  -2   14.20    4.40
  -7  -9   2   -1.50    6.20
  -7   9   2   13.20    3.20
  -7   9   2   17.50    5.60
   7   9  -2    8.90    7.50
   7   9  -2    8.90    5.40
  -7   9   2    9.10    4.70
   7   9  -2    2.40    4.90
   7   9  -2   -3.70    5.70
   7   9  -2    5.50    6.10
  -6  -9   2   47.70    6.10
  -6  -9   2   36.10    5.30
   6  -9  -2   33.00    4.40
  -6  -9   2   59.89    8.50
  -6  -9   2   39.20    5.00
   6  -9  -2   41.70    4.50
  -6  -9   2   36.30    6.50
   6  -9  -2   55.19    5.90
  -6   9   2   45.50    6.00
  -6   9   2   53.39    6.70
   6   9  -2   39.80    7.10
   6   9  -2   52.99    6.90
  -6   9   2   46.90    5.30
  -6   9   2   46.60    4.90
   6   9  -2   46.20    6.10
   6   9  -2   32.70    6.00
   6   9  -2   37.50    4.80
  -6   9   2   34.20    5.30
   5  -9  -2   38.70    4.00
   5  -9  -2   52.99    6.50
  -5  -9   2   43.10    5.60
  -5  -9   2   50.89    6.10
   5  -9  -2   29.00    3.90
  -5  -9   2   47.20    5.50
  -5  -9   2   40.30    4.90
   5  -9  -2   46.40    4.10
   5  -9  -2   44.50    4.20
  -5  -9   2   41.60    5.90
   5   9  -2   50.39    6.30
  -5   9   2   40.70    4.90
   5   9  -2   40.90    5.50
  -5   9   2   47.20    5.10
   5   9  -2   47.90    6.20
  -5   9   2   38.10    4.80
  -5   9   2   39.30    5.40
  -5   9   2   38.40    5.40
   5   9  -2   44.90    6.60
   4  -9  -2  133.29    6.70
  -4  -9   2  125.89    8.70
   4  -9  -2  109.99    7.20
  -4  -9   2  128.39    9.30
  -4  -9   2  134.29    8.70
  -4  -9   2  138.09    8.60
   4  -9  -2  116.59    7.40
  -4  -9   2  128.39    7.70
   4  -9  -2  124.39    6.40
  -4   9   2  115.39    8.00
   4   9  -2  129.19    8.80
  -4   9   2  126.99    8.70
  -4   9   2  128.09    8.20
   4   9  -2  132.99    8.10
  -4   9   2  120.99    7.60
  -4   9   2  131.79    6.90
   4   9  -2  117.59    8.50
   4   9  -2  130.09    9.70
   4   9  -2  123.19    8.70
   3  -9  -2  102.09    7.20
   3  -9  -2   88.79    6.60
   3  -9  -2  111.99    6.40
  -3  -9   2   97.29    8.10
  -3  -9   2  102.79    8.50
   3  -9  -2  108.39    6.90
   3  -9  -2   99.29    5.70
  -3  -9   2  113.79    7.80
  -3  -9   2   92.69    6.80
  -3  -9   2  112.09    7.50
  -3   9   2  104.59    7.40
  -3   9   2  102.19    6.80
   3   9  -2   99.39    7.90
  -3   9   2   94.69    7.50
   3   9  -2  107.29    8.60
  -3   9   2  105.09    6.60
   3   9  -2  105.59    7.10
  -3   9   2  112.09    8.10
   3   9  -2   89.79    7.30
   3   9  -2  104.19    8.10
  -2  -9   2  225.08    9.60
   2  -9  -2  229.28    9.10
  -2  -9   2  205.28    9.90
   2  -9  -2  225.28    9.70
   2  -9  -2  218.68    9.50
  -2  -9   2  237.98   10.00
   2  -9  -2  199.58    9.50
  -2  -9   2  204.48    9.50
   2  -9  -2  220.18    8.90
  -2  -9   2  226.88    9.50
  -2  -9   2  222.28   10.10
   2   9  -2  217.78    9.50
  -2   9   2  211.58    9.20
  -2   9   2  227.48    9.70
  -2   9   2  233.98   10.50
   2   9  -2  210.98    8.80
  -2   9   2  213.28    9.90
   2   9  -2  211.18   10.00
   2   9  -2  224.38   10.10
  -1  -9   2  556.04   17.90
   1  -9  -2  537.95   17.40
   1  -9  -2  525.95   17.50
  -1  -9   2  560.34   16.70
   1  -9  -2  528.85   17.20
   1  -9  -2  541.45   15.20
   1  -9  -2  550.14   17.30
  -1  -9   2  561.24   17.60
  -1  -9   2  546.95   17.10
  -1  -9   2  538.85   16.90
  -1  -9   2  541.05   17.30
   1  -9  -2  563.54   17.00
   1   9  -2  536.85   17.00
   1   9  -2  533.05   17.50
  -1   9   2  557.54   18.20
  -1   9   2  523.55   17.30
  -1   9   2  547.05   17.10
   1   9  -2  532.55   18.00
   1   9  -2  545.45   16.60
   1   9  -2  556.44   17.70
  -1   9   2  528.25   17.40
   0  -9   2   72.79    5.60
   0  -9  -2   74.19    5.10
   0  -9   2   71.49    6.60
   0  -9   2   75.39    5.70
   0  -9   2   70.99    6.90
   0  -9   2   84.39    5.30
   0  -9   2   84.99    6.30
   0  -9  -2   76.99    5.90
   0  -9  -2   85.09    6.50
   0  -9  -2   65.79    6.20
   0  -9  -2   76.99    6.80
   0  -9  -2   85.39    6.80
   0   9  -2   85.19    6.50
   0   9   2   71.99    5.20
   0   9   2   80.09    7.00
   0   9  -2   88.49    7.20
   0   9  -2   81.39    6.60
   0   9   2   67.49    6.90
   0   9  -2   79.29    5.70
   0   9   2   78.19    7.20
   0   9  -2   77.09    5.20
   1  -9   2   -2.80    2.00
  -1  -9  -2    2.90    3.20
  -1  -9  -2    1.10    3.30
   1  -9   2    1.90    2.80
  -1  -9  -2   -0.70    4.10
   1  -9   2   -0.40    2.90
  -1  -9  -2   -0.50    3.00
   1  -9   2   -3.50    5.20
  -1  -9  -2    2.70    3.20
  -1  -9  -2    4.20    3.70
   1  -9   2    1.40    3.50
   1   9   2    2.30    4.20
  -1   9  -2   -1.60    2.00
  -1   9  -2    2.30    2.90
   1   9   2    2.80    4.00
  -1   9  -2   -4.10    3.40
  -1   9  -2   -1.30    2.70
   1   9   2   -1.40    3.80
   1   9   2    4.60    2.70
  -1   9  -2    0.50    3.50
   2  -9   2  411.36   12.60
  -2  -9  -2  406.56   14.40
  -2  -9  -2  395.76   13.70
  -2  -9  -2  401.66   14.30
   2  -9   2  395.16   13.10
  -2  -9  -2  394.76   14.30
   2  -9   2  387.06   12.50
   2  -9   2  387.36   13.10
  -2  -9  -2  383.16   14.10
   2   9   2  402.46   14.30
   2   9   2  411.06   14.90
   2   9   2  400.76   13.90
   2   9   2  375.16   16.60
  -2   9  -2  419.16   14.40
  -2   9  -2  369.36   13.40
   2   9   2  391.86   13.80
  -2   9  -2  378.86   16.30
  -2   9  -2  399.16   13.30
   3  -9   2  706.03   20.30
   3  -9   2  701.53   21.10
   3  -9   2  711.83   20.00
   3  -9   2  722.33   19.70
  -3  -9  -2  710.33   22.30
  -3  -9  -2  733.93   22.00
  -3  -9  -2  716.03   22.30
  -3  -9  -2  725.73   22.10
  -3  -9  -2  703.53   22.40
  -3  -9  -2  702.73   21.90
  -3   9  -2  715.33   20.90
   3   9   2  712.53   22.00
   3   9   2  758.92   23.00
   3   9   2  740.63   22.30
  -3   9  -2  672.53   21.10
   3   9   2  693.63   21.50
  -3   9  -2  692.23   21.10
   3   9   2  736.63   22.90
  -3   9  -2  709.83   21.90
  -4  -9  -2   73.69    7.80
   4  -9   2   66.69    5.80
  -4  -9  -2   69.99    7.50
  -4  -9  -2   55.69    6.70
   4  -9   2   68.19    5.60
  -4  -9  -2   64.39    7.40
  -4  -9  -2   73.39    6.60
   4  -9   2   60.09    7.40
   4   9   2   67.89    6.20
  -4   9  -2   58.29    7.20
   4   9   2   77.99    8.70
   4   9   2   81.79    7.30
  -4   9  -2   75.69    6.50
  -4   9  -2   68.29    5.10
   4   9   2   62.09    6.60
  -4   9  -2   70.09    6.20
   4   9   2   56.69    7.60
   5  -9   2    2.90    4.10
  -5  -9  -2   -0.60    3.30
   5  -9   2    1.40    2.30
  -5  -9  -2    2.50    4.40
  -5  -9  -2   -5.30    4.20
  -5  -9  -2    0.40    6.30
   5  -9   2    3.80    3.00
  -5  -9  -2   -1.70    3.10
   5   9   2   -2.40    4.80
  -5   9  -2    1.70    3.80
   5   9   2   -2.00    4.50
  -5   9  -2    2.60    4.00
  -5   9  -2    3.90    3.40
  -5   9  -2   -0.80    3.90
   5   9   2    1.80    6.00
   5   9   2   -7.20    3.90
   5   9   2    4.70    4.30
  -5   9  -2    4.90    2.60
   6  -9   2  375.06   12.10
   6  -9   2  372.36   12.10
   6  -9   2  368.76   13.30
  -6  -9  -2  411.66   15.30
  -6  -9  -2  375.16   15.70
  -6  -9  -2  378.86   14.20
  -6  -9  -2  322.87   13.70
  -6  -9  -2  369.46   16.60
   6   9   2  379.16   16.10
   6   9   2  383.96   16.20
  -6   9  -2  384.86   12.20
   6   9   2  359.46   14.60
  -6   9  -2  376.66   13.00
   6   9   2  389.66   14.60
  -6   9  -2  378.66   13.70
  -6   9  -2  376.16   13.60
   6   9   2  399.36   16.70
  -6   9  -2  387.66   14.10
  -7  -9  -2  175.58   13.10
  -7  -9  -2  199.38   10.90
   7  -9   2  174.38    7.50
   7  -9   2  177.18    7.30
  -7  -9  -2  177.68   10.20
  -7  -9  -2  173.48   12.00
   7  -9   2  181.68   10.00
   7   9   2  199.68   13.80
   7   9   2  171.78   10.40
  -7   9  -2  183.48    8.50
  -7   9  -2  174.08   10.40
   7   9   2  201.88   13.00
  -7   9  -2  178.48   10.00
   7   9   2  182.28   11.30
   7   9   2  195.08   14.00
  -7   9  -2  198.18   10.70
  -7   9  -2  190.78    7.60
  -8  -9  -2   12.40    5.00
   8  -9   2   10.70    2.30
  -8  -9  -2   -2.40    7.60
  -8  -9  -2    7.60    5.30
  -8  -9  -2    7.10    6.40
  -8   9  -2    9.40    3.60
  -8   9  -2   13.10    5.30
   8   9   2    5.70    6.20
  -8   9  -2   13.30    5.50
  -8   9  -2   12.50    3.10
   8   9   2    1.10    6.80
   8   9   2    2.80    8.80
  -8   9  -2   16.80    6.30
  -9  -9  -2   52.39    7.40
  -9  -9  -2   53.19    8.20
  -9  -9  -2   57.69    7.60
  -9   9  -2   64.49    4.80
   9   9   2   61.09    8.60
  -9   9  -2   49.20    7.20
  -9   9  -2   50.49    8.20
   9   9   2   71.69    9.50
  -9   9  -2   55.19    4.50
   8 -10  -2  -10.70    7.30
  -8 -10   2   29.30    7.50
  -8 -10   2   18.90    5.10
  -8  10   2   14.00    7.70
   8  10  -2    7.90    9.90
   8  10  -2   22.80    8.20
  -8  10   2   15.70    7.10
  -8  10   2    9.70    7.50
  -8  10   2   13.30    3.90
  -7 -10   2   13.20    7.70
  -7 -10   2   14.90    6.40
   7 -10  -2    0.10    6.00
  -7 -10   2    3.40    4.40
  -7 -10   2   10.40    6.10
   7 -10  -2    4.70    4.90
  -7  10   2    7.40    3.40
  -7  10   2    7.40    6.10
   7  10  -2    3.70    6.90
  -7  10   2    7.90    6.30
   7  10  -2    0.00    6.30
   7  10  -2    0.60    8.20
  -7  10   2    8.70    5.70
   6 -10  -2  169.98   10.40
  -6 -10   2  157.38   11.40
  -6 -10   2  178.48   12.50
   6 -10  -2  155.58    9.40
  -6 -10   2  161.58    9.50
  -6 -10   2  203.58   11.90
  -6  10   2  181.58   11.10
   6  10  -2  155.38   11.80
  -6  10   2  136.49   13.20
   6  10  -2  163.58   12.20
   6  10  -2  166.28   13.50
  -6  10   2  174.58   12.10
  -6  10   2  180.38    8.30
  -6  10   2  167.48   11.60
   6  10  -2  164.78   11.80
   6  10  -2  196.88   15.10
   5 -10  -2   15.50    3.50
   5 -10  -2   25.00    5.20
  -5 -10   2   14.20    5.90
   5 -10  -2   12.70    3.00
  -5 -10   2   20.10    9.80
  -5 -10   2    9.90    3.90
  -5 -10   2   14.50    4.00
  -5 -10   2   25.80    5.80
   5 -10  -2   16.00    3.00
   5  10  -2   14.20    5.70
   5  10  -2   24.10    7.00
   5  10  -2   13.10    6.50
  -5  10   2   18.40    5.40
  -5  10   2   23.50    3.90
  -5  10   2   11.10    4.50
  -5  10   2   13.20    5.10
  -5  10   2   17.70    6.10
   5  10  -2   17.70    4.00
   5  10  -2    9.50    5.00
   4 -10  -2  104.49    8.10
   4 -10  -2   89.69    6.50
  -4 -10   2   97.19    7.80
   4 -10  -2   83.59    6.80
   4 -10  -2   89.19    7.60
  -4 -10   2  104.89    9.10
  -4 -10   2   76.49    6.90
  -4 -10   2   97.09    9.30
   4 -10  -2   94.59    6.50
  -4  10   2   99.59    8.50
   4  10  -2   88.39    9.50
  -4  10   2  102.79    6.80
  -4  10   2   85.19    8.60
   4  10  -2   88.49   10.20
   4  10  -2   95.59    8.60
   4  10  -2   93.29    6.30
  -4  10   2   92.99    7.70
   4  10  -2   91.09    9.00
  -4  10   2  104.59    9.00
  -3 -10   2  171.78    9.80
   3 -10  -2  159.18    9.00
  -3 -10   2  174.38    9.60
  -3 -10   2  184.98   10.60
  -3 -10   2  194.58   10.00
   3 -10  -2  188.28    9.50
   3 -10  -2  180.98    8.60
   3 -10  -2  175.58    9.60
  -3 -10   2  204.88   10.60
   3 -10  -2  174.98    8.00
  -3 -10   2  180.28    9.30
  -3  10   2  167.78    9.90
   3  10  -2  174.28   10.10
  -3  10   2  193.18    9.40
   3  10  -2  175.68    9.00
  -3  10   2  174.88   10.30
   3  10  -2  176.58   10.20
   3  10  -2  174.18   10.70
   3  10  -2  181.38   10.80
  -3  10   2  186.38    8.90
  -2 -10   2  264.97   11.50
  -2 -10   2  251.07   10.90
  -2 -10   2  256.57   11.70
   2 -10  -2  244.78   11.30
  -2 -10   2  266.97   12.00
  -2 -10   2  250.57   11.10
   2 -10  -2  249.48   11.00
   2 -10  -2  250.87   11.30
  -2 -10   2  261.17   11.10
   2 -10  -2  263.77   10.40
   2  10  -2  255.97   11.00
  -2  10   2  260.97   11.70
   2  10  -2  252.07   11.60
  -2  10   2  259.97   11.90
   2  10  -2  260.27   13.70
   2  10  -2  252.37   10.30
  -2  10   2  258.17   10.80
   2  10  -2  259.67   11.80
  -2  10   2  276.67   11.10
   1 -10  -2    0.80    3.50
  -1 -10   2    3.10    3.30
  -1 -10   2   -3.00    3.40
  -1 -10   2    1.10    4.40
   1 -10  -2   -3.40    3.70
  -1 -10   2    2.00    3.30
   1 -10  -2    0.40    2.30
   1 -10  -2   -3.10    4.20
   1 -10  -2    2.50    2.90
   1 -10  -2    1.50    4.00
  -1 -10   2    3.20    4.20
   1  10  -2   -3.50    4.20
   1  10  -2   -1.10    3.80
  -1  10   2    2.10    3.90
   1  10  -2    0.80    3.90
  -1  10   2    1.20    3.10
   1  10  -2    1.50    4.80
  -1  10   2    0.20    4.30
  -1  10   2    2.30    4.00
   1  10  -2   -5.90    3.20
   0 -10   2    6.60    3.10
   0 -10   2    5.20    3.70
   0 -10  -2   -0.20    4.20
   0 -10  -2    4.70    3.50
   0 -10  -2    6.20    3.00
   0 -10  -2    5.20    4.10
   0 -10   2   -2.70    2.60
   0 -10  -2    6.70    4.60
   0 -10   2    5.30    4.10
   0 -10   2    6.60    4.20
   0 -10   2    3.40    3.70
   0 -10  -2    4.70    4.30
   0  10  -2    2.90    4.10
   0  10   2    8.20    4.50
   0  10  -2    5.20    3.70
   0  10  -2    6.00    4.20
   0  10   2    5.80    3.20
   0  10  -2    1.20    2.90
   0  10  -2    3.50    3.00
   0  10   2    4.20    4.20
   1 -10   2  228.78   10.50
  -1 -10  -2  242.08   11.40
   1 -10   2  233.48    9.50
  -1 -10  -2  231.78   10.70
  -1 -10  -2  226.28    9.60
  -1 -10  -2  231.78   10.40
  -1 -10  -2  202.18   10.80
  -1 -10  -2  249.88   11.00
   1 -10   2  227.38   10.50
   1 -10   2  233.28    9.80
  -1  10  -2  234.98   10.10
  -1  10  -2  238.38   11.20
  -1  10  -2  214.48   10.70
   1  10   2  229.98   11.20
  -1  10  -2  227.48    9.80
   1  10   2  226.28   11.10
  -1  10  -2  240.98    8.20
   1  10   2  234.18   11.60
   2 -10   2    3.80    3.40
  -2 -10  -2   10.10    4.50
  -2 -10  -2    4.80    3.70
  -2 -10  -2    1.70    3.90
   2 -10   2    2.80    4.10
  -2 -10  -2    8.40    4.30
   2 -10   2   -1.90    3.90
   2 -10   2    4.40    3.30
  -2 -10  -2    3.20    4.60
   2 -10   2    1.50    2.20
  -2 -10  -2    6.00    6.50
   2  10   2    0.70    3.60
   2  10   2    1.70    4.50
  -2  10  -2   -0.40    3.90
  -2  10  -2    6.40    3.40
   2  10   2    4.70    4.10
  -2  10  -2    1.20    3.50
   2  10   2    1.50    4.60
  -3 -10  -2   96.29    8.40
  -3 -10  -2   95.89    8.70
  -3 -10  -2   94.69    7.00
   3 -10   2   92.09    6.20
   3 -10   2   88.19    6.20
   3 -10   2   99.79    5.90
  -3 -10  -2  102.59    9.30
   3 -10   2   93.69    6.50
  -3 -10  -2   98.29    8.60
  -3 -10  -2  107.29    7.50
   3  10   2   98.69    9.10
  -3  10  -2   93.19    7.90
   3  10   2   95.09    8.40
  -3  10  -2   92.49    6.30
   3  10   2  100.49    9.60
   3  10   2   95.89    8.70
  -3  10  -2   88.79    7.50
   3  10   2   88.09    6.40
  -4 -10  -2   70.19    9.60
  -4 -10  -2   86.39    7.80
   4 -10   2   77.19    8.00
   4 -10   2   82.89    7.10
  -4 -10  -2   86.99    9.70
  -4 -10  -2   83.89    7.30
   4 -10   2   72.59    3.40
   4 -10   2   80.49    5.60
  -4 -10  -2   83.69    7.00
  -4  10  -2   78.79    7.60
   4  10   2   97.49    8.80
   4  10   2   83.09    9.80
  -4  10  -2   90.49    5.90
  -4  10  -2   75.79    9.90
  -4  10  -2   83.99    7.90
   4  10   2   86.99    8.90
   4  10   2   66.99    9.00
   4  10   2   76.19    6.70
  -5 -10  -2    6.70    4.00
   5 -10   2   -1.20    4.00
   5 -10   2    1.80    3.70
  -5 -10  -2    2.80    6.30
  -5 -10  -2    2.90    5.60
  -5 -10  -2   -2.40    5.00
   5 -10   2    0.60    2.80
  -5 -10  -2   -1.60    5.20
  -5  10  -2    6.50    4.40
   5  10   2    6.70    6.80
  -5  10  -2    1.00    2.70
  -5  10  -2   -1.90    5.70
   5  10   2   -1.30    5.40
   5  10   2    2.50    5.00
   5  10   2    1.70    4.20
   5  10   2    2.00    6.30
  -5  10  -2    4.00    4.70
  -5  10  -2    2.20    4.70
  -6 -10  -2   85.69    9.00
  -6 -10  -2   80.39   10.10
   6 -10   2   78.99    8.30
  -6 -10  -2   96.59   10.20
  -6 -10  -2   90.49    7.70
   6 -10   2   90.49    7.20
  -6  10  -2   93.89    6.20
   6  10   2   82.49   10.10
  -6  10  -2   89.69    8.90
  -6  10  -2   78.79    8.80
   6  10   2   90.39    9.30
   6  10   2   72.49    9.20
   6  10   2  108.09   10.10
   6  10   2   77.89    8.70
  -6  10  -2   80.19    8.30
   7 -10   2  184.08   11.20
  -7 -10  -2  164.38   14.90
  -7 -10  -2  172.78   12.90
  -7 -10  -2  176.98   10.70
  -7 -10  -2  197.08   12.30
   7 -10   2  168.78    9.50
  -7  10  -2  185.68    8.20
   7  10   2  206.38   14.60
   7  10   2  182.18   16.00
  -7  10  -2  208.18   19.00
  -7  10  -2  190.48   11.40
  -7  10  -2  183.28   11.40
  -7  10  -2  169.98    9.80
  -8 -10  -2  211.18   12.30
  -8 -10  -2  244.38   13.50
  -8 -10  -2  231.08   15.10
  -8  10  -2  231.08   10.40
  -8  10  -2  231.88   13.60
   8  10   2  221.58   17.00
   8  10   2  222.48   19.80
  -8  10  -2  253.87   13.60
  -8  10  -2  236.18    9.20
   7 -11  -2   66.99    8.80
  -7 -11   2   76.69    9.50
  -7 -11   2   97.29   11.90
  -7 -11   2   66.99    8.80
  -7  11   2   57.29    8.60
  -7  11   2   71.79    6.80
  -7  11   2   77.29    9.20
   7  11  -2   65.59   11.50
   7  11  -2   67.49    9.20
  -6 -11   2   46.50    6.10
  -6 -11   2   55.39    8.10
   6 -11  -2   45.70    7.10
  -6 -11   2   79.69   11.20
  -6 -11   2   64.09   10.90
  -6  11   2   59.19    8.10
   6  11  -2   58.29    8.40
  -6  11   2   55.49    7.70
  -6  11   2   49.80    6.10
   6  11  -2   37.50    8.70
   6  11  -2   59.09   10.10
  -6  11   2   54.59    7.50
  -5 -11   2   80.99    8.60
  -5 -11   2   77.59   10.20
  -5 -11   2   90.09    8.60
   5 -11  -2   91.99    9.50
  -5 -11   2  100.19   10.80
   5 -11  -2   80.89    6.00
   5 -11  -2   73.79    6.10
   5  11  -2   82.19   12.40
  -5  11   2   91.69   10.50
  -5  11   2   81.19   10.20
   5  11  -2   77.09    9.30
  -5  11   2   70.29    7.80
  -5  11   2   86.69    6.80
   5  11  -2   81.69   10.20
  -5  11   2   72.69    9.50
   5  11  -2   61.89    8.20
   4 -11  -2  150.18    8.20
  -4 -11   2  144.49   10.40
  -4 -11   2  141.09    9.40
  -4 -11   2  151.18   11.20
  -4 -11   2  137.79   10.70
  -4 -11   2  163.58   19.20
   4 -11  -2  134.79    9.90
   4  11  -2  136.49   12.40
  -4  11   2  133.09    9.80
  -4  11   2  119.79   10.60
  -4  11   2  150.38    8.40
  -4  11   2  134.59   10.90
   4  11  -2  142.09   10.20
   4  11  -2  133.79   10.80
   4  11  -2  132.99   11.50
  -3 -11   2  108.59    9.30
  -3 -11   2  103.99    9.70
   3 -11  -2  103.69    9.60
  -3 -11   2  102.39   11.40
   3 -11  -2  121.49    9.20
  -3 -11   2  101.99    9.30
   3 -11  -2  107.09    8.00
   3 -11  -2   92.39    6.60
  -3 -11   2  106.09   10.20
  -3 -11   2   94.79    8.70
   3 -11  -2  101.09    8.80
  -3  11   2  107.09    8.80
   3  11  -2  100.99   10.30
   3  11  -2  106.69   10.40
  -3  11   2  102.29   10.00
   3  11  -2  100.09    9.30
  -3  11   2  104.99    9.80
   3  11  -2   97.59    9.00
  -3  11   2   96.69    7.80
   3  11  -2  112.59    9.00
   2 -11  -2   13.90    4.50
  -2 -11   2   13.70    4.70
  -2 -11   2   22.30    5.20
  -2 -11   2   15.90    4.60
   2 -11  -2   21.70    5.80
  -2 -11   2   18.70    6.10
   2 -11  -2    8.90    4.70
   2 -11  -2   18.70    3.90
  -2 -11   2   23.40    5.20
  -2 -11   2   13.70    4.80
   2 -11  -2   13.10    5.10
   2  11  -2   12.70    4.90
  -2  11   2   12.70    4.70
   2  11  -2   16.70    5.60
  -2  11   2   10.80    5.60
   2  11  -2   15.40    3.30
   2  11  -2   13.50    4.90
   2  11  -2   11.50    9.80
  -2  11   2   14.70    4.40
  -2  11   2   17.80    5.20
  -1 -11   2   48.20    5.20
   1 -11  -2   47.50    4.70
   1 -11  -2   44.50    5.20
  -1 -11   2   48.90    5.70
   1 -11  -2   41.40    6.00
  -1 -11   2   54.39   11.40
  -1 -11   2   47.40    5.60
  -1 -11   2   42.40    5.30
  -1 -11   2   52.49    6.50
   1 -11  -2   51.39    5.80
   1 -11  -2   39.90    6.10
   1 -11  -2   54.59    6.80
   1  11  -2   47.20    6.30
  -1  11   2   49.50    6.50
   1  11  -2   51.99    6.50
  -1  11   2   58.69    6.40
   1  11  -2   49.20    5.80
   1  11  -2   45.50    6.10
  -1  11   2   61.19    7.10
  -1  11   2   46.70    6.00
   1  11  -2   63.29    5.90
   0 -11  -2   45.90    6.40
   0 -11   2   42.10    5.50
   0 -11   2   53.29    5.40
   0 -11   2   47.90    6.20
   0 -11   2   41.50    6.20
   0 -11  -2   56.39    6.10
   0 -11  -2   50.89    5.70
   0 -11   2   39.10    6.00
   0 -11  -2   51.69    6.10
   0 -11  -2   49.00    5.50
   0  11   2   49.99    7.00
   0  11  -2   51.49    6.20
   0  11  -2   55.59    6.60
   0  11   2   47.00    5.50
   0  11   2   43.80    6.40
   0  11  -2   49.99    6.20
   0  11  -2   52.89    6.70
   0  11   2   49.40    6.10
   0  11  -2   42.90    6.60
  -1 -11  -2   24.60    4.40
  -1 -11  -2    4.40    7.30
   1 -11   2   16.90    3.40
  -1 -11  -2   17.10    4.60
   1 -11   2   16.00    5.00
  -1 -11  -2   17.10    5.70
  -1 -11  -2   18.90    5.30
   1 -11   2   20.20    5.30
   1 -11   2   18.60    4.80
   1 -11   2   15.40    4.40
  -1 -11  -2   20.90    5.60
  -1  11  -2   14.60    4.30
  -1  11  -2   14.50    4.40
   1  11   2   17.90    5.80
  -1  11  -2   17.60    5.60
  -1  11  -2   14.80    5.00
   1  11   2   12.50    3.40
   1  11   2   15.90    4.80
  -2 -11  -2  188.18   11.50
  -2 -11  -2  197.98   10.70
  -2 -11  -2  185.58    9.90
   2 -11   2  185.48   11.60
   2 -11   2  194.28   10.40
   2 -11   2  181.08    8.30
   2 -11   2  162.88    9.90
  -2 -11  -2  191.08   10.90
  -2 -11  -2  200.18   10.30
   2 -11   2  193.48    9.20
  -2 -11  -2  200.98   11.60
   2  11   2  176.78   12.00
  -2  11  -2  202.58   11.10
   2  11   2  194.28   11.20
  -2  11  -2  182.48   11.20
   2  11   2  202.78   12.00
  -2  11  -2  183.38   10.10
  -2  11  -2  190.98    9.30
   2  11   2  155.28    9.70
  -3 -11  -2  284.67   12.10
  -3 -11  -2  239.78   12.20
  -3 -11  -2  255.07   13.30
   3 -11   2  253.27   10.30
   3 -11   2  259.17   10.80
   3 -11   2  250.77    9.90
  -3 -11  -2  247.38   13.00
   3 -11   2  261.97   11.90
  -3 -11  -2  282.57   12.50
  -3 -11  -2  275.07   13.70
  -3  11  -2  263.57   10.80
   3  11   2  246.58   13.40
   3  11   2  257.47   14.60
   3  11   2  265.47   12.90
  -3  11  -2  285.87   13.20
  -3  11  -2  261.57   12.40
   3  11   2  235.48   12.20
  -3  11  -2  253.27   12.40
  -4 -11  -2   -0.80    5.70
  -4 -11  -2   -1.70    4.20
   4 -11   2   -2.70    1.80
  -4 -11  -2   -3.30    6.10
  -4 -11  -2    2.50    5.80
   4 -11   2   -3.00    3.00
   4 -11   2   -0.80    4.30
   4 -11   2    7.40    4.50
  -4 -11  -2   -1.50    5.40
  -4  11  -2   -0.50    5.00
  -4  11  -2    1.70    3.10
   4  11   2   -1.80    5.30
   4  11   2   -1.20    6.90
  -4  11  -2   -2.10    5.10
  -4  11  -2    2.90    5.40
  -5 -11  -2  108.49   13.10
  -5 -11  -2  169.28   13.20
  -5 -11  -2  112.29    9.00
   5 -11   2  110.09    8.90
  -5 -11  -2  110.89   11.40
   5 -11   2  116.89    9.00
  -5 -11  -2  120.29   11.80
  -5  11  -2  113.59   11.60
   5  11   2  104.69   12.10
  -5  11  -2  132.29    7.30
   5  11   2  122.69   14.70
  -5  11  -2  122.09   11.00
  -5  11  -2  110.79   10.70
   5  11   2  134.29   11.90
   5  11   2  123.99   12.30
  -6 -11  -2  141.39    9.90
  -6 -11  -2  148.79   14.60
  -6 -11  -2  170.98   13.30
   6 -11   2  164.88   10.90
  -6 -11  -2  167.68   13.10
  -6  11  -2  172.58   12.80
  -6  11  -2  169.18    8.30
   6  11   2  176.78   16.80
  -6  11  -2  170.98   15.10
  -6  11  -2  169.68   12.20
  -6  11  -2  170.78   11.70
   6  11   2  168.18   14.10
  -7 -11  -2   59.99    9.70
  -7 -11  -2   75.29    8.80
  -7 -11  -2   70.29    8.70
  -7  11  -2   54.49    8.10
  -7  11  -2   66.09    6.80
  -7  11  -2   61.99    9.10
   7  11   2   61.89   12.30
  -7  11  -2   64.59    8.70
   7  11   2   71.69   10.70
  -6 -12   2   98.39   12.60
   6 -12  -2  101.89   13.00
  -6 -12   2   93.49    9.80
  -6 -12   2   85.29   10.80
  -6 -12   2  130.59   13.70
  -6  12   2   94.49    8.50
   6  12  -2   78.79   12.10
  -6  12   2   80.39    9.80
   6  12  -2   87.59   10.20
  -6  12   2   85.59   10.00
  -5 -12   2   14.20    8.90
  -5 -12   2   33.00    8.50
   5 -12  -2   27.40    7.80
  -5 -12   2   27.20    8.20
  -5 -12   2   25.20    5.70
  -5 -12   2   38.60    7.80
   5  12  -2   40.50   10.00
   5  12  -2   16.90    8.80
   5  12  -2   20.80    8.80
  -5  12   2   11.30    7.20
  -5  12   2   19.80    4.30
   5  12  -2   28.20    6.80
  -4 -12   2   10.10    5.60
   4 -12  -2    5.60    5.20
  -4 -12   2   -0.10    7.70
  -4 -12   2    7.50    7.10
   4 -12  -2    8.20    9.40
   4 -12  -2    1.60    7.30
  -4 -12   2    0.60    6.60
  -4 -12   2    7.70    7.20
   4 -12  -2    9.50    4.70
   4  12  -2   -0.90    7.80
  -4  12   2   15.30    7.00
   4  12  -2   -4.40    7.10
   4  12  -2    2.50    7.70
  -4  12   2    3.30    3.90
   4  12  -2   -8.20    4.90
  -3 -12   2  161.18   13.10
  -3 -12   2  150.98   10.80
  -3 -12   2  140.39   12.00
   3 -12  -2  167.38   12.10
  -3 -12   2  149.39   11.30
  -3 -12   2  163.78   11.70
   3 -12  -2  160.18    9.90
   3 -12  -2  151.28   12.70
   3 -12  -2  133.99   11.10
   3  12  -2  170.58   13.20
  -3  12   2  159.18    9.60
   3  12  -2  149.09   13.00
   3  12  -2  141.19   12.20
   3  12  -2  150.58   10.40
  -3  12   2  166.58   12.80
  -3  12   2  149.69   11.90
   2 -12  -2   94.99   11.10
   2 -12  -2   82.59    9.00
  -2 -12   2   81.89    9.50
   2 -12  -2  100.69   10.80
  -2 -12   2   97.79   11.00
  -2 -12   2   73.19    9.20
  -2 -12   2   83.19    9.80
   2 -12  -2  108.69   10.50
  -2 -12   2   70.99    9.30
  -2 -12   2   87.39    8.90
   2  12  -2   79.59   10.00
  -2  12   2   88.99   10.30
   2  12  -2  104.79   12.30
   2  12  -2   76.79    8.50
   2  12  -2   89.89    9.00
  -2  12   2   79.99    8.70
  -2  12   2   82.19    8.80
  -1 -12   2   14.20    6.80
  -1 -12   2    9.60    6.10
  -1 -12   2   13.90    5.80
   1 -12  -2   16.50    6.70
   1 -12  -2   13.00    3.20
  -1 -12   2   13.90    5.20
   1 -12  -2   -4.20    5.90
  -1 -12   2    8.50    6.00
   1 -12  -2   12.60    5.20
   1 -12  -2   12.00    6.40
  -1 -12   2   20.80    5.00
   1  12  -2   10.30    8.80
   1  12  -2   11.20    6.00
  -1  12   2   22.80    6.10
  -1  12   2   13.60    6.80
   1  12  -2   19.20    5.70
  -1  12   2    6.00    5.10
   1  12  -2   21.20    7.50
   0 -12   2   52.49    6.40
   0 -12   2   42.50    7.30
   0 -12  -2   45.50    9.10
   0 -12  -2   41.80    6.40
   0 -12  -2   42.80    7.60
   0 -12  -2   40.40    4.80
   0 -12   2   32.60    6.20
   0 -12  -2   36.80    6.10
   0 -12  -2   33.40    6.80
   0 -12   2   48.40    7.40
   0  12  -2   32.30    6.40
   0  12  -2   30.70    6.00
   0  12   2   40.90    6.90
   0  12  -2   32.50    7.10
   0  12   2   51.89    6.60
   0  12   2   39.50    7.60
  -1 -12  -2   71.89    8.20
   1 -12   2   58.69    7.70
  -1 -12  -2   44.80    7.10
   1 -12   2   50.89    6.90
   1 -12   2   62.89    6.60
  -1 -12  -2   62.99    8.10
  -1 -12  -2   52.09    6.90
  -1 -12  -2   49.40    7.60
  -1 -12  -2   45.20    6.40
   1  12   2   70.09    8.40
  -1  12  -2   56.59    6.00
  -1  12  -2   51.59    7.40
   1  12   2   57.09    7.70
   1  12   2   55.79    8.60
  -1  12  -2   41.20    6.80
  -2 -12  -2    7.00    5.30
  -2 -12  -2   13.50    7.00
  -2 -12  -2   20.80    6.80
   2 -12   2   21.10    5.00
  -2 -12  -2   26.80    5.80
   2 -12   2   16.30    6.30
   2 -12   2   23.90    5.50
  -2 -12  -2   15.00    6.30
   2 -12   2   16.20    5.50
  -2  12  -2   14.00    6.70
   2  12   2   27.10    7.80
  -2  12  -2   14.50    4.40
  -2  12  -2   23.60    5.90
   2  12   2   12.10    7.20
  -2  12  -2    9.50    6.00
   2  12   2   16.60    5.00
   3 -12   2   24.30    5.80
  -3 -12  -2   36.40    7.50
  -3 -12  -2   28.40    7.00
  -3 -12  -2   16.50    7.20
  -3 -12  -2   22.80    5.40
  -3 -12  -2   33.70    6.50
   3 -12   2   14.70    6.00
   3 -12   2   27.40    5.60
   3 -12   2   22.60    4.60
  -3  12  -2   23.20    6.50
   3  12   2   20.60    8.00
  -3  12  -2   24.20    7.10
  -3  12  -2   21.60    4.10
  -3  12  -2   36.50    6.40
   3  12   2   24.50    5.80
   3  12   2   19.20    7.80
   4 -12   2  189.58   10.80
  -4 -12  -2  189.88   14.40
  -4 -12  -2  194.78   15.40
  -4 -12  -2  179.18   11.30
  -4 -12  -2  203.58   13.50
   4  12   2  194.78   16.10
  -4  12  -2  180.08    9.10
  -4  12  -2  180.28   12.70
   4  12   2  152.18   14.30
   4  12   2  193.88   13.00
  -4  12  -2  200.48   13.50
  -5 -12  -2   13.50    9.60
  -5 -12  -2    4.20    7.70
  -5 -12  -2   -2.80    5.10
  -5 -12  -2    8.70    7.40
   5  12   2   13.00   10.20
   5  12   2   13.00    6.90
  -5  12  -2    4.30    3.60
  -5  12  -2    5.10    7.10
  -5  12  -2    2.30    7.30
  -6 -12  -2    6.50    8.10
  -6 -12  -2   14.80    8.70
   6  12   2    7.90    8.90
  -6  12  -2    3.00   12.40
   6  12   2   -8.50   11.30
  -6  12  -2    5.00    8.00
  -6  12  -2    3.40    5.10
  -4 -13   2  146.59   14.90
  -4 -13   2  146.19   14.40
   4 -13  -2  133.09   14.40
  -4 -13   2  120.79   12.40
  -4 -13   2  155.08   16.20
  -4  13   2  125.29   13.90
   4  13  -2  148.59   16.60
   4  13  -2  163.68   19.00
   4  13  -2  146.89   17.30
   4  13  -2  147.29   16.80
   3 -13  -2  107.79   13.00
  -3 -13   2  102.29   12.80
   3 -13  -2   99.29    9.50
  -3 -13   2  105.59   12.40
  -3 -13   2  104.89   18.60
   3 -13  -2   98.99   13.10
  -3 -13   2  112.39   11.80
  -3  13   2   98.49    9.40
   3  13  -2  118.89   13.20
   3  13  -2  103.99   13.30
   3  13  -2  116.59   11.70
  -3  13   2  119.49   12.90
   3  13  -2   81.49   10.00
   2 -13  -2   15.70    7.70
   2 -13  -2   20.60    6.30
   2 -13  -2   11.60    7.80
  -2 -13   2   25.40    6.70
  -2 -13   2   24.50    8.40
  -2 -13   2   16.40    6.50
  -2  13   2   20.40    7.10
   2  13  -2   19.80    7.80
  -2  13   2   21.00    6.40
   2  13  -2   28.60    6.20
   2  13  -2   21.10   11.40
   2  13  -2   13.70    8.00
   1 -13  -2   68.99    9.30
  -1 -13   2   61.49    7.40
  -1 -13   2   62.49    9.10
  -1 -13   2   54.99    7.90
  -1 -13   2   72.89    9.50
   1 -13  -2   50.99    7.10
   1 -13  -2   33.70    8.30
   1 -13  -2   58.39    9.10
  -1  13   2   69.49    8.30
   1  13  -2   42.30    7.80
  -1  13   2   68.29    8.00
   1  13  -2   56.19    7.60
   0 -13  -2  119.09   12.80
   0 -13  -2  126.39   13.90
   0 -13   2  137.69   11.70
   0 -13  -2  130.29    9.00
   0 -13   2  110.49   10.40
   0 -13   2  134.49   13.80
   0 -13  -2  147.99   11.60
   0 -13   2  146.29   11.60
   0  13   2  157.88   19.40
   0  13  -2  134.59   11.80
   0  13  -2  141.99   11.20
   0  13   2  128.69   11.30
   0  13   2  142.99   12.10
   1 -13   2   -6.60    6.90
  -1 -13  -2   -7.20    8.10
   1 -13   2   -3.20    6.50
  -1 -13  -2   -2.10    7.90
  -1 -13  -2   -2.10    5.50
  -1 -13  -2   -6.60    5.90
   1 -13   2   -1.00    5.90
  -1  13  -2    6.90    6.50
   1  13   2    7.50    9.30
  -1  13  -2    2.40    5.20
   1  13   2   -3.20    7.10
   1  13   2   -1.50    5.10
   2 -13   2   86.99   10.50
  -2 -13  -2   80.99   10.70
   2 -13   2   91.69   11.60
  -2 -13  -2   77.29   16.50
  -2 -13  -2   83.19   10.80
  -2 -13  -2  112.09   11.40
   2 -13   2   95.59    9.80
  -2  13  -2   96.89    8.90
   2  13   2   83.79   10.50
   2  13   2  103.89   11.90
   2  13   2  104.09   10.50
  -2  13  -2  101.69   12.60
  -3 -13  -2   88.09   10.60
  -3 -13  -2  112.09   12.50
  -3 -13  -2   92.49    9.10
   3  13   2   92.39   11.70
  -3  13  -2   83.69    8.00
   3  13   2  115.59   11.20
   3  13   2   98.89   11.40
  -3  13  -2   76.09    9.40
  -4 -13  -2   12.30    8.10
  -4 -13  -2    1.90    6.50
  -4 -13  -2    1.80    8.90
   4  13   2   11.00   10.80
  -4  13  -2   14.30    8.30
   4  13   2   18.30   12.70
   4  13   2   16.50   11.40
 -12   0   3   11.30    7.00
 -12   0   3   -4.90    3.70
 -12   0   3   -2.00    5.40
 -12   0   3   -9.40   11.30
 -12   0   3   -2.40    5.80
 -11   0   3    7.80    5.30
  11   0  -3    2.70    6.50
  11   0  -3    5.90    4.30
 -11   0   3   -0.20    2.90
 -11   0   3    6.90    5.10
 -11   0   3    4.70    4.50
 -11   0   3   -0.10    4.50
 -10   0   3   -1.40    2.60
 -10   0   3   -2.00    3.60
  10   0  -3    3.00    2.20
 -10   0   3    3.80    3.80
 -10   0   3    3.00    4.40
 -10   0   3   -1.00    3.70
  10   0  -3   -2.80    3.40
 -10   0   3    4.80    4.00
  10   0  -3   -5.90    4.90
  -9   0   3    1.50    3.70
   9   0  -3   -1.20    3.00
  -9   0   3    1.80    3.20
  -9   0   3    3.10    2.40
  -9   0   3   -0.20    3.30
  -9   0   3   -3.40    3.60
   9   0  -3   -2.50    1.60
   9   0  -3   -0.30    3.80
  -9   0   3   -2.60    3.70
  -8   0   3    7.10    3.30
  -8   0   3   -0.10    2.60
  -8   0   3    0.90    3.30
  -8   0   3    1.60    2.70
   8   0  -3    1.70    2.50
  -8   0   3    4.30    2.30
   8   0  -3   -2.70    1.70
   8   0  -3    4.30    3.20
   8   0  -3    1.30    1.10
  -7   0   3   -0.60    2.20
   7   0  -3    0.30    1.50
   7   0  -3   -0.30    1.50
   7   0  -3   -1.10    2.00
  -7   0   3   -0.90    2.10
  -7   0   3   -0.50    2.60
   7   0  -3    0.10    1.30
  -7   0   3   -4.50    2.70
  -7   0   3    2.30    2.30
  -7   0   3   -1.10    1.70
  -6   0   3    1.60    1.70
  -6   0   3   -0.80    1.80
   6   0  -3   -1.50    1.50
   6   0  -3   -1.60    2.10
  -6   0   3    0.10    1.80
   6   0  -3   -2.10    1.60
   6   0  -3    0.20    0.90
  -6   0   3    1.40    2.20
  -6   0   3   -2.00    1.60
   6   0  -3   -1.10    1.20
  -6   0   3   -3.50    2.30
  -5   0   3   -2.20    1.50
  -5   0   3    0.20    1.50
  -5   0   3    1.00    1.50
   5   0  -3   -1.60    1.90
  -5   0   3   -1.20    1.80
  -5   0   3    0.60    2.10
   5   0  -3    0.40    1.20
  -5   0   3    1.30    1.60
   5   0  -3    0.00    1.40
  -4   0   3    0.80    1.20
  -4   0   3    0.90    1.40
  -4   0   3    1.50    1.60
   4   0  -3    0.20    1.40
   4   0  -3   -0.40    1.10
  -4   0   3   -0.90    1.10
   4   0  -3   -1.40    1.20
  -4   0   3    2.10    1.80
   4   0  -3   -0.90    1.00
   4   0  -3   -0.10    1.60
   4   0  -3    1.10    1.60
  -4   0   3    0.30    1.30
   3   0  -3   -0.30    1.00
  -3   0   3   -0.10    1.40
   3   0  -3   -1.00    1.20
   3   0  -3   -0.10    1.20
  -3   0   3    0.30    1.30
   3   0  -3   -0.60    1.20
  -3   0   3    0.70    1.10
   3   0  -3   -0.90    0.90
  -3   0   3   -1.10    1.10
   3   0  -3    0.70    1.30
  -3   0   3    0.00    1.20
  -3   0   3    0.50    1.10
  -2   0   3   -0.60    1.20
   2   0  -3   -0.80    1.00
   2   0  -3    0.20    1.10
   2   0  -3   -0.20    0.90
  -2   0   3   -1.20    1.00
  -2   0   3    0.60    1.00
  -2   0   3   -1.10    1.10
   2   0  -3   -1.00    1.10
   2   0  -3   -0.90    1.30
  -2   0   3   -0.40    1.20
   2   0  -3   -0.20    1.10
  -2   0   3   -1.10    1.00
   1   0  -3   -0.80    0.90
   1   0  -3   -0.60    0.70
   1   0  -3   -0.40    0.70
  -1   0   3   -0.30    0.90
  -1   0   3   -0.50    0.80
   1   0  -3    0.40    0.70
  -1   0   3   -1.40    0.80
  -1   0   3   -1.40    0.80
   1   0  -3   -0.10    0.70
   1   0  -3    0.50    0.90
  -1   0   3    0.40    0.90
   0   0  -3   -2.00    0.80
   0   0  -3   -2.30    0.60
   0   0   3   -1.90    0.70
   0   0   3   -2.80    0.50
   0   0   3   -2.20    0.80
   0   0  -3   -1.70    0.60
   0   0  -3   -1.30    0.60
   0   0  -3   -2.30    0.80
  -1   0  -3    0.20    0.60
   1   0   3    0.20    0.40
  -1   0  -3   -0.30    0.60
   1   0   3   -0.30    0.60
   1   0   3    0.30    0.50
  -1   0  -3   -0.70    0.70
   1   0   3   -0.40    0.20
  -2   0  -3   -0.80    0.50
   2   0   3    0.30    0.60
  -2   0  -3   -1.80    0.60
   2   0   3   -0.50    0.60
  -2   0  -3   -1.40    0.50
   3   0   3   -0.80    0.60
  -3   0  -3   -0.70    0.70
  -3   0  -3   -1.80    1.50
  -3   0  -3   -1.40    0.60
  -3   0  -3   -1.20    0.70
   3   0   3   -1.50    0.60
  -4   0  -3    1.00    0.80
  -4   0  -3    0.10    0.90
   4   0   3    0.50    0.70
  -4   0  -3   -0.20    0.80
   4   0   3    0.90    0.80
  -4   0  -3   -0.70    1.80
  -4   0  -3    0.30    0.90
  -5   0  -3   -2.00    2.00
   5   0   3    0.00    0.80
   5   0   3   -2.40    0.90
  -5   0  -3   -0.20    1.10
  -5   0  -3   -0.30    1.10
  -5   0  -3   -0.20    1.10
  -6   0  -3   -0.20    1.40
   6   0   3    1.20    1.00
  -6   0  -3    0.30    2.70
  -6   0  -3    0.30    2.30
  -6   0  -3    0.30    1.20
   6   0   3   -1.20    1.20
  -6   0  -3    0.20    1.30
  -6   0  -3    0.90    1.40
  -7   0  -3   -1.10    1.40
  -7   0  -3   -2.40    2.80
  -7   0  -3   -2.00    1.60
  -7   0  -3   -2.30    2.80
   7   0   3   -0.40    1.20
   7   0   3   -0.80    1.40
  -7   0  -3   -1.60    1.80
  -7   0  -3   -2.60    1.70
  -8   0  -3   -1.50    1.60
  -8   0  -3    2.60    2.10
   8   0   3   -3.40    1.50
  -8   0  -3   -0.20    2.20
  -8   0  -3   -3.20    1.80
   8   0   3    0.60    1.40
  -8   0  -3   -1.40    3.30
  -8   0  -3   -1.70    3.30
   9   0   3   -3.00    1.80
  -9   0  -3    0.10    4.60
  -9   0  -3   -3.10    3.90
  -9   0  -3    2.40    2.60
  -9   0  -3   -0.90    2.30
  -9   0  -3   -4.10    2.70
   9   0   3   -4.20    1.60
  -9   0  -3   -0.50    1.90
 -10   0  -3   -2.30    2.20
  10   0   3    0.80    3.40
 -10   0  -3    2.50    3.40
 -10   0  -3    4.50    4.90
 -10   0  -3    6.80    5.00
 -10   0  -3   -2.80    3.50
 -10   0  -3    0.80    2.60
 -11   0  -3   -8.00    5.30
 -11   0  -3   -2.70    4.60
 -11   0  -3    2.60    3.10
 -11   0  -3    0.90    4.20
 -11   0  -3   -0.10    2.50
 -11   0  -3   -1.20    5.30
 -12   0  -3    5.30    7.30
 -12   0  -3   -3.60    6.60
 -12   0  -3   -5.10    5.40
 -12   0  -3    1.40    2.80
 -12  -1   3  315.37   13.80
 -12  -1   3  285.37   15.60
 -12  -1   3  294.87   14.60
  12  -1  -3  292.37   17.40
 -12  -1   3  329.57   16.20
 -12  -1   3  271.97   11.50
 -12   1   3  291.27   14.00
 -12   1   3  299.57   12.90
 -12   1   3  297.37   15.20
 -12   1   3  300.87   14.20
 -12   1   3  344.97   15.90
 -12   1   3  294.67   11.40
 -11  -1   3  448.06   17.40
 -11  -1   3  406.56   16.20
 -11  -1   3  432.16   16.10
  11  -1  -3  461.75   16.10
 -11  -1   3  434.96   15.80
  11  -1  -3  421.26   14.20
  11  -1  -3  421.76   19.80
 -11  -1   3  416.86   14.00
 -11  -1   3  415.86   15.30
 -11   1   3  397.96   15.50
  11   1  -3  404.46   15.10
 -11   1   3  414.96   13.70
  11   1  -3  399.06   17.80
 -11   1   3  447.36   16.90
 -11   1   3  432.06   15.40
 -11   1   3  435.56   14.70
 -11   1   3  428.96   16.00
 -10  -1   3   47.80    5.60
 -10  -1   3   40.20    5.20
 -10  -1   3   39.70    4.70
 -10  -1   3   46.50    5.50
  10  -1  -3   41.00    3.90
 -10  -1   3   46.30    5.90
 -10  -1   3   39.60    4.90
  10  -1  -3   35.00    5.90
  10  -1  -3   38.30    4.30
 -10   1   3   37.00    4.60
 -10   1   3   39.80    4.60
  10   1  -3   37.80    3.90
  10   1  -3   40.30    4.90
 -10   1   3   40.40    4.70
 -10   1   3   40.40    4.80
 -10   1   3   42.20    5.60
 -10   1   3   38.90    6.30
  -9  -1   3   49.60    7.00
  -9  -1   3   38.20    4.60
   9  -1  -3   49.40    5.10
  -9  -1   3   50.49    6.00
  -9  -1   3   39.50    4.40
   9  -1  -3   40.30    5.20
  -9  -1   3   45.60    4.60
  -9  -1   3   51.29    6.00
   9  -1  -3   37.40    3.50
   9   1  -3   39.20    3.70
  -9   1   3   47.40    4.40
  -9   1   3   46.50    4.70
  -9   1   3   50.49    6.50
  -9   1   3   33.60    3.90
  -9   1   3   37.80    5.30
  -9   1   3   41.10    4.20
   9   1  -3   52.69    6.80
   9   1  -3   39.40    4.10
   9   1  -3   39.90    2.90
   8  -1  -3 1437.96   37.50
  -8  -1   3 1464.95   38.40
   8  -1  -3 1266.47   42.60
   8  -1  -3 1433.86   37.80
  -8  -1   3 1421.26   38.50
  -8  -1   3 1408.46   38.20
  -8  -1   3 1438.96   38.10
  -8  -1   3 1493.85   39.70
  -8  -1   3 1417.26   39.20
  -8   1   3 1429.96   38.00
   8   1  -3 1402.86   37.90
   8   1  -3 1479.05   37.10
   8   1  -3 1427.46   36.90
  -8   1   3 1453.65   39.00
  -8   1   3 1399.26   37.80
   8   1  -3 1444.46   39.70
  -8   1   3 1398.86   38.10
  -8   1   3 1458.65   37.80
  -8   1   3 1409.86   39.10
   7  -1  -3  141.49    5.80
   7  -1  -3  133.49    6.80
  -7  -1   3  137.89    7.00
  -7  -1   3  136.79    6.40
   7  -1  -3  132.19    4.10
  -7  -1   3  139.19    6.30
  -7  -1   3  135.59    6.90
  -7  -1   3  131.09    6.30
  -7  -1   3  133.89    5.90
  -7   1   3  139.89    6.00
   7   1  -3  143.99    5.30
   7   1  -3  117.19    9.80
   7   1  -3  140.29    5.80
  -7   1   3  144.79    5.70
  -7   1   3  145.69    6.90
   7   1  -3  142.79    5.70
  -7   1   3  140.49    6.90
  -7   1   3  139.89    6.10
  -6  -1   3   65.49    4.30
  -6  -1   3   67.99    4.30
  -6  -1   3   67.89    4.10
  -6  -1   3   75.09    4.70
   6  -1  -3   76.09    3.70
   6  -1  -3   71.09    4.60
  -6  -1   3   72.69    5.10
   6  -1  -3   70.39    3.00
  -6  -1   3   66.09    4.40
   6  -1  -3   71.59    4.70
   6  -1  -3   69.39    4.00
  -6   1   3   72.49    4.70
  -6   1   3   73.79    4.20
   6   1  -3   72.99    3.70
  -6   1   3   64.69    4.80
   6   1  -3   67.69    3.90
  -6   1   3   70.89    3.90
  -6   1   3   70.49    4.10
   6   1  -3   88.19    6.50
   6   1  -3   71.39    5.00
  -6   1   3   67.49    4.00
   6   1  -3   77.19    4.10
  -5  -1   3   16.20    2.60
   5  -1  -3   21.80    2.40
  -5  -1   3   23.10    2.80
   5  -1  -3   18.80    2.30
  -5  -1   3   18.10    2.30
   5  -1  -3   22.60    2.10
  -5  -1   3   16.40    2.60
   5  -1  -3   22.10    3.10
  -5  -1   3   17.60    2.20
   5  -1  -3   24.60    3.00
  -5  -1   3   19.40    2.30
   5   1  -3   20.70    2.50
  -5   1   3   17.80    2.10
  -5   1   3   18.20    2.70
   5   1  -3   16.80    2.00
   5   1  -3   18.60    2.60
   5   1  -3   20.90    2.30
  -5   1   3   20.40    2.70
  -5   1   3   19.90    2.60
  -5   1   3   23.90    3.20
  -5   1   3   17.50    2.10
   5   1  -3   17.00    2.30
   4  -1  -3    4.50    1.30
  -4  -1   3    5.40    1.90
   4  -1  -3    5.80    1.20
  -4  -1   3    7.40    1.60
  -4  -1   3    5.70    1.90
  -4  -1   3    4.60    1.50
  -4  -1   3    6.50    1.60
   4  -1  -3    6.40    1.30
  -4  -1   3    4.20    1.60
   4  -1  -3    5.40    1.80
   4  -1  -3    4.90    1.60
  -4   1   3    4.60    1.40
  -4   1   3    6.10    1.50
   4   1  -3    5.10    1.60
  -4   1   3    6.00    1.70
   4   1  -3    4.90    1.40
   4   1  -3    6.80    1.50
   4   1  -3    5.30    2.00
  -4   1   3    4.60    1.90
   4   1  -3    3.70    1.80
  -4   1   3    5.80    1.50
  -4   1   3    3.70    1.40
   3  -1  -3   48.00    2.70
   3  -1  -3   50.99    2.50
   3  -1  -3   49.20    2.60
   3  -1  -3   49.30    2.70
  -3  -1   3   49.70    2.90
   3  -1  -3   55.79    3.50
  -3  -1   3   49.70    2.90
   3  -1  -3   47.70    2.90
  -3  -1   3   48.60    3.30
  -3  -1   3   50.19    3.00
  -3  -1   3   51.49    2.90
  -3  -1   3   53.49    2.90
  -3   1   3   57.49    3.20
  -3   1   3   48.90    2.70
  -3   1   3   51.69    2.70
  -3   1   3   52.49    2.70
  -3   1   3   51.19    2.80
   3   1  -3   49.40    3.00
  -3   1   3   56.69    2.80
   3   1  -3   45.80    3.20
   3   1  -3   51.59    2.70
  -2  -1   3 1811.82   45.90
  -2  -1   3 1786.62   45.80
  -2  -1   3 1769.12   45.80
  -2  -1   3 1827.02   45.80
   2  -1  -3 1810.32   45.70
   2  -1  -3 1760.32   45.60
   2  -1  -3 1751.42   45.80
  -2  -1   3 1797.92   45.70
  -2  -1   3 1805.82   46.00
   2  -1  -3 1759.62   45.70
   2  -1  -3 1822.92   45.70
   2  -1  -3 1841.92   45.70
  -2   1   3 1751.22   45.70
   2   1  -3 1842.52   45.70
   2   1  -3 1825.62   45.80
   2   1  -3 1752.92   45.70
   2   1  -3 1787.22   45.70
  -2   1   3 1784.42   45.70
  -2   1   3 1762.92   45.70
   2   1  -3 1734.13   46.00
   2   1  -3 1814.92   45.90
  -2   1   3 1846.92   45.90
  -2   1   3 1726.53   45.70
  -2   1   3 1814.12   45.70
  -1  -1   3  204.58    5.80
  -1  -1   3  199.88    6.00
   1  -1  -3  195.38    5.80
  -1  -1   3  195.68    5.80
   1  -1  -3  201.28    5.80
  -1  -1   3  203.58    5.90
   1  -1  -3  192.68    5.80
  -1  -1   3  182.48    5.70
  -1  -1   3  194.28    5.50
   1  -1  -3  197.58    5.90
   1   1  -3  199.28    5.80
  -1   1   3  184.48    5.70
   1   1  -3  202.48    5.90
   1   1  -3  199.08    5.80
   1   1  -3  190.28    5.70
   1   1  -3  191.88    5.90
   1   1  -3  190.28    5.40
  -1   1   3  190.58    5.80
  -1   1   3  190.48    5.80
  -1   1   3  197.98    5.90
  -1   1   3  192.68    5.80
   0  -1  -3   23.00    1.80
   0  -1   3   20.10    0.90
   0  -1  -3   19.40    1.80
   0  -1  -3   19.90    1.70
   0  -1   3   21.50    1.40
   0  -1   3   19.70    1.40
   0  -1   3   20.20    1.30
   0  -1  -3   20.30    1.80
   0  -1  -3   20.90    1.60
   0   1  -3   20.70    0.90
   0   1   3   23.00    1.90
   0   1   3   21.30    1.70
   0   1  -3   22.80    1.40
   0   1  -3   21.40    1.50
   0   1  -3   21.00    1.50
   0   1   3   18.80    1.60
   0   1  -3   20.90    1.40
   0   1   3   22.70    2.10
  -1  -1  -3 1756.32   46.00
   1  -1   3 1750.42   45.60
  -1  -1  -3 1761.22   46.10
  -1  -1  -3 1839.32   46.00
   1  -1   3 1810.52   45.60
   1   1   3 1824.62   46.00
  -1   1  -3 1856.21   45.80
  -1   1  -3 1823.82   45.60
  -1   1  -3 1812.22   45.70
  -1   1  -3 1800.42   45.60
   1   1   3 1797.22   45.90
   1   1   3 1890.71   46.10
  -2  -1  -3 1961.40   50.19
  -2  -1  -3 1951.00   49.50
  -2  -1  -3 1944.21   49.50
  -2  -1  -3 1918.71   49.50
  -2  -1  -3 1899.91   49.50
   2   1   3 1988.80   49.40
  -2   1  -3 1969.10   49.00
   2   1   3 1944.61   49.30
   2   1   3 1932.01   49.50
  -2   1  -3 1983.00   48.90
  -3  -1  -3  340.47    9.60
  -3  -1  -3  340.47    9.60
  -3  -1  -3  348.57    9.60
  -3  -1  -3  344.77   10.60
  -3  -1  -3  348.57    9.60
   3   1   3  348.77    9.60
   3   1   3  353.16    9.20
  -3   1  -3  341.47   10.30
   3   1   3  344.37    9.60
  -4  -1  -3  528.65   14.30
  -4  -1  -3  527.85   14.30
  -4  -1  -3  517.05   15.50
  -4  -1  -3  516.35   14.30
  -4   1  -3  545.15   13.50
  -4   1  -3  543.25   15.30
   4   1   3  517.75   14.20
   4   1   3  532.95   14.30
  -4   1  -3  536.15   13.50
  -4   1  -3  543.55   14.90
   4   1   3  516.75   15.50
  -5  -1  -3  467.15   13.20
  -5  -1  -3  468.75   13.20
  -5  -1  -3  472.45   13.10
  -5  -1  -3  474.95   14.70
  -5  -1  -3  479.45   13.10
  -5   1  -3  482.95   12.30
  -5   1  -3  473.35   14.00
   5   1   3  483.85   14.70
   5   1   3  469.95   13.10
   5   1   3  464.45   13.00
  -5   1  -3  496.45   12.30
  -5   1  -3  465.25   14.20
  -5   1  -3  472.35   12.30
   6  -1   3  122.59    3.50
  -6  -1  -3  127.79    4.80
  -6  -1  -3  125.59    5.00
  -6  -1  -3  119.59    6.30
  -6  -1  -3  128.39    5.10
   6  -1   3  122.19    3.50
  -6  -1  -3  127.09    5.00
  -6   1  -3  127.89    4.00
  -6   1  -3  120.29    4.10
  -6   1  -3  123.99    6.10
  -6   1  -3  127.49    6.20
   6   1   3  126.59    4.50
   6   1   3  127.69    4.90
   6   1   3  116.09    6.50
  -6   1  -3  124.89    4.10
  -6   1  -3  128.49    3.90
  -7  -1  -3  560.64   15.80
  -7  -1  -3  589.34   18.00
   7  -1   3  559.24   14.40
  -7  -1  -3  571.84   15.60
  -7  -1  -3  576.84   15.80
  -7  -1  -3  560.94   16.00
   7  -1   3  556.44   14.40
  -7   1  -3  566.94   14.80
   7   1   3  547.75   15.60
  -7   1  -3  571.14   14.80
  -7   1  -3  540.85   15.20
  -7   1  -3  561.04   17.10
  -7   1  -3  555.54   15.10
  -7   1  -3  543.05   17.30
   7   1   3  556.74   17.90
   7   1   3  541.45   15.40
  -8  -1  -3  154.48    6.60
  -8  -1  -3  160.28    6.50
  -8  -1  -3  150.58    6.00
  -8  -1  -3  148.19    8.50
  -8  -1  -3  168.48    8.50
  -8  -1  -3  153.68    6.80
  -8   1  -3  152.98    5.90
   8   1   3  156.18    6.10
  -8   1  -3  163.48    8.00
  -8   1  -3  153.08    5.20
   8   1   3  166.98    9.00
  -8   1  -3  164.08    8.50
  -8   1  -3  148.99    5.90
  -8   1  -3  159.28    5.20
   8   1   3  159.78    5.70
  -9  -1  -3  214.88   10.30
  -9  -1  -3  209.98   10.90
  -9  -1  -3  207.48    8.40
  -9  -1  -3  215.88    8.80
  -9  -1  -3  208.38    7.60
  -9  -1  -3  205.58    8.10
  -9   1  -3  214.08    7.80
  -9   1  -3  225.28   10.60
   9   1   3  206.68    7.70
  -9   1  -3  211.68   10.10
  -9   1  -3  213.18    6.50
  -9   1  -3  196.78    7.90
  -9   1  -3  209.48    6.60
   9   1   3  214.98    7.30
 -10  -1  -3    8.30    3.70
 -10  -1  -3    3.10    4.70
 -10  -1  -3    1.60    4.50
 -10  -1  -3   -0.90    4.90
 -10  -1  -3    5.50    3.30
 -10  -1  -3    4.30    2.60
 -10   1  -3   10.30    5.10
  10   1   3   -2.20    2.70
 -10   1  -3    6.90    4.90
 -10   1  -3    4.40    1.90
 -10   1  -3    5.10    1.90
 -10   1  -3    4.70    3.20
  10   1   3    2.00    2.20
 -10   1  -3    3.40    3.40
 -11  -1  -3  179.88    7.50
 -11  -1  -3  164.78   10.50
 -11  -1  -3  187.08   11.20
 -11  -1  -3  174.28   12.50
 -11  -1  -3  196.88    8.80
 -11  -1  -3  193.98   10.20
  11   1   3  166.78    8.20
  11   1   3  185.08    7.40
 -11   1  -3  176.98    9.50
 -11   1  -3  167.48   12.10
 -11   1  -3  178.28    9.10
 -11   1  -3  188.78   11.50
 -12  -1  -3  265.87   10.20
 -12  -1  -3  286.57   16.40
 -12  -1  -3  290.37   13.80
 -12  -1  -3  291.77   14.90
 -12  -1  -3  272.47   11.20
 -12   1  -3  264.57   16.40
 -12   1  -3  293.47   12.70
 -12   1  -3  268.97   14.90
 -12  -2   3   57.89    7.50
 -12  -2   3   27.40    8.00
 -12  -2   3   58.09    8.10
 -12  -2   3   36.90    4.40
  12  -2  -3   38.40    9.20
 -12  -2   3   46.50    6.80
 -12   2   3   38.90    7.30
 -12   2   3   43.80    7.00
 -12   2   3   44.10    5.70
 -12   2   3   66.09    8.30
 -12   2   3   54.79    7.10
 -12   2   3   43.10    4.50
 -11  -2   3    9.90    5.10
  11  -2  -3   14.70    6.60
  11  -2  -3   19.90    3.60
 -11  -2   3    7.80    3.10
  11  -2  -3   11.50    3.90
 -11  -2   3   20.70    4.70
 -11  -2   3   11.70    5.50
 -11  -2   3    6.90    6.30
 -11   2   3   12.40    4.40
  11   2  -3   10.40    5.00
 -11   2   3   10.60    4.70
 -11   2   3   20.20    5.70
  11   2  -3    4.60    6.40
 -11   2   3   12.70    5.40
 -11   2   3    9.80    5.10
 -11   2   3    6.40    3.00
 -10  -2   3   14.10    4.30
 -10  -2   3    7.90    3.00
 -10  -2   3   10.10    5.10
  10  -2  -3    3.50    5.20
  10  -2  -3   10.70    2.40
 -10  -2   3   11.00    4.60
 -10  -2   3   11.20    4.20
  10  -2  -3   10.90    3.30
  10   2  -3    4.70    4.20
 -10   2   3    9.70    3.60
 -10   2   3    9.20    4.50
  10   2  -3   12.80    2.30
 -10   2   3    7.20    4.00
  10   2  -3    8.00    2.40
 -10   2   3    8.80    4.10
  10   2  -3    9.20    1.90
  10   2  -3   10.70    5.40
 -10   2   3    9.90    2.80
 -10   2   3   14.10    4.80
  -9  -2   3    1.10    3.50
  -9  -2   3    4.10    3.60
  -9  -2   3    4.80    4.00
   9  -2  -3    3.10    2.80
  -9  -2   3    0.60    3.30
   9  -2  -3    0.20    1.80
  -9  -2   3    0.50    2.70
  -9  -2   3    4.90    3.60
   9  -2  -3   -2.00    3.80
  -9   2   3   -1.70    2.30
  -9   2   3    2.00    3.20
   9   2  -3    2.90    4.20
   9   2  -3    5.90    3.60
  -9   2   3    1.30    3.00
   9   2  -3   -3.70    2.40
  -9   2   3    5.90    3.10
  -9   2   3    9.20    3.90
  -9   2   3    3.50    3.80
   9   2  -3   -1.70    2.10
   9   2  -3    2.90    2.50
  -8  -2   3   42.70    5.10
  -8  -2   3   36.00    4.00
  -8  -2   3   40.60    4.60
  -8  -2   3   50.49    5.60
   8  -2  -3   34.80    4.20
  -8  -2   3   42.70    5.50
   8  -2  -3   46.10    4.30
  -8  -2   3   41.40    5.30
  -8   2   3   48.70    5.30
   8   2  -3   40.40    4.50
  -8   2   3   38.50    4.80
   8   2  -3   37.20    4.00
   8   2  -3   41.80    4.20
  -8   2   3   41.10    4.00
   8   2  -3   33.10    4.50
  -8   2   3   42.80    4.80
  -8   2   3   45.70    4.70
  -8   2   3   40.50    5.00
  -7  -2   3    5.10    2.60
  -7  -2   3    1.70    2.50
   7  -2  -3    1.60    2.00
   7  -2  -3    1.70    2.50
  -7  -2   3    3.30    2.80
  -7  -2   3    2.30    2.30
   7  -2  -3    2.20    2.50
   7  -2  -3    2.00    1.40
  -7  -2   3    1.70    2.40
  -7  -2   3    1.20    3.10
  -7   2   3    2.70    1.90
  -7   2   3    3.10    2.20
   7   2  -3    1.90    2.20
   7   2  -3    0.90    2.50
  -7   2   3    5.10    2.70
   7   2  -3   -0.50    2.60
   7   2  -3   -3.60    1.70
   7   2  -3    2.90    2.00
  -7   2   3    1.00    2.10
  -7   2   3    1.00    2.70
  -7   2   3    4.20    2.30
   6  -2  -3   25.50    2.40
   6  -2  -3   20.70    2.30
   6  -2  -3   24.30    1.60
   6  -2  -3   28.60    3.60
  -6  -2   3   22.10    3.30
  -6  -2   3   26.80    3.10
  -6  -2   3   26.20    2.90
  -6  -2   3   27.50    3.40
   6  -2  -3   18.60    2.60
  -6  -2   3   31.10    3.80
  -6  -2   3   28.80    3.70
  -6   2   3   26.30    3.30
  -6   2   3   24.00    2.60
  -6   2   3   24.40    3.20
  -6   2   3   29.50    3.60
   6   2  -3   24.20    2.90
  -6   2   3   23.70    2.90
   6   2  -3   27.00    3.10
   6   2  -3   30.80    3.70
   6   2  -3   23.10    3.20
  -5  -2   3   30.40    3.40
   5  -2  -3   28.40    2.10
  -5  -2   3   26.80    3.20
  -5  -2   3   28.90    3.40
   5  -2  -3   29.50    2.50
  -5  -2   3   30.70    3.30
   5  -2  -3   31.00    2.70
   5  -2  -3   28.40    2.30
  -5  -2   3   22.90    2.70
   5  -2  -3   30.60    3.00
   5  -2  -3   24.90    3.00
  -5  -2   3   25.30    3.20
  -5   2   3   27.80    3.10
   5   2  -3   28.00    3.80
   5   2  -3   27.20    2.80
  -5   2   3   26.90    3.30
   5   2  -3   29.80    3.50
   5   2  -3   29.20    3.40
   5   2  -3   30.80    3.00
  -5   2   3   29.50    2.90
  -5   2   3   30.80    3.00
  -5   2   3   25.60    2.90
  -5   2   3   31.30    2.80
  -4  -2   3   49.40    3.50
   4  -2  -3   44.50    3.20
  -4  -2   3   49.00    3.70
  -4  -2   3   45.60    3.30
   4  -2  -3   45.40    2.90
   4  -2  -3   45.60    2.70
  -4  -2   3   49.20    3.30
  -4  -2   3   45.70    3.30
   4  -2  -3   51.39    2.70
   4  -2  -3   53.09    2.60
  -4  -2   3   48.80    3.40
   4   2  -3   42.50    3.90
   4   2  -3   49.40    3.50
  -4   2   3   45.30    3.00
   4   2  -3   50.89    3.60
  -4   2   3   46.20    3.60
   4   2  -3   44.10    3.00
   4   2  -3   44.30    3.10
  -4   2   3   50.59    3.00
  -4   2   3   49.20    2.90
  -4   2   3   46.80    3.00
  -4   2   3   43.50    2.90
   3  -2  -3    0.40    1.10
  -3  -2   3   -0.60    1.40
  -3  -2   3    0.10    1.40
   3  -2  -3    0.30    1.00
  -3  -2   3   -0.40    1.30
   3  -2  -3    0.60    1.00
  -3  -2   3    1.20    1.40
   3  -2  -3   -0.20    1.10
  -3  -2   3    1.50    1.60
  -3  -2   3    1.00    1.50
   3  -2  -3    1.50    1.50
  -3   2   3    0.20    1.10
   3   2  -3    0.50    1.30
  -3   2   3   -2.80    1.40
   3   2  -3   -0.70    1.60
   3   2  -3   -1.20    1.60
   3   2  -3    0.80    1.30
  -3   2   3    0.70    1.20
  -3   2   3    0.70    1.20
  -3   2   3    1.30    1.20
  -3   2   3   -0.50    1.20
   3   2  -3    2.50    1.50
   2  -2  -3    5.90    1.30
   2  -2  -3    6.80    1.20
  -2  -2   3    7.20    1.50
   2  -2  -3   10.00    1.70
  -2  -2   3    7.20    1.80
  -2  -2   3    7.50    1.60
   2  -2  -3    7.50    1.10
   2  -2  -3    5.80    1.40
  -2  -2   3    8.00    1.60
   2  -2  -3    7.40    1.40
  -2   2   3    7.60    1.50
   2   2  -3    9.40    1.60
  -2   2   3    9.20    1.50
   2   2  -3    5.40    1.60
  -2   2   3   13.10    2.00
  -2   2   3    6.40    1.70
   2   2  -3    8.00    1.70
   2   2  -3    7.90    1.50
  -2   2   3    6.90    1.40
   2   2  -3    7.80    1.70
  -1  -2   3  427.36   11.80
  -1  -2   3  413.76   11.70
  -1  -2   3  406.36   11.60
   1  -2  -3  424.36   11.80
  -1  -2   3  437.86   11.70
   1  -2  -3  420.16   11.70
   1  -2  -3  412.76   11.70
   1  -2  -3  454.35   11.80
   1  -2  -3  428.06   11.80
   1   2  -3  413.16   11.60
   1   2  -3  437.66   11.60
  -1   2   3  429.66   11.70
   1   2  -3  409.16   11.70
  -1   2   3  426.06   11.80
   1   2  -3  413.06   11.70
   1   2  -3  424.76   11.70
  -1   2   3  424.26   11.70
  -1   2   3  429.46   11.80
   0  -2  -3  387.46   10.60
   0  -2  -3  384.86   10.60
   0  -2  -3  358.86   10.70
   0  -2   3  385.16   10.30
   0  -2  -3  366.36   10.90
   0  -2  -3  378.56   10.60
   0  -2   3  387.36   10.40
   0  -2   3  393.66   10.30
   0   2   3  379.46   10.80
   0   2   3  379.96   10.70
   0   2  -3  380.96   10.30
   0   2  -3  397.46   10.50
   0   2   3  376.66   11.00
   0   2   3  361.26   10.50
   0   2  -3  387.26   10.40
   0   2   3  372.06   10.50
   0   2  -3  380.46   10.30
   0   2  -3  378.66   10.40
   1  -2   3   43.00    1.50
  -1  -2  -3   42.10    2.70
  -1  -2  -3   45.30    2.70
  -1  -2  -3   43.40    2.70
  -1  -2  -3   41.50    2.60
  -1  -2  -3   43.20    2.60
   1  -2   3   43.90    1.60
   1  -2   3   44.00    1.90
  -1   2  -3   43.30    1.80
  -1   2  -3   44.40    2.00
   1   2   3   41.10    2.40
   1   2   3   49.20    2.90
  -1   2  -3   41.40    1.90
  -1   2  -3   42.10    1.50
   1   2   3   43.00    2.50
  -1   2  -3   46.50    2.00
   2  -2   3  762.32   19.30
  -2  -2  -3  777.62   20.10
  -2  -2  -3  755.62   20.10
  -2  -2  -3  754.82   20.20
   2  -2   3  783.32   19.30
  -2  -2  -3  721.03   20.00
  -2  -2  -3  767.12   20.70
  -2   2  -3  780.42   19.30
   2   2   3  741.63   20.10
  -2   2  -3  746.43   19.30
   2   2   3  739.63   20.20
   2   2   3  745.53   20.00
  -2   2  -3  756.22   19.60
   2   2   3  787.72   20.20
  -3  -2  -3  545.35   15.40
  -3  -2  -3  569.04   15.40
  -3  -2  -3  550.74   15.30
  -3  -2  -3  563.74   15.40
  -3  -2  -3  568.54   16.20
   3   2   3  559.14   15.30
  -3   2  -3  544.95   15.10
   3   2   3  572.74   15.20
   3   2   3  555.24   16.20
  -3   2  -3  589.04   15.60
   3   2   3  577.94   15.30
  -4  -2  -3  229.58    7.40
  -4  -2  -3  237.38    7.50
  -4  -2  -3  243.88    8.60
  -4  -2  -3  243.48    7.40
  -4  -2  -3  233.68    7.50
   4   2   3  236.58    7.20
  -4   2  -3  235.88    7.50
   4   2   3  231.88    7.30
  -4   2  -3  238.88    7.80
   4   2   3  231.28    8.50
  -5  -2  -3  236.28    7.80
  -5  -2  -3  243.38    7.70
  -5  -2  -3  242.28    9.20
  -5  -2  -3  231.38    7.90
  -5  -2  -3  241.98    7.80
  -5   2  -3  240.68    8.20
  -5   2  -3  239.68    8.30
   5   2   3  243.88    7.80
   5   2   3  250.67    9.30
   5   2   3  238.68    7.60
   5   2   3  248.98    7.20
  -6  -2  -3   30.10    3.90
  -6  -2  -3   36.30    3.10
  -6  -2  -3   31.70    3.50
  -6  -2  -3   29.90    3.60
   6   2   3   32.20    1.90
  -6   2  -3   32.50    4.00
   6   2   3   29.30    4.50
   6   2   3   31.70    3.40
  -6   2  -3   33.40    1.80
  -6   2  -3   40.30    4.30
   6   2   3   31.10    2.90
  -7  -2  -3  136.49    6.30
  -7  -2  -3  145.29    5.80
  -7  -2  -3  135.59    7.90
  -7  -2  -3  129.49    6.10
  -7  -2  -3  136.09    6.10
  -7   2  -3  137.89    6.90
   7   2   3  131.69    7.60
   7   2   3  138.69    5.40
   7   2   3  137.39    6.00
  -7   2  -3  144.99    7.00
  -7   2  -3  134.19    4.50
  -7   2  -3  135.69    4.60
  -8  -2  -3   18.80    3.20
  -8  -2  -3   18.10    4.20
  -8  -2  -3   15.40    3.10
  -8  -2  -3   11.60    4.00
  -8  -2  -3   17.40    3.30
   8   2   3   19.80    2.30
  -8   2  -3   16.00    2.20
   8   2   3   13.60    2.80
   8   2   3   16.20    4.10
  -8   2  -3   24.90    3.10
  -8   2  -3   19.50    4.30
  -8   2  -3   17.40    3.80
  -9  -2  -3   12.70    3.40
  -9  -2  -3   14.00    4.60
  -9  -2  -3   13.80    3.60
  -9  -2  -3   10.30    2.60
  -9  -2  -3   12.40    6.00
  -9  -2  -3   13.50    4.50
   9   2   3   11.60    4.10
   9   2   3   15.10    8.20
  -9   2  -3   13.20    2.60
  -9   2  -3   14.30    4.80
  -9   2  -3   20.60    4.50
   9   2   3   12.70    3.20
  -9   2  -3   11.50    2.60
 -10  -2  -3    4.30    4.80
 -10  -2  -3   -2.20    2.60
 -10  -2  -3    1.10    4.60
 -10  -2  -3    1.90    3.80
 -10  -2  -3   -1.60    3.70
 -10  -2  -3    2.20    4.20
 -10   2  -3    1.70    9.10
 -10   2  -3    6.80    4.90
  10   2   3    3.40    2.50
  10   2   3   -3.50    3.40
 -10   2  -3   -1.60    3.00
 -10   2  -3    4.20    3.00
 -11  -2  -3   21.20    4.90
 -11  -2  -3   18.70    5.80
 -11  -2  -3   12.20    6.10
 -11  -2  -3   22.80    6.00
 -11  -2  -3    9.50    3.40
  11   2   3    8.30    4.30
 -11   2  -3   14.80    6.00
 -11   2  -3   16.90    4.30
 -11   2  -3   22.40    4.60
 -11   2  -3   14.30    6.10
 -12  -2  -3    9.20    6.50
 -12  -2  -3    8.60    7.50
 -12  -2  -3   15.20    6.50
 -12  -2  -3    3.80    3.90
 -12   2  -3    2.20    7.60
 -12   2  -3   -4.90    7.20
 -12  -3   3  118.59   12.20
 -12  -3   3   89.29    8.80
 -12  -3   3   75.89    7.10
 -12  -3   3   87.89   11.60
  12  -3  -3   80.39   10.10
 -12   3   3   88.19    9.20
 -12   3   3   98.09   11.00
 -12   3   3   95.29    6.80
 -12   3   3   93.09    8.30
 -12   3   3   94.29   10.80
 -12   3   3   96.79   12.80
 -11  -3   3  124.69    8.80
 -11  -3   3   97.79   10.50
  11  -3  -3  124.99    6.90
  11  -3  -3  117.29   11.60
 -11  -3   3  117.89    7.30
 -11  -3   3  117.39   10.00
 -11  -3   3  110.59   10.00
 -11  -3   3  126.29   10.60
  11  -3  -3  121.39    7.70
 -11   3   3  136.29    9.50
 -11   3   3  112.29    7.90
 -11   3   3  107.59    9.80
  11   3  -3  104.39    9.90
 -11   3   3  104.89   11.20
 -11   3   3  114.29    6.60
 -11   3   3  110.89    9.70
 -10  -3   3   12.20    3.40
  10  -3  -3   20.20    5.30
 -10  -3   3   19.50    5.30
  10  -3  -3   12.50    2.50
 -10  -3   3   10.00    4.40
  10  -3  -3   14.30    3.40
 -10  -3   3   17.90    4.80
 -10  -3   3   10.60    4.80
 -10  -3   3    5.10    4.80
 -10   3   3   13.50    4.60
  10   3  -3   12.90    3.40
 -10   3   3   11.30    2.90
  10   3  -3    9.60    3.00
  10   3  -3   12.20    5.20
 -10   3   3    4.60    3.60
 -10   3   3   15.50    4.30
  10   3  -3   15.30    3.10
 -10   3   3    8.70    4.20
 -10   3   3   16.20    4.90
  -9  -3   3  299.77   11.90
  -9  -3   3  304.57   12.20
  -9  -3   3  324.37   13.00
   9  -3  -3  300.17   10.30
  -9  -3   3  309.17   11.30
  -9  -3   3  318.17   12.00
   9  -3  -3  248.18   15.20
  -9  -3   3  312.57   12.10
  -9   3   3  321.07   10.40
   9   3  -3  311.17   12.10
  -9   3   3  324.47   11.10
  -9   3   3  296.87   11.20
  -9   3   3  329.77   12.30
   9   3  -3  304.27   17.50
   9   3  -3  316.97   10.90
   9   3  -3  299.67   10.90
   9   3  -3  323.77   10.50
  -9   3   3  321.37   10.70
  -9   3   3  315.87   11.70
  -8  -3   3  237.68   12.30
  -8  -3   3  246.58   11.70
   8  -3  -3  253.97   10.10
   8  -3  -3  264.17    8.50
  -8  -3   3  273.57   10.40
   8  -3  -3  264.57    9.00
  -8  -3   3  260.97   10.50
  -8  -3   3  256.97   10.20
  -8  -3   3  269.87   11.20
   8  -3  -3  261.27   10.10
  -8   3   3  279.47   10.00
   8   3  -3  264.77    9.40
  -8   3   3  277.17    9.00
   8   3  -3  260.67    9.20
  -8   3   3  271.47    9.30
   8   3  -3  264.37    9.80
  -8   3   3  281.87    9.60
  -8   3   3  260.07    9.60
   8   3  -3  259.67   11.10
  -8   3   3  255.27   10.50
  -7  -3   3   98.19    6.00
   7  -3  -3   89.69    4.10
   7  -3  -3   98.49    4.90
  -7  -3   3   90.99    6.80
  -7  -3   3   83.99    6.00
   7  -3  -3   97.89    5.80
  -7  -3   3   86.99    6.30
  -7  -3   3  102.89    5.60
  -7  -3   3   97.99    6.10
   7  -3  -3   96.29    5.60
  -7   3   3   90.99    5.20
  -7   3   3   93.99    5.30
  -7   3   3  101.79    5.50
   7   3  -3   90.89    5.70
   7   3  -3   86.19    4.80
   7   3  -3   94.09    6.30
  -7   3   3  101.29    5.90
   7   3  -3   88.59    6.00
  -7   3   3  100.29    5.30
  -7   3   3   96.09    4.70
   7   3  -3   96.19    5.20
  -6  -3   3 1130.49   31.60
  -6  -3   3 1119.59   31.50
   6  -3  -3 1119.19   31.70
  -6  -3   3 1158.38   32.40
  -6  -3   3 1178.18   31.80
  -6  -3   3 1178.08   31.50
   6  -3  -3 1157.68   30.90
  -6  -3   3 1168.38   31.50
   6  -3  -3 1193.78   30.70
   6   3  -3 1213.28   31.50
  -6   3   3 1199.58   30.90
  -6   3   3 1160.98   31.00
   6   3  -3 1124.69   31.00
  -6   3   3 1142.49   30.90
  -6   3   3 1189.98   31.40
   6   3  -3 1150.88   31.60
   6   3  -3 1115.89   33.30
  -6   3   3 1168.38   30.80
  -6   3   3 1200.68   31.90
   5  -3  -3 1128.99   29.90
   5  -3  -3 1146.59   29.20
  -5  -3   3 1155.08   30.60
   5  -3  -3 1164.18   29.20
  -5  -3   3 1124.49   30.70
  -5  -3   3 1121.59   31.30
  -5  -3   3 1069.39   30.50
  -5  -3   3 1135.79   30.60
   5  -3  -3 1130.99   30.60
  -5  -3   3 1134.29   30.70
   5  -3  -3 1126.79   29.80
   5  -3  -3 1093.79   29.80
  -5   3   3 1174.18   30.80
  -5   3   3 1124.49   30.10
  -5   3   3 1122.29   30.00
  -5   3   3 1183.28   29.90
  -5   3   3 1106.59   30.00
   5   3  -3 1132.49   30.30
  -5   3   3 1151.68   30.00
   5   3  -3 1107.69   30.40
   5   3  -3 1122.39   31.30
   5   3  -3 1186.08   30.80
   5   3  -3 1175.78   30.70
   4  -3  -3  966.80   27.10
  -4  -3   3  986.30   27.30
   4  -3  -3 1064.39   26.40
  -4  -3   3 1021.40   27.20
  -4  -3   3 1016.50   27.80
  -4  -3   3  991.00   27.30
   4  -3  -3 1016.40   26.30
   4  -3  -3 1016.40   26.30
   4  -3  -3 1017.40   26.70
   4   3  -3 1020.50   27.30
  -4   3   3  952.40   26.70
   4   3  -3  994.50   27.00
  -4   3   3 1025.50   26.80
   4   3  -3 1000.50   27.80
  -4   3   3 1105.69   26.50
  -4   3   3  989.50   27.20
  -4   3   3 1006.10   26.80
   4   3  -3 1003.90   27.10
   4   3  -3 1016.90   27.40
  -4   3   3 1024.60   26.80
   3  -3  -3   13.80    2.00
   3  -3  -3   12.60    1.50
  -3  -3   3   15.60    2.10
  -3  -3   3   12.30    2.20
   3  -3  -3   15.10    1.80
   3  -3  -3   13.50    1.60
  -3  -3   3   13.80    2.10
   3  -3  -3   15.40    1.70
  -3  -3   3   15.70    2.10
  -3  -3   3   12.30    2.00
   3   3  -3   14.10    2.20
  -3   3   3   15.30    1.80
   3   3  -3   15.60    2.20
  -3   3   3    9.20    2.00
  -3   3   3   19.60    2.50
  -3   3   3   13.40    1.90
   3   3  -3   17.00    2.30
   3   3  -3   14.30    1.90
   3   3  -3   15.30    2.00
   2  -3  -3  289.47    8.00
  -2  -3   3  287.57    9.00
   2  -3  -3  294.37    8.60
  -2  -3   3  284.87    8.80
  -2  -3   3  306.87    9.00
   2  -3  -3  288.87    8.60
   2  -3  -3  291.37    8.90
   2  -3  -3  283.47    8.70
   2  -3  -3  292.17    8.90
  -2  -3   3  299.17    8.90
  -2  -3   3  289.67    9.00
   2   3  -3  299.27    9.10
  -2   3   3  286.27    8.70
  -2   3   3  291.67    9.00
   2   3  -3  295.07    8.90
  -2   3   3  290.57    8.80
   2   3  -3  283.17    9.00
   2   3  -3  307.27    8.90
   2   3  -3  296.67    9.10
  -2   3   3  293.47    8.90
  -2   3   3  284.37    8.80
  -1  -3   3 1183.98   30.50
  -1  -3   3 1178.08   30.50
   1  -3  -3 1213.78   30.60
   1  -3  -3 1103.39   30.50
   1  -3  -3 1195.88   30.50
  -1  -3   3 1191.28   30.60
  -1  -3   3 1201.68   30.50
   1  -3  -3 1173.38   30.70
  -1  -3   3 1192.38   30.60
   1  -3  -3 1142.79   30.60
  -1   3   3 1146.89   30.70
   1   3  -3 1144.19   30.40
   1   3  -3 1132.89   30.50
  -1   3   3 1185.28   30.70
   1   3  -3 1200.38   30.70
   1   3  -3 1185.08   30.60
  -1   3   3 1118.39   30.60
   1   3  -3 1173.18   30.50
  -1   3   3 1183.98   30.60
  -1   3   3 1146.89   30.50
   0  -3  -3  140.79    5.10
   0  -3   3  138.49    4.10
   0  -3  -3  135.69    5.30
   0  -3   3  139.29    4.70
   0  -3  -3  138.19    5.00
   0  -3   3  143.59    4.70
   0  -3   3  140.89    4.80
   0  -3  -3  135.79    5.40
   0  -3   3  130.99    4.70
   0  -3  -3  143.29    5.20
   0  -3   3  131.69    4.70
   0  -3  -3  144.29    4.80
   0   3   3  149.88    5.30
   0   3  -3  138.19    4.70
   0   3   3  132.69    5.00
   0   3  -3  132.39    4.80
   0   3   3  144.29    5.50
   0   3  -3  132.29    4.60
   0   3  -3  140.79    4.70
   0   3  -3  144.19    5.00
   0   3   3  134.79    5.00
   0   3   3  138.19    5.50
  -1  -3  -3  590.14   15.90
  -1  -3  -3  570.84   16.00
   1  -3   3  579.64   14.90
  -1  -3  -3  576.74   15.90
  -1  -3  -3  567.84   16.10
   1  -3   3  593.34   15.40
  -1  -3  -3  580.34   16.00
   1  -3   3  582.44   15.30
   1  -3   3  598.94   15.10
   1   3   3  585.84   15.90
  -1   3  -3  590.54   15.30
   1   3   3  586.64   15.90
  -1   3  -3  550.84   15.30
  -1   3  -3  562.14   15.40
  -1   3  -3  582.04   15.50
   1   3   3  570.84   16.20
   1   3   3  592.34   16.10
  -1   3  -3  565.14   15.40
  -2  -3  -3    4.60    1.60
  -2  -3  -3    6.10    1.70
   2  -3   3    6.70    1.00
  -2  -3  -3    4.70    1.80
   2  -3   3    7.50    1.00
  -2  -3  -3    5.60    1.60
   2  -3   3    7.40    1.10
  -2  -3  -3    5.40    1.60
  -2   3  -3    5.00    1.10
   2   3   3    5.90    1.50
  -2   3  -3    6.60    1.10
   2   3   3    5.50    1.80
   2   3   3    5.30    1.70
   2   3   3    5.90    1.50
  -2   3  -3    6.80    1.00
  -2   3  -3    6.70    1.00
   2   3   3    4.40    1.70
  -2   3  -3    5.80    0.90
  -3  -3  -3   73.59    3.80
   3  -3   3   75.29    2.40
  -3  -3  -3   68.79    3.90
  -3  -3  -3   74.19    4.50
  -3  -3  -3   72.39    3.70
  -3  -3  -3   68.19    3.80
   3  -3   3   71.69    2.40
  -3   3  -3   70.89    2.30
   3   3   3   68.99    3.60
  -3   3  -3   73.19    2.50
   3   3   3   74.09    4.00
   3   3   3   66.79    3.50
   3   3   3   69.79    4.20
  -3   3  -3   67.99    3.20
  -3   3  -3   72.29    2.60
  -4  -3  -3  867.21   24.30
  -4  -3  -3  859.41   23.30
  -4  -3  -3  851.01   23.40
  -4  -3  -3  838.92   23.10
  -4  -3  -3  870.41   23.30
   4   3   3  859.61   24.20
   4   3   3  851.61   23.10
   4   3   3  829.52   23.30
  -4   3  -3  852.41   22.90
   4   3   3  847.12   22.90
  -4   3  -3  863.81   21.70
  -4   3  -3  888.91   21.80
   4   3   3  862.21   23.20
  -4   3  -3  871.21   23.00
  -5  -3  -3 1456.35   39.30
  -5  -3  -3 1404.06   38.00
  -5  -3  -3 1441.66   38.00
  -5  -3  -3 1488.85   38.10
  -5  -3  -3 1448.06   38.30
   5   3   3 1498.65   37.80
   5   3   3 1425.56   37.50
   5   3   3 1442.16   37.90
   5   3   3 1483.25   39.40
  -5   3  -3 1345.47   37.90
  -5   3  -3 1453.55   37.90
  -6  -3  -3   91.39    5.10
  -6  -3  -3   96.59    5.20
  -6  -3  -3   87.29    4.70
  -6  -3  -3   82.99    5.90
  -6  -3  -3   86.39    5.20
   6   3   3   86.49    4.60
   6   3   3   89.29    6.10
  -6   3  -3   87.59    2.90
  -6   3  -3   94.89    5.20
  -6   3  -3   86.39    5.30
   6   3   3   86.99    4.40
  -7  -3  -3  260.77    9.30
  -7  -3  -3  266.97   10.70
  -7  -3  -3  245.78    8.80
  -7  -3  -3  262.47    9.20
  -7  -3  -3  250.27    9.50
   7   3   3  259.27    7.90
  -7   3  -3  253.47    9.60
  -7   3  -3  248.28    7.30
   7   3   3  261.27   10.80
   7   3   3  245.88    9.20
  -7   3  -3  244.48    9.50
   7   3   3  243.48    8.60
  -7   3  -3  264.07    7.30
  -8  -3  -3  321.27   13.10
  -8  -3  -3  291.67   11.80
  -8  -3  -3  332.87   11.50
  -8   3  -3  323.07    9.50
  -8   3  -3  338.07   11.90
   8   3   3  339.17   12.90
  -8   3  -3  336.27   12.20
  -8   3  -3  334.87    9.50
   8   3   3  325.57   11.30
   8   3   3  317.47   10.40
  -9  -3  -3   68.09    7.20
  -9  -3  -3   73.59    6.70
  -9  -3  -3   65.79    6.60
  -9  -3  -3   73.29    5.20
  -9  -3  -3   86.59    8.10
  -9   3  -3   79.29    7.20
   9   3   3   86.59    7.90
   9   3   3   65.39    6.40
  -9   3  -3   68.79    4.50
  -9   3  -3   70.69    7.60
   9   3   3   72.09    4.50
  -9   3  -3   70.89    4.60
 -10  -3  -3    4.80    5.00
 -10  -3  -3   -3.20    4.70
 -10  -3  -3   -1.40    4.40
 -10  -3  -3   -1.30    4.50
 -10  -3  -3   -1.10    4.20
 -10  -3  -3   -1.70    2.50
  10   3   3   10.50    5.30
 -10   3  -3   -1.70    4.50
  10   3   3   -5.50    3.90
 -10   3  -3    6.10    3.10
 -10   3  -3    1.70    5.20
 -10   3  -3   -3.50    2.90
  10   3   3    8.10    2.70
 -11  -3  -3  292.37   19.50
 -11  -3  -3  293.17   15.00
 -11  -3  -3  311.27   11.40
 -11  -3  -3  332.67   13.80
 -11  -3  -3  329.67   13.30
 -11  -3  -3  287.17   13.90
 -11   3  -3  330.17   14.90
 -11   3  -3  302.77   14.70
  11   3   3  295.57   13.30
 -11   3  -3  280.17   14.00
 -11   3  -3  289.97   11.10
 -12  -3  -3   86.89   10.10
 -12  -3  -3   89.49   10.40
 -12  -3  -3   90.79    7.70
 -12  -3  -3  121.49   12.50
 -12   3  -3  117.59   12.60
 -12   3  -3  109.89   13.20
 -12  -4   3   10.40    5.40
 -12  -4   3    4.40    7.00
 -12  -4   3   -6.10    4.80
 -12   4   3    4.40    3.50
 -12   4   3   -4.90    7.10
 -12   4   3  -13.80    6.70
 -12   4   3   -3.70    4.90
 -12   4   3    2.00    6.50
 -11  -4   3   19.30    6.00
 -11  -4   3   12.00    5.70
 -11  -4   3   15.70    4.00
 -11  -4   3   27.90    5.60
 -11  -4   3   16.20    8.30
 -11  -4   3    4.20    6.40
  11  -4  -3   12.10    3.90
 -11   4   3   12.30    5.80
 -11   4   3   10.30    4.30
 -11   4   3    8.00    5.20
 -11   4   3    6.10    5.50
  11   4  -3   11.20    3.70
 -11   4   3   11.90    5.70
 -11   4   3   20.80    3.50
  11   4  -3    6.40    4.00
 -10  -4   3   36.40    6.00
 -10  -4   3   35.30    4.50
 -10  -4   3   18.90    5.20
 -10  -4   3   32.80    5.70
 -10  -4   3   24.60    5.00
 -10  -4   3   22.80    4.90
  10  -4  -3   34.80    3.80
  10  -4  -3   29.10    5.40
  10  -4  -3   30.10    3.00
 -10   4   3   29.60    4.20
 -10   4   3   28.60    5.00
  10   4  -3   20.90    5.70
  10   4  -3   34.00    5.90
 -10   4   3   31.60    3.60
  10   4  -3   32.90    4.20
  10   4  -3   31.00    4.50
 -10   4   3   34.30    5.00
  10   4  -3   20.00    6.20
 -10   4   3   30.20    5.80
 -10   4   3   28.50    5.10
  -9  -4   3   -4.20    4.40
  -9  -4   3   -7.50    3.60
  -9  -4   3    3.20    3.80
   9  -4  -3    1.10    3.70
   9  -4  -3    0.40    3.50
  -9  -4   3    1.70    3.00
  -9  -4   3   -3.80    3.80
   9  -4  -3   -0.40    2.70
  -9  -4   3   -4.50    3.80
   9   4  -3   -2.70    3.40
   9   4  -3    2.40    3.70
  -9   4   3    2.80    4.20
  -9   4   3    1.30    3.00
  -9   4   3    3.50    3.40
   9   4  -3    6.10    3.70
  -9   4   3   -2.10    3.50
   9   4  -3   -2.60    4.50
  -9   4   3   -0.30    3.40
  -9   4   3   -0.40    2.30
   9   4  -3   -0.40    2.30
  -8  -4   3   12.10    4.10
  -8  -4   3   12.80    3.90
  -8  -4   3   10.30    3.10
   8  -4  -3    9.90    3.30
   8  -4  -3   12.80    2.70
  -8  -4   3   13.00    3.70
   8  -4  -3   12.20    3.50
  -8  -4   3   10.20    3.90
  -8  -4   3   13.10    3.60
   8  -4  -3   10.70    2.00
  -8   4   3   16.50    4.40
   8   4  -3    7.40    3.40
   8   4  -3    8.90    2.40
  -8   4   3    9.90    3.10
  -8   4   3   13.90    3.30
   8   4  -3    9.80    3.60
   8   4  -3   17.10    3.70
  -8   4   3   10.30    3.20
   8   4  -3    5.90    4.10
  -8   4   3   14.20    3.10
  -7  -4   3   92.09    6.40
  -7  -4   3   92.79    6.40
   7  -4  -3  106.19    4.40
  -7  -4   3   94.69    6.10
   7  -4  -3   95.59    5.70
   7  -4  -3   90.19    5.30
   7  -4  -3   93.89    5.00
  -7  -4   3   97.69    6.00
  -7  -4   3   89.69    6.10
  -7  -4   3   87.09    7.00
  -7   4   3   95.49    5.60
   7   4  -3   92.99    5.10
  -7   4   3   95.29    6.40
   7   4  -3   91.79    6.80
   7   4  -3   97.99    5.70
  -7   4   3   92.99    5.30
   7   4  -3  101.69    6.90
  -7   4   3   96.39    5.70
  -7   4   3   92.59    5.30
  -7   4   3  101.49    5.00
   7   4  -3   98.29    6.50
  -6  -4   3   -1.90    2.80
  -6  -4   3   -0.80    2.30
  -6  -4   3   -2.30    2.40
   6  -4  -3   -2.70    3.70
   6  -4  -3    2.10    1.30
   6  -4  -3    0.80    1.90
  -6  -4   3   -0.60    2.70
   6  -4  -3   -0.20    1.80
  -6  -4   3    1.70    2.50
   6   4  -3   -1.70    2.50
  -6   4   3    1.00    2.20
   6   4  -3   -0.10    2.00
  -6   4   3   -0.20    2.10
  -6   4   3    2.40    1.90
  -6   4   3   -2.20    2.60
   6   4  -3    0.50    2.20
   6   4  -3   -0.50    2.90
  -6   4   3   -2.00    1.80
  -6   4   3   -0.70    2.00
   6   4  -3    1.30    3.10
  -5  -4   3    3.20    2.00
   5  -4  -3    0.30    1.10
  -5  -4   3    1.10    2.70
  -5  -4   3    0.30    2.30
   5  -4  -3   -0.60    1.20
  -5  -4   3    1.90    2.30
   5  -4  -3    1.60    2.10
   5  -4  -3    0.90    1.80
   5  -4  -3    1.10    1.40
   5  -4  -3   -2.30    1.30
  -5   4   3    1.50    2.00
  -5   4   3   -0.10    1.80
  -5   4   3    3.00    2.00
  -5   4   3   -0.50    1.40
   5   4  -3    1.00    2.50
  -5   4   3    1.30    1.70
   5   4  -3    2.30    2.00
   5   4  -3   -1.60    2.40
   5   4  -3   -3.00    2.60
   5   4  -3    0.90    2.00
  -5   4   3    1.20    2.60
   4  -4  -3  590.44   15.70
   4  -4  -3  580.54   16.60
   4  -4  -3  569.94   16.20
   4  -4  -3  567.44   15.30
  -4  -4   3  584.24   17.20
  -4  -4   3  565.94   16.90
  -4  -4   3  572.14   16.70
   4  -4  -3  591.54   15.70
  -4  -4   3  601.34   16.80
  -4  -4   3  593.04   16.90
   4   4  -3  581.14   16.60
   4   4  -3  588.54   17.20
   4   4  -3  580.94   16.90
   4   4  -3  574.64   16.60
   4   4  -3  579.34   17.00
  -4   4   3  580.44   16.40
  -4   4   3  609.74   16.90
  -4   4   3  555.74   16.20
  -4   4   3  559.24   16.20
  -3  -4   3  209.28    7.80
   3  -4  -3  212.48    6.80
  -3  -4   3  207.58    7.50
  -3  -4   3  202.98    7.50
  -3  -4   3  208.28    7.70
  -3  -4   3  216.78    7.50
   3  -4  -3  211.78    7.10
   3  -4  -3  209.28    7.30
   3  -4  -3  212.48    7.10
   3  -4  -3  219.28    6.90
   3  -4  -3  209.28    5.90
  -3   4   3  220.48    7.20
   3   4  -3  212.48    7.80
  -3   4   3  211.68    7.40
   3   4  -3  220.18    7.80
  -3   4   3  214.78    7.30
   3   4  -3  213.58    7.30
   3   4  -3  214.38    7.40
  -3   4   3  207.98    7.10
   3   4  -3  210.58    7.70
  -2  -4   3   29.80    3.20
  -2  -4   3   29.50    3.40
  -2  -4   3   25.40    3.20
   2  -4  -3   28.90    2.90
  -2  -4   3   28.10    3.10
  -2  -4   3   29.50    3.00
   2  -4  -3   28.40    2.80
   2  -4  -3   30.00    2.70
   2  -4  -3   34.20    2.80
   2   4  -3   26.60    2.80
  -2   4   3   24.50    2.60
   2   4  -3   22.30    3.00
  -2   4   3   28.50    2.90
  -2   4   3   27.90    3.20
   2   4  -3   32.00    3.40
   2   4  -3   27.90    3.00
   2   4  -3   25.60    3.10
  -2   4   3   26.90    2.90
  -2   4   3   26.40    3.10
   1  -4  -3   94.09    4.30
  -1  -4   3   86.89    4.20
  -1  -4   3   92.19    4.10
  -1  -4   3   90.69    4.10
   1  -4  -3   97.39    3.50
  -1  -4   3   94.29    4.20
   1  -4  -3   95.09    4.30
  -1  -4   3   90.89    4.10
   1  -4  -3   83.59    4.20
   1  -4  -3   90.39    4.10
   1  -4  -3   98.19    4.30
   1   4  -3   89.09    3.90
  -1   4   3   93.99    4.40
  -1   4   3   90.69    4.30
  -1   4   3   95.09    4.10
   1   4  -3   88.99    4.40
  -1   4   3   85.69    4.20
  -1   4   3   89.09    4.60
   1   4  -3   93.19    4.50
   1   4  -3   88.49    4.00
   1   4  -3   84.19    4.00
   0  -4  -3  770.12   20.90
   0  -4  -3  802.52   20.90
   0  -4   3  795.42   20.50
   0  -4   3  779.92   20.50
   0  -4  -3  779.12   21.00
   0  -4   3  744.63   20.70
   0  -4   3  765.72   20.70
   0  -4  -3  766.82   21.20
   0  -4  -3  811.42   20.60
   0  -4  -3  739.53   21.20
   0  -4   3  776.12   20.10
   0   4  -3  758.62   20.70
   0   4  -3  746.13   20.80
   0   4   3  774.92   21.10
   0   4   3  754.32   20.80
   0   4  -3  748.53   20.40
   0   4  -3  779.02   20.60
   0   4   3  752.92   20.90
   0   4   3  801.32   21.40
   0   4  -3  739.03   20.50
  -1  -4  -3  349.96   10.30
   1  -4   3  337.87    9.80
  -1  -4  -3  338.87   10.20
  -1  -4  -3  316.57   10.60
  -1  -4  -3  312.07   10.20
   1  -4   3  333.67    9.10
   1  -4   3  324.97    9.70
  -1  -4  -3  345.17   10.30
   1  -4   3  342.87    9.40
  -1  -4  -3  348.97   10.70
  -1   4  -3  364.86    9.50
   1   4   3  341.47   10.70
  -1   4  -3  340.77    9.30
  -1   4  -3  329.77    9.70
   1   4   3  338.87   10.50
   1   4   3  338.07   10.20
  -1   4  -3  332.97    9.90
  -1   4  -3  334.67    9.60
  -1   4  -3  327.17    9.60
   1   4   3  336.87   10.30
   2  -4   3   46.70    2.50
   2  -4   3   49.30    2.60
   2  -4   3   50.09    2.40
  -2  -4  -3   50.79    3.70
  -2  -4  -3   40.60    3.50
   2  -4   3   50.29    1.80
  -2  -4  -3   49.30    3.70
  -2  -4  -3   48.30    3.70
  -2  -4  -3   46.80    3.40
   2   4   3   51.69    3.70
   2   4   3   51.09    3.40
  -2   4  -3   53.29    3.00
  -2   4  -3   51.49    2.60
  -2   4  -3   50.89    2.70
   2   4   3   51.59    3.90
  -2   4  -3   49.00    2.60
   2   4   3   43.90    3.20
   2   4   3   44.20    3.60
   3  -4   3  177.48    5.70
  -3  -4  -3  177.78    6.80
  -3  -4  -3  184.68    6.80
  -3  -4  -3  177.28    6.60
  -3  -4  -3  186.98    7.30
  -3  -4  -3  179.28    6.80
   3  -4   3  181.98    5.40
   3  -4   3  179.18    5.50
  -3   4  -3  179.18    5.50
   3   4   3  174.78    6.40
  -3   4  -3  182.18    5.60
  -3   4  -3  182.88    5.50
   3   4   3  177.08    6.90
   3   4   3  184.78    7.10
   3   4   3  173.58    6.90
  -3   4  -3  179.88    5.80
   3   4   3  175.58    6.50
  -3   4  -3  180.08    5.90
  -4  -4  -3  173.38    6.70
  -4  -4  -3  161.28    6.70
   4  -4   3  177.18    5.00
  -4  -4  -3  178.68    7.70
   4  -4   3  175.98    5.00
  -4  -4  -3  162.28    6.70
   4  -4   3  177.88    6.10
  -4  -4  -3  172.68    6.90
   4   4   3  176.88    7.00
  -4   4  -3  174.68    5.90
  -4   4  -3  171.68    5.20
  -4   4  -3  174.58    5.30
  -4   4  -3  172.48    5.20
   4   4   3  174.18    6.50
  -4   4  -3  174.08    6.20
   4   4   3  177.98    7.30
   4   4   3  183.38    7.10
  -4   4  -3  171.88    5.40
   4   4   3  167.78    6.30
  -5  -4  -3    3.80    2.40
  -5  -4  -3    6.60    2.80
  -5  -4  -3    5.60    2.30
  -5  -4  -3    4.70    2.30
  -5  -4  -3    4.40    2.20
   5   4   3    3.80    3.40
   5   4   3    7.00    2.60
  -5   4  -3    5.80    2.30
  -5   4  -3    5.80    1.10
  -5   4  -3    5.00    1.00
   5   4   3    4.80    2.00
  -5   4  -3    6.60    1.80
  -5   4  -3    5.60    1.00
  -5   4  -3    5.90    1.20
   5   4   3    2.90    2.90
  -6  -4  -3   25.10    3.10
  -6  -4  -3   20.20    3.20
  -6  -4  -3   25.70    3.30
  -6  -4  -3   27.70    3.40
  -6  -4  -3   25.80    4.00
  -6   4  -3   29.90    2.10
  -6   4  -3   28.00    3.70
   6   4   3   31.20    3.30
   6   4   3   27.40    3.50
   6   4   3   24.70    2.90
  -6   4  -3   27.20    2.20
   6   4   3   21.70    2.80
  -6   4  -3   24.00    3.20
   6   4   3   29.30    4.50
  -7  -4  -3  302.57   12.20
  -7  -4  -3  305.47   10.80
  -7  -4  -3  296.07   11.00
  -7  -4  -3  297.27   10.30
  -7  -4  -3  294.67   10.70
   7   4   3  281.47   12.30
   7   4   3  293.07   10.10
  -7   4  -3  291.67   10.20
  -7   4  -3  302.07    8.60
   7   4   3  296.47   10.00
  -7   4  -3  300.07   10.90
   7   4   3  302.37    9.60
  -8  -4  -3   16.00    3.80
  -8  -4  -3   17.70    4.20
  -8  -4  -3   14.00    2.90
  -8  -4  -3   22.00    4.10
  -8  -4  -3   24.20    3.90
  -8   4  -3   20.90    3.80
   8   4   3   16.80    4.10
   8   4   3   19.80    5.50
   8   4   3   20.60    2.80
  -8   4  -3   12.80    4.00
  -8   4  -3   21.50    2.30
  -8   4  -3   23.50    2.30
  -9  -4  -3   20.20    4.30
  -9  -4  -3   12.90    4.50
  -9  -4  -3   19.70    4.70
  -9  -4  -3   28.60    5.30
  -9   4  -3   18.30    4.20
   9   4   3   18.30    2.50
   9   4   3   18.90    4.20
   9   4   3   17.50    4.50
  -9   4  -3   17.20    2.80
  -9   4  -3   22.70    5.90
  -9   4  -3   23.70    2.80
 -10  -4  -3   31.40    5.60
 -10  -4  -3   30.30    5.90
 -10  -4  -3   40.50    6.50
 -10  -4  -3   36.20    4.30
 -10  -4  -3   30.70    6.00
 -10  -4  -3   33.80    6.20
 -10   4  -3   40.40    5.40
 -10   4  -3   28.30    3.70
 -10   4  -3   37.80    6.30
  10   4   3   34.60    5.50
 -10   4  -3   26.30    5.50
 -11  -4  -3   -3.60    5.00
 -11  -4  -3    2.80    6.80
 -11  -4  -3    0.20    3.40
 -11  -4  -3    2.10    5.60
 -11  -4  -3   -3.40    5.60
 -11   4  -3    5.20    6.70
 -11   4  -3    5.00    4.20
  11  -5  -3  105.69    6.50
 -11  -5   3   85.79    7.70
 -11  -5   3  130.39   10.40
 -11  -5   3   94.59    9.40
 -11  -5   3  100.99   10.60
 -11   5   3   95.19    6.40
 -11   5   3  111.89    9.70
 -11   5   3   96.89   10.70
 -11   5   3   79.59    7.60
 -11   5   3  107.69   10.70
  11   5  -3  110.09    9.30
 -11   5   3   95.39   10.20
 -10  -5   3    4.30    5.60
 -10  -5   3   -7.30    4.20
 -10  -5   3    0.90    5.00
  10  -5  -3   -3.60    3.10
 -10  -5   3    1.40    3.50
 -10  -5   3    3.80    5.00
 -10  -5   3    5.20    4.40
 -10   5   3    3.00    5.40
  10   5  -3   -1.10    6.20
 -10   5   3    1.80    2.70
  10   5  -3    2.00    4.20
 -10   5   3    0.60    4.10
 -10   5   3   -1.20    4.50
 -10   5   3   -2.00    4.80
  10   5  -3   -0.40    4.50
 -10   5   3    1.30    3.80
   9  -5  -3  225.68    8.00
  -9  -5   3  230.58   12.60
  -9  -5   3  243.18   10.20
   9  -5  -3  219.28   10.80
   9  -5  -3  229.48    8.60
  -9  -5   3  228.78   11.00
  -9  -5   3  237.88   11.10
  -9  -5   3  249.78   11.80
  -9  -5   3  216.78   11.40
  -9   5   3  240.18    9.40
  -9   5   3  215.88   10.90
  -9   5   3  259.27    9.60
   9   5  -3  229.58   10.10
  -9   5   3  236.98    8.60
   9   5  -3  238.48   10.70
  -9   5   3  222.08   11.40
   9   5  -3  240.48   12.00
  -9   5   3  241.58   10.10
   9   5  -3  221.38    9.10
   9   5  -3  230.68   11.80
  -8  -5   3  518.35   17.30
  -8  -5   3  506.75   17.40
   8  -5  -3  530.45   17.20
   8  -5  -3  524.25   15.00
  -8  -5   3  511.25   17.90
  -8  -5   3  517.85   17.40
   8  -5  -3  529.75   15.30
  -8  -5   3  518.45   16.90
  -8  -5   3  513.45   17.20
  -8   5   3  521.65   16.10
   8   5  -3  540.85   17.80
  -8   5   3  542.25   15.70
   8   5  -3  517.55   16.40
   8   5  -3  518.35   16.40
   8   5  -3  527.45   17.20
  -8   5   3  512.15   16.30
  -8   5   3  500.65   15.30
  -8   5   3  522.25   15.40
  -7  -5   3   13.40    3.20
  -7  -5   3   21.10    3.90
  -7  -5   3   18.50    4.00
   7  -5  -3   16.40    3.50
   7  -5  -3   17.90    2.60
   7  -5  -3   17.00    2.80
  -7  -5   3   15.30    4.50
  -7  -5   3   15.60    3.60
   7  -5  -3   15.40    2.10
  -7   5   3   16.30    3.30
  -7   5   3   18.00    3.40
  -7   5   3   17.60    2.60
   7   5  -3   24.30    4.60
  -7   5   3   12.40    3.90
   7   5  -3   14.90    4.00
   7   5  -3   15.40    2.90
  -7   5   3   13.20    3.00
   7   5  -3   15.30    3.80
   7   5  -3   10.50    3.00
  -7   5   3   20.50    2.50
   6  -5  -3  440.96   12.40
  -6  -5   3  434.16   14.60
   6  -5  -3  448.26   13.10
  -6  -5   3  442.56   15.10
   6  -5  -3  436.16   14.10
  -6  -5   3  439.86   14.50
  -6  -5   3  445.06   14.40
   6  -5  -3  453.75   13.30
   6   5  -3  456.85   14.70
  -6   5   3  438.46   14.40
  -6   5   3  456.35   13.40
   6   5  -3  436.66   14.10
   6   5  -3  446.16   14.70
  -6   5   3  461.65   13.80
  -6   5   3  451.75   13.50
   6   5  -3  444.06   15.00
   6   5  -3  447.36   14.00
  -6   5   3  444.96   13.70
  -5  -5   3 1030.30   28.80
   5  -5  -3 1000.40   27.90
   5  -5  -3 1030.30   27.00
  -5  -5   3 1047.40   29.60
   5  -5  -3 1045.30   26.70
   5  -5  -3 1070.59   28.00
   5  -5  -3 1025.20   28.60
  -5  -5   3 1012.20   28.90
  -5  -5   3 1045.10   28.80
  -5  -5   3 1062.29   29.10
   5  -5  -3 1049.20   27.00
  -5   5   3 1066.69   28.10
  -5   5   3 1064.79   28.30
   5   5  -3 1047.90   28.70
   5   5  -3 1065.89   29.20
   5   5  -3 1037.10   29.40
   5   5  -3 1021.20   28.70
  -5   5   3 1045.90   28.80
  -5   5   3  956.30   27.90
   5   5  -3 1096.39   29.30
  -4  -5   3  850.81   23.60
   4  -5  -3  858.01   22.40
   4  -5  -3  863.11   23.10
   4  -5  -3  813.52   23.30
  -4  -5   3  823.32   23.70
   4  -5  -3  827.52   22.40
  -4  -5   3  853.21   23.60
  -4  -5   3  843.62   24.10
  -4  -5   3  845.02   23.90
   4   5  -3  850.01   23.50
  -4   5   3  819.12   23.10
  -4   5   3  856.01   23.30
   4   5  -3  839.02   23.90
  -4   5   3  831.52   23.10
   4   5  -3  850.21   23.90
  -4   5   3  850.61   23.50
   4   5  -3  842.82   23.40
  -4   5   3  861.71   23.20
   4   5  -3  830.02   24.00
   3  -5  -3    6.00    2.00
   3  -5  -3    7.20    1.80
  -3  -5   3    9.70    2.50
  -3  -5   3    8.10    2.40
   3  -5  -3    8.40    1.90
  -3  -5   3    8.80    2.40
   3  -5  -3    8.40    1.80
   3  -5  -3   11.60    2.30
  -3  -5   3   10.00    2.40
  -3  -5   3    9.30    2.40
  -3   5   3    5.70    1.90
   3   5  -3    5.80    2.20
  -3   5   3    5.70    2.30
  -3   5   3    7.20    2.00
   3   5  -3    7.90    2.70
   3   5  -3    6.40    2.30
   3   5  -3    8.60    2.30
  -3   5   3    5.00    1.80
   3   5  -3    8.40    2.60
  -3   5   3   10.00    2.30
  -2  -5   3  342.67   10.70
   2  -5  -3  327.87   10.50
   2  -5  -3  347.67   10.70
  -2  -5   3  344.77   10.60
  -2  -5   3  349.47   10.80
   2  -5  -3  341.27   10.30
  -2  -5   3  329.07   10.60
[truncated: 1,661,870 more chars]
