# Supplementary material for: Crystal structure of di­benzyl­ammonium hydrogen (4-amino­phen­yl)arsonate monohydrate
Source: Acta Crystallogr E Crystallogr Commun. 2023 Oct 5;79(Pt 11):1003–7. doi: 10.1107/S205698902300837X (PMC10626960; doi:10.1107/S205698902300837X)
Supplement: Supplementary file 2 [file e-79-01003-Isup2.hkl]

data_I                                                                          
_shelx_title ' mo_1409lp84_0m in P2(1)/c'                                       
_shelx_refln_list_code          4                                               
_shelx_F_calc_maximum      253.83                                               
_exptl_crystal_F_000       895.52                                               
_reflns_d_resolution_high  0.7687                                               
                                                                                
loop_                                                                           
 _space_group_symop_operation_xyz                                               
 'x, y, z'                                                                      
 '-x, y+1/2, -z+1/2'                                                            
 '-x, -y, -z'                                                                   
 'x, -y-1/2, z-1/2'                                                             
                                                                                
_cell_length_a     9.8242                                                       
_cell_length_b    10.6574                                                       
_cell_length_c    19.2507                                                       
_cell_angle_alpha  90.000                                                       
_cell_angle_beta   97.750                                                       
_cell_angle_gamma  90.000                                                       
                                                                                
_shelx_F_squared_multiplier     1.000                                           
                                                                                
loop_                                                                           
 _refln_index_h                                                                 
 _refln_index_k                                                                 
 _refln_index_l                                                                 
 _refln_F_squared_calc                                                          
 _refln_F_squared_meas                                                          
 _refln_F_squared_sigma                                                         
 _refln_observed_status                                                         
   2   0   0       5938.80       5926.09        68.77 o                         
   3   0   0      16276.79      16650.63       127.08 o                         
   4   0   0      23924.07      25983.99       232.45 o                         
   5   0   0       9474.86      10748.72        92.99 o                         
   6   0   0       2158.83       2159.61        22.36 o                         
   7   0   0       2575.59       2655.59        27.27 o                         
   8   0   0       3557.62       3593.07        35.90 o                         
   9   0   0       1404.08       1334.78        18.88 o                         
  10   0   0       2088.98       2164.53        27.30 o                         
  11   0   0        817.34        802.59        18.48 o                         
  12   0   0        254.24        290.82        15.90 o                         
   1   1   0        577.00        549.25        12.84 o                         
   3   1   0       9380.90      10119.90        61.14 o                         
   4   1   0        717.54        745.11         6.92 o                         
   5   1   0        199.53        195.21         3.96 o                         
   6   1   0       1828.16       1880.69        13.31 o                         
   7   1   0        755.99        766.92         8.64 o                         
   8   1   0        420.94        405.96         8.01 o                         
   9   1   0        393.79        347.16         8.17 o                         
  10   1   0        144.73        132.24         6.35 o                         
  11   1   0          0.15         -2.48         6.80 o                         
  12   1   0        310.87        286.46        13.81 o                         
   0   2   0      46054.04      48930.19       393.03 o                         
   1   2   0       1676.65       1591.55        12.90 o                         
   2   2   0       5170.87       5303.64        31.76 o                         
   3   2   0      10921.88      10895.67        62.50 o                         
   4   2   0       5169.13       5185.40        31.80 o                         
   5   2   0        466.01        526.68         5.96 o                         
   6   2   0       8812.96       9096.74        59.91 o                         
   7   2   0       5924.88       6055.49        37.11 o                         
   8   2   0        755.17        765.92         9.02 o                         
   9   2   0       2083.48       2053.06        18.07 o                         
  10   2   0       2486.23       2557.27        22.44 o                         
  11   2   0       1574.77       1545.13        18.81 o                         
  12   2   0        176.00        180.91        13.96 o                         
   1   3   0         45.71         38.00         1.80 o                         
   2   3   0          5.22          8.80         1.88 o                         
   3   3   0       2620.46       2830.84        19.62 o                         
   4   3   0        813.76        800.92         7.31 o                         
   5   3   0       2146.11       2282.14        16.42 o                         
   6   3   0         26.52         40.11         3.04 o                         
   7   3   0        495.74        477.42         7.83 o                         
   8   3   0          2.05         -3.76         3.76 o                         
   9   3   0          7.43          6.74         4.26 o                         
  10   3   0        120.95        114.58         7.29 o                         
  11   3   0         86.10         88.03         8.67 o                         
  12   3   0          1.43         40.09        20.22 o                         
   0   4   0       1677.48       1529.89        14.74 o                         
   1   4   0         49.81         81.51         2.63 o                         
   2   4   0       8921.68       9528.61        57.07 o                         
   3   4   0       8069.50       8229.17        48.43 o                         
   4   4   0       5306.88       5405.84        33.86 o                         
   5   4   0        477.60        468.34         6.37 o                         
   6   4   0       6959.43       7120.75        45.70 o                         
   7   4   0       8633.36       8945.94        58.20 o                         
   8   4   0        324.48        291.00         7.35 o                         
   9   4   0        977.24        950.23        11.77 o                         
  10   4   0       1909.50       1979.21        23.17 o                         
  11   4   0        854.65        810.44        29.01 o                         
  12   4   0         20.77         14.26        22.26 o                         
   1   5   0         26.41         22.45         2.49 o                         
   2   5   0         13.96          1.07         2.75 o                         
   3   5   0        578.74        578.35         6.95 o                         
   4   5   0       1231.28       1291.12        11.54 o                         
   5   5   0        327.68        343.70         6.92 o                         
   6   5   0        634.20        627.14         8.25 o                         
   7   5   0        524.12        539.84         8.35 o                         
   8   5   0        839.79        798.76        12.57 o                         
   9   5   0        741.87        736.58        12.52 o                         
  10   5   0         11.50         11.13         6.50 o                         
  11   5   0        804.61        878.83        26.37 o                         
   0   6   0      15801.55      17001.03       132.43 o                         
   1   6   0       1616.34       1471.64        11.24 o                         
   2   6   0        886.07        863.29         8.95 o                         
   3   6   0       4653.00       4838.98        31.64 o                         
   4   6   0       3847.28       3905.49        28.03 o                         
   5   6   0        317.92        309.90         7.21 o                         
   6   6   0       3479.79       3493.22        25.86 o                         
   7   6   0        798.75        811.72        10.88 o                         
   8   6   0       1166.31       1080.43        12.55 o                         
   9   6   0       1166.82       1130.88        15.86 o                         
  10   6   0       1189.76       1200.96        18.81 o                         
  11   6   0        357.91        370.61        20.43 o                         
   1   7   0         20.23         15.22         3.42 o                         
   2   7   0       1182.17       1194.83        11.77 o                         
   3   7   0        371.34        347.27         7.54 o                         
   4   7   0        679.07        700.65         9.04 o                         
   5   7   0       2058.94       2160.23        18.38 o                         
   6   7   0        259.11        231.87         7.27 o                         
   7   7   0        153.17        147.53         6.84 o                         
   8   7   0       1197.23       1196.37        14.89 o                         
   9   7   0        909.29        941.02        16.51 o                         
  10   7   0          1.31         -2.62        10.36 o                         
   0   8   0       7124.98       7151.49        60.28 o                         
   1   8   0       1474.48       1456.78        13.03 o                         
   2   8   0        122.68        111.43         5.24 o                         
   3   8   0       1890.28       1785.75        15.89 o                         
   4   8   0       1178.71       1146.53        12.61 o                         
   5   8   0          0.13          3.42         5.39 o                         
   6   8   0        950.54        921.27        14.29 o                         
   7   8   0        351.72        349.68         9.28 o                         
   8   8   0         43.88         47.82         7.50 o                         
   9   8   0        413.67        420.10        13.47 o                         
  10   8   0       1335.79       1333.27        42.14 o                         
   1   9   0        478.26        443.78         9.20 o                         
   2   9   0        142.40        131.68         6.92 o                         
   3   9   0       1178.71       1167.55        13.07 o                         
   4   9   0       1928.26       1925.80        18.62 o                         
   5   9   0       1503.19       1508.43        16.95 o                         
   6   9   0          5.07          1.35         6.62 o                         
   7   9   0         49.99         50.74         7.78 o                         
   8   9   0        613.92        620.52        18.28 o                         
   9   9   0        188.93        207.27        14.81 o                         
   0  10   0        179.07        157.81         9.55 o                         
   1  10   0       3009.96       2987.45        23.69 o                         
   2  10   0        309.35        286.81         8.18 o                         
   3  10   0        546.19        521.81        11.59 o                         
   4  10   0       1772.75       1707.65        17.86 o                         
   5  10   0        291.63        307.96         9.93 o                         
   6  10   0        388.23        385.71        12.23 o                         
   7  10   0        695.01        721.29        18.85 o                         
   8  10   0         22.10         37.14        14.25 o                         
   1  11   0        693.06        751.03        13.62 o                         
   2  11   0       1726.23       1776.14        19.15 o                         
   3  11   0         61.91         73.30         7.60 o                         
   4  11   0        232.89        241.04        10.30 o                         
   5  11   0        913.86        881.98        23.28 o                         
   6  11   0        240.98        277.65        18.38 o                         
   7  11   0          4.98         -3.76        13.39 o                         
   0  12   0        455.12        455.13        17.75 o                         
   1  12   0        340.06        300.97        11.79 o                         
   2  12   0        297.94        289.01        12.07 o                         
   3  12   0        647.91        598.57        17.96 o                         
   4  12   0        176.85        155.52        11.47 o                         
   5  12   0        204.10        210.00        15.05 o                         
   6  12   0        375.91        401.55        20.88 o                         
   1  13   0        597.40        607.67        19.49 o                         
   2  13   0        587.32        642.40        21.19 o                         
   3  13   0          1.53          8.94        14.51 o                         
   4  13   0        330.52        344.83        24.73 o                         
 -12   1   1        903.18        921.66        23.47 o                         
 -11   1   1        343.67        337.73        10.06 o                         
 -10   1   1       5642.75       5582.59        39.39 o                         
  -9   1   1       1513.03       1550.30        15.16 o                         
  -8   1   1        116.87         85.79         4.72 o                         
  -7   1   1       3906.48       4134.73        26.61 o                         
  -6   1   1      16507.73      17263.49       101.72 o                         
  -5   1   1       3121.50       3135.49        21.09 o                         
  -4   1   1       3517.83       3626.74        22.94 o                         
  -3   1   1      33506.70      35000.07       192.97 o                         
  -2   1   1      64432.18      69342.61       392.99 o                         
  -1   1   1       1113.00       1043.90        37.78 o                         
   1   1   1      15627.62      15718.51       255.40 o                         
   2   1   1      16951.83      17407.81       113.51 o                         
   4   1   1       8524.93       8933.54        54.33 o                         
   5   1   1       1808.29       1880.33        13.70 o                         
   6   1   1         13.95         15.19         2.59 o                         
   7   1   1       7210.74       7204.42        47.23 o                         
   8   1   1       1928.96       1974.18        15.87 o                         
   9   1   1        386.19        353.69         8.43 o                         
  10   1   1        811.85        817.75        12.17 o                         
  11   1   1       1261.78       1264.81        15.49 o                         
  12   1   1        106.73        109.11        11.25 o                         
 -12   2   1        439.46        457.19        15.30 o                         
 -11   2   1          4.65         -6.66         6.66 o                         
 -10   2   1        100.70         85.64         5.97 o                         
  -9   2   1        166.29        163.87         6.15 o                         
  -8   2   1        324.59        327.19         6.81 o                         
  -7   2   1        130.26        114.78         4.08 o                         
  -6   2   1       1154.21       1104.97         9.78 o                         
  -5   2   1       5416.79       6030.70        37.80 o                         
  -4   2   1        389.26        368.56         4.75 o                         
  -3   2   1         91.15        101.82         2.65 o                         
  -2   2   1         47.63         36.56         1.60 o                         
  -1   2   1       3432.64       3267.64        22.37 o                         
   0   2   1       7825.93       8194.98        47.11 o                         
   1   2   1        646.26        617.49         5.26 o                         
   2   2   1         29.13         35.65         1.64 o                         
   3   2   1       6833.19       7621.46        45.20 o                         
   4   2   1        617.05        646.22         6.30 o                         
   5   2   1        263.30        293.67         4.38 o                         
   6   2   1         37.19         29.25         2.55 o                         
   7   2   1          0.14         -0.04         2.78 o                         
   8   2   1        718.03        687.25         8.66 o                         
   9   2   1        122.69        105.39         5.11 o                         
  10   2   1        234.45        214.36         7.99 o                         
  11   2   1          7.94         -3.39         7.36 o                         
  12   2   1        117.29        137.45        15.31 o                         
 -12   3   1       1828.25       1894.68        38.84 o                         
 -11   3   1         14.73         11.78         6.76 o                         
 -10   3   1       2219.46       2243.40        22.09 o                         
  -9   3   1       5016.79       5087.91        35.07 o                         
  -8   3   1        695.31        702.54         9.57 o                         
  -7   3   1        529.50        499.71         7.31 o                         
  -6   3   1      11265.53      11574.35        71.75 o                         
  -5   3   1       1553.35       1495.49        11.38 o                         
  -4   3   1         11.34          8.14         2.21 o                         
  -3   3   1       3604.10       3444.02        20.85 o                         
  -2   3   1       2445.20       2430.64        16.02 o                         
   0   3   1      10284.96      10090.34        56.61 o                         
   1   3   1      12020.67      11897.91        70.29 o                         
   2   3   1       1254.80       1280.73         9.05 o                         
   3   3   1       4807.78       4728.70        29.16 o                         
   4   3   1      11131.46      11593.46        70.57 o                         
   5   3   1       4116.05       4120.04        26.22 o                         
   6   3   1       2869.76       2823.61        20.53 o                         
   7   3   1       3182.57       3161.14        23.32 o                         
   8   3   1       2363.21       2380.45        21.91 o                         
   9   3   1        122.92        118.83         5.82 o                         
  10   3   1       1411.96       1416.31        16.58 o                         
  11   3   1       2466.33       2463.71        31.62 o                         
  12   3   1          0.28         23.41        15.45 o                         
 -12   4   1          1.36          2.38         9.83 o                         
 -11   4   1         84.75         80.42         9.14 o                         
 -10   4   1        375.25        383.10         9.85 o                         
  -9   4   1         51.90         50.81         5.01 o                         
  -8   4   1         15.88         21.75         4.68 o                         
  -7   4   1        323.21        324.83         6.99 o                         
  -6   4   1        128.06        117.65         4.11 o                         
  -5   4   1        371.61        444.23         6.67 o                         
  -4   4   1         22.90          5.05         2.29 o                         
  -3   4   1        707.03        719.90         7.25 o                         
  -2   4   1        497.23        524.71         6.11 o                         
  -1   4   1         14.46         10.69         2.35 o                         
   0   4   1       1324.89       1419.34         9.90 o                         
   1   4   1        395.86        390.90         4.57 o                         
   2   4   1       2952.51       3224.39        20.32 o                         
   3   4   1        114.88        104.10         3.14 o                         
   4   4   1       2821.60       2989.86        19.96 o                         
   5   4   1       1293.55       1370.77        11.11 o                         
   6   4   1        162.56        159.34         4.45 o                         
   7   4   1        183.87        188.92         5.64 o                         
   8   4   1       1474.72       1443.38        15.28 o                         
   9   4   1        478.66        506.80         9.36 o                         
  10   4   1         15.66         13.55         8.80 o                         
  11   4   1          3.03         16.21        13.31 o                         
  12   4   1        456.52        486.93        44.60 o                         
 -11   5   1          4.55         -0.90         9.80 o                         
 -10   5   1       2199.12       2188.94        21.52 o                         
  -9   5   1       1995.89       2022.06        22.03 o                         
  -8   5   1         43.03         58.00         5.25 o                         
  -7   5   1       1316.64       1386.42        13.44 o                         
  -6   5   1       8457.80       8593.96        56.51 o                         
  -5   5   1       1263.94       1244.41        11.92 o                         
  -4   5   1        943.83        917.66         8.74 o                         
  -3   5   1       5324.05       5220.64        33.28 o                         
  -2   5   1       9071.04       9702.32        57.23 o                         
  -1   5   1         44.71         30.11         2.72 o                         
   0   5   1       5733.41       6053.58        34.90 o                         
   1   5   1       2688.52       2657.39        16.50 o                         
   2   5   1         14.46         29.01         2.85 o                         
   3   5   1       3962.53       3898.40        24.86 o                         
   4   5   1       7461.92       7711.19        47.50 o                         
   5   5   1       1949.94       1945.23        15.30 o                         
   6   5   1        256.50        237.86         5.70 o                         
   7   5   1       2652.76       2639.65        21.12 o                         
   8   5   1       1421.41       1373.35        14.97 o                         
   9   5   1        285.52        251.11         9.25 o                         
  10   5   1        382.43        414.88        14.58 o                         
  11   5   1        794.62        799.34        45.17 o                         
 -11   6   1        126.56        127.26        15.97 o                         
 -10   6   1        487.89        471.59        13.13 o                         
  -9   6   1        116.46        134.06         7.50 o                         
  -8   6   1        752.97        775.72        11.93 o                         
  -7   6   1       1047.40       1060.53        13.58 o                         
  -6   6   1         31.31         33.49         4.53 o                         
  -5   6   1         57.36         52.54         4.27 o                         
  -4   6   1        298.44        254.35         5.92 o                         
  -3   6   1        216.87        227.67         5.86 o                         
  -2   6   1       3215.83       3319.38        22.94 o                         
  -1   6   1         98.02         81.54         3.49 o                         
   0   6   1        466.06        425.86         6.07 o                         
   1   6   1        102.71        101.03         3.56 o                         
   2   6   1       5381.19       5820.78        35.94 o                         
   3   6   1          4.49          7.56         3.05 o                         
   4   6   1         76.50         60.17         4.17 o                         
   5   6   1       1410.96       1427.23        13.22 o                         
   6   6   1         93.60         95.84         4.69 o                         
   7   6   1        169.03        164.68         5.77 o                         
   8   6   1       1063.25       1069.70        14.27 o                         
   9   6   1        727.00        769.68        13.24 o                         
  10   6   1         12.74         15.42        10.89 o                         
  11   6   1          1.80         22.17        17.64 o                         
 -10   7   1        636.55        612.20        18.09 o                         
  -9   7   1        369.13        416.94        12.21 o                         
  -8   7   1        309.34        294.07         9.00 o                         
  -7   7   1       1545.56       1598.37        17.40 o                         
  -6   7   1       1040.83        996.09        12.74 o                         
  -5   7   1        794.55        817.07        11.44 o                         
  -4   7   1       1837.11       1787.07        15.33 o                         
  -3   7   1       3856.69       3742.43        25.52 o                         
  -2   7   1       3020.10       3203.36        22.42 o                         
  -1   7   1         78.81         76.16         4.07 o                         
   0   7   1       6491.65       6617.99        39.06 o                         
   1   7   1       1423.62       1381.42        12.02 o                         
   2   7   1        162.16        160.47         4.78 o                         
   3   7   1       1702.84       1674.66        14.38 o                         
   4   7   1       3574.50       3512.36        25.89 o                         
   5   7   1        155.93        148.76         5.69 o                         
   6   7   1        418.82        432.58         9.74 o                         
   7   7   1       3576.04       3635.54        28.00 o                         
   8   7   1        900.84        896.47        12.70 o                         
   9   7   1        177.28        181.15         8.50 o                         
  10   7   1       1207.48       1294.62        33.80 o                         
 -10   8   1        403.44        432.95        17.94 o                         
  -9   8   1         71.78         95.90        10.01 o                         
  -8   8   1        461.74        455.84        12.00 o                         
  -7   8   1        488.33        472.95        11.62 o                         
  -6   8   1         35.26         23.96         5.98 o                         
  -5   8   1       1248.74       1205.86        13.79 o                         
  -4   8   1        237.30        224.41         6.83 o                         
  -3   8   1         44.09         43.11         4.92 o                         
  -2   8   1       1479.92       1474.81        13.82 o                         
  -1   8   1       1367.08       1322.12        12.40 o                         
   0   8   1        255.99        262.17         6.53 o                         
   1   8   1       1219.05       1200.36        11.43 o                         
   2   8   1       2752.07       2776.41        25.46 o                         
   3   8   1       4127.42       4151.65        30.08 o                         
   4   8   1       1404.33       1395.87        13.99 o                         
   5   8   1        641.44        652.66        11.02 o                         
   6   8   1        466.85        468.76        10.95 o                         
   7   8   1         59.75         57.82         6.50 o                         
   8   8   1        150.64        162.56         7.90 o                         
   9   8   1       1517.94       1501.06        23.97 o                         
  10   8   1         21.87         30.08        23.63 o                         
  -9   9   1        827.28        866.94        23.35 o                         
  -8   9   1        106.25        106.54        10.93 o                         
  -7   9   1        547.61        528.49        14.08 o                         
  -6   9   1        884.28        864.27        14.28 o                         
  -5   9   1        133.11        152.82         6.19 o                         
  -4   9   1        722.29        692.36        12.10 o                         
  -3   9   1       1048.73       1011.89        12.80 o                         
  -2   9   1        230.48        219.70         7.46 o                         
  -1   9   1         23.81         21.42         4.83 o                         
   0   9   1       4080.80       4101.82        28.01 o                         
   1   9   1       1273.86       1198.26        12.14 o                         
   2   9   1        490.17        465.96        10.15 o                         
   3   9   1       1363.64       1356.53        14.27 o                         
   4   9   1        564.11        552.58        10.91 o                         
   5   9   1         30.26         33.57         6.41 o                         
   6   9   1        735.28        726.50        13.29 o                         
   7   9   1        902.89        895.73        15.44 o                         
   8   9   1         65.97         65.69         9.87 o                         
   9   9   1        320.61        313.50        15.68 o                         
  -8  10   1        359.36        380.59        18.95 o                         
  -7  10   1         44.67         49.07        11.01 o                         
  -6  10   1         32.72         25.38         8.91 o                         
  -5  10   1       1304.71       1312.07        15.91 o                         
  -4  10   1        643.29        663.47        12.87 o                         
  -3  10   1          2.35         -3.29         6.14 o                         
  -2  10   1        415.74        409.40        10.23 o                         
  -1  10   1       1005.61       1000.26        13.24 o                         
   0  10   1         50.49         52.70         5.77 o                         
   1  10   1        500.42        502.11        11.48 o                         
   2  10   1        898.70        875.45        13.53 o                         
   3  10   1       1559.22       1538.38        17.13 o                         
   4  10   1       1423.21       1404.80        15.48 o                         
   5  10   1        951.35        957.70        16.83 o                         
   6  10   1        709.07        719.36        16.41 o                         
   7  10   1          0.23         -0.72        10.20 o                         
   8  10   1        345.15        338.11        16.85 o                         
  -7  11   1        369.68        416.83        31.08 o                         
  -6  11   1        992.40        954.44        23.89 o                         
  -5  11   1        208.77        200.89         9.40 o                         
  -4  11   1        122.81        122.95         9.30 o                         
  -3  11   1        523.61        506.54        12.31 o                         
  -2  11   1         54.65         56.85         7.25 o                         
  -1  11   1        109.73        103.75         7.25 o                         
   0  11   1        860.71        856.64        13.75 o                         
   1  11   1        894.80        845.88        14.36 o                         
   2  11   1          1.72          4.69         7.01 o                         
   3  11   1        660.81        662.65        13.97 o                         
   4  11   1        337.44        326.38        11.31 o                         
   5  11   1         21.86         26.42        10.08 o                         
   6  11   1        686.61        650.98        19.97 o                         
   7  11   1        100.97        103.11        14.98 o                         
  -6  12   1         70.71         39.04        17.07 o                         
  -5  12   1        764.74        826.05        24.34 o                         
  -4  12   1       2373.66       2473.58        32.35 o                         
  -3  12   1        208.48        222.49        11.64 o                         
  -2  12   1        551.21        543.45        16.13 o                         
  -1  12   1        860.79        880.83        18.69 o                         
   0  12   1        125.99        123.29         9.78 o                         
   1  12   1          8.07         11.43         9.58 o                         
   2  12   1        821.20        837.00        19.52 o                         
   3  12   1        208.80        201.56        11.60 o                         
   4  12   1         99.36        111.51        13.52 o                         
   5  12   1        947.20        997.04        25.31 o                         
   6  12   1        405.37        391.23        28.87 o                         
  -4  13   1         93.39        104.81        19.00 o                         
  -3  13   1        178.38        176.55        16.29 o                         
  -2  13   1         34.80         30.03        13.61 o                         
  -1  13   1         29.58         17.73        13.17 o                         
   0  13   1        124.77        114.10        14.28 o                         
   1  13   1         66.03         52.67        13.30 o                         
   2  13   1        203.11        215.32        15.69 o                         
   3  13   1        698.95        708.49        25.57 o                         
   4  13   1        745.63        775.43        48.27 o                         
 -12   0   2       3110.65       3017.82        48.29 o                         
 -11   0   2         70.92         78.61        10.45 o                         
 -10   0   2       2525.21       2573.85        30.70 o                         
  -9   0   2       3372.19       3329.44        35.52 o                         
  -8   0   2      17130.37      18074.85       156.66 o                         
  -7   0   2         62.21         51.87         4.39 o                         
  -6   0   2       8041.81       8010.34        64.03 o                         
  -5   0   2      19026.96      20296.64       163.59 o                         
  -4   0   2        354.70        313.69         6.45 o                         
  -3   0   2       2028.52       2105.05        18.20 o                         
  -2   0   2       4687.36       4906.16        37.20 o                         
   1   0   2       4468.50       4778.73        61.07 o                         
   2   0   2      17989.53      18989.74       195.60 o                         
   3   0   2         17.19          1.56         2.00 o                         
   5   0   2      10188.17      10900.00        93.79 o                         
   6   0   2        156.65        119.23         4.93 o                         
   7   0   2       8458.44       8392.02        74.82 o                         
   8   0   2        114.82        109.20         6.03 o                         
   9   0   2        442.86        442.59        11.73 o                         
  10   0   2        839.08        797.92        16.49 o                         
  11   0   2        717.15        741.26        17.13 o                         
  12   0   2        685.44        613.80        25.20 o                         
 -12   1   2          7.15          0.99        11.30 o                         
 -11   1   2        545.77        496.96        13.16 o                         
 -10   1   2          6.45          4.75         6.43 o                         
  -9   1   2          3.78          3.73         4.66 o                         
  -8   1   2        632.69        613.08         8.33 o                         
  -7   1   2          9.61         12.19         3.20 o                         
  -6   1   2          3.25          0.45         2.96 o                         
  -5   1   2          0.63          3.20         2.10 o                         
  -4   1   2       2329.20       2334.47        14.93 o                         
  -3   1   2       1893.95       1808.54        11.38 o                         
  -2   1   2       6763.41       6600.58        37.31 o                         
  -1   1   2       1631.33       1612.79        12.98 o                         
   1   1   2         20.08         10.91         1.29 o                         
   2   1   2       1150.87       1058.00         9.94 o                         
   3   1   2       1425.37       1494.05        12.69 o                         
   4   1   2       3428.37       3657.58        26.42 o                         
   5   1   2        120.65        134.32         3.15 o                         
   6   1   2        156.91        161.52         4.22 o                         
   7   1   2        343.73        300.76         5.69 o                         
   8   1   2         80.23         81.23         4.23 o                         
   9   1   2         24.27         24.46         4.17 o                         
  10   1   2          3.04         -2.77         4.35 o                         
  11   1   2         16.79          5.67         7.07 o                         
  12   1   2          0.18         12.07         8.58 o                         
 -12   2   2       2015.57       1871.11        36.93 o                         
 -11   2   2        369.55        362.34        10.49 o                         
 -10   2   2        192.35        193.08         7.44 o                         
  -9   2   2       2797.06       2817.45        20.89 o                         
  -8   2   2       4726.90       4706.52        32.15 o                         
  -7   2   2         10.55          6.42         3.68 o                         
  -6   2   2       5780.99       5747.78        34.51 o                         
  -5   2   2       7321.10       7705.17        45.84 o                         
  -4   2   2        477.15        489.88         5.32 o                         
  -3   2   2        693.57        524.81         5.19 o                         
  -2   2   2      15399.32      15793.27        92.20 o                         
  -1   2   2       3496.05       3532.59        21.27 o                         
   0   2   2       1939.04       1946.42        12.37 o                         
   1   2   2      15750.29      16362.28        97.86 o                         
   2   2   2        976.79        947.68         7.68 o                         
   3   2   2         16.96          4.17         1.83 o                         
   4   2   2       5147.84       5048.89        37.60 o                         
   5   2   2       5475.29       5537.63        39.71 o                         
   6   2   2          0.26         -1.67         2.64 o                         
   7   2   2       4658.14       4572.84        35.99 o                         
   8   2   2       3333.90       3432.81        27.03 o                         
   9   2   2         11.97         14.80         4.80 o                         
  10   2   2        377.06        352.08         9.52 o                         
  11   2   2       1436.73       1432.43        26.59 o                         
  12   2   2        543.82        550.31        21.68 o                         
 -12   3   2         58.24         67.39        17.97 o                         
 -11   3   2        474.39        479.55        12.99 o                         
 -10   3   2         35.32         36.84         5.54 o                         
  -9   3   2         15.68         26.73         4.94 o                         
  -8   3   2        765.27        772.98        10.40 o                         
  -7   3   2        143.13        116.95         4.40 o                         
  -6   3   2         15.91         26.84         3.34 o                         
  -5   3   2        160.41        132.41         3.82 o                         
  -4   3   2        477.07        378.02         4.81 o                         
  -3   3   2       2721.36       2830.94        17.64 o                         
  -2   3   2       1727.77       1907.20        12.54 o                         
  -1   3   2         79.49         69.98         2.53 o                         
   0   3   2        480.79        437.94         4.62 o                         
   1   3   2        311.63        275.25         3.72 o                         
   2   3   2       4432.59       4601.18        29.94 o                         
   3   3   2       3049.93       3173.29        20.23 o                         
   4   3   2        642.22        687.49         6.50 o                         
   5   3   2        125.20         90.29         3.40 o                         
   6   3   2       2117.54       2098.27        17.73 o                         
   7   3   2        738.19        731.55         9.25 o                         
   8   3   2        436.25        416.17        10.19 o                         
   9   3   2        175.38        169.92         7.54 o                         
  10   3   2        195.68        186.80         8.96 o                         
  11   3   2         13.68          3.42        10.42 o                         
  12   3   2         64.05         77.76        21.62 o                         
 -12   4   2       1811.20       1819.89        47.53 o                         
 -11   4   2        452.70        469.29        11.74 o                         
 -10   4   2        301.82        297.60         9.04 o                         
  -9   4   2       1196.93       1185.26        13.84 o                         
  -8   4   2       2166.47       2132.40        16.80 o                         
  -7   4   2       1152.76       1164.93        11.30 o                         
  -6   4   2       7408.96       7387.01        47.34 o                         
  -5   4   2       4082.11       3998.58        25.74 o                         
  -4   4   2        535.59        599.10         6.41 o                         
  -3   4   2       5630.98       5466.78        34.25 o                         
  -2   4   2      17776.38      18861.47       107.93 o                         
  -1   4   2       7392.87       7837.97        45.13 o                         
   0   4   2         42.12         63.09         2.61 o                         
   1   4   2       4637.11       4396.52        26.88 o                         
   2   4   2        146.60        103.42         2.81 o                         
   3   4   2        575.32        574.98         6.15 o                         
   4   4   2       1791.27       1661.96        12.35 o                         
   5   4   2       2730.53       2783.53        21.57 o                         
   6   4   2          9.37          5.95         3.23 o                         
   7   4   2       4319.26       4145.16        30.19 o                         
   8   4   2       1579.70       1569.03        17.45 o                         
   9   4   2          7.71          1.91         6.69 o                         
  10   4   2        820.29        846.60        21.87 o                         
  11   4   2       2068.06       2097.07        33.89 o                         
 -11   5   2        278.61        297.61        12.07 o                         
 -10   5   2        324.52        329.29         9.84 o                         
  -9   5   2         18.11         33.05         5.52 o                         
  -8   5   2       1666.76       1603.43        15.39 o                         
  -7   5   2          6.57          4.94         4.26 o                         
  -6   5   2        995.44        963.67        10.70 o                         
  -5   5   2        134.04        142.93         4.59 o                         
  -4   5   2       1740.13       1805.05        14.19 o                         
  -3   5   2         31.41         40.79         3.34 o                         
  -2   5   2       2020.85       2053.39        15.27 o                         
  -1   5   2         88.67         63.01         3.03 o                         
   0   5   2       3538.58       3660.24        22.84 o                         
   1   5   2        396.16        379.35         5.47 o                         
   2   5   2        109.84         89.68         3.11 o                         
   3   5   2       5136.73       5522.03        34.75 o                         
   4   5   2          0.91         -2.53         2.68 o                         
   5   5   2        108.05        116.59         3.93 o                         
   6   5   2       1040.07       1059.37        10.15 o                         
   7   5   2        405.44        356.48         8.35 o                         
   8   5   2        153.54        149.65         7.25 o                         
   9   5   2       1176.83       1141.11        18.49 o                         
  10   5   2        692.24        639.47        15.55 o                         
  11   5   2         11.97         39.70        14.31 o                         
 -11   6   2        222.64        196.69        13.37 o                         
 -10   6   2        665.16        661.73        14.70 o                         
  -9   6   2       1174.00       1261.81        14.43 o                         
  -8   6   2       1070.92       1029.35        14.46 o                         
  -7   6   2          2.31          3.93         4.95 o                         
  -6   6   2       5821.62       5753.12        40.31 o                         
  -5   6   2       2449.27       2449.13        18.53 o                         
  -4   6   2          0.26          5.76         3.28 o                         
  -3   6   2       2114.56       2045.15        15.64 o                         
  -2   6   2       6144.78       6341.85        39.26 o                         
  -1   6   2         11.21          4.10         2.90 o                         
   1   6   2       6550.29       6367.25        39.06 o                         
   2   6   2       1582.23       1558.18        12.33 o                         
   3   6   2        177.97        173.82         4.74 o                         
   4   6   2       5478.58       5213.95        36.24 o                         
   5   6   2       3193.00       3142.21        23.07 o                         
   6   6   2         16.58         11.08         3.66 o                         
   7   6   2       1621.55       1536.29        14.39 o                         
   8   6   2        696.01        713.44        12.66 o                         
   9   6   2         11.42         14.68         8.55 o                         
  10   6   2        251.23        271.80        14.43 o                         
  11   6   2       1073.04       1118.16        40.91 o                         
 -11   7   2        480.46        507.28        57.69 o                         
 -10   7   2        686.64        713.08        23.87 o                         
  -9   7   2        121.07        108.76         8.49 o                         
  -8   7   2       2033.29       2010.96        20.11 o                         
  -7   7   2         62.98         65.03         6.73 o                         
  -6   7   2        438.53        417.68         9.87 o                         
  -5   7   2        693.79        714.23         9.42 o                         
  -4   7   2        975.11       1008.31        11.36 o                         
  -3   7   2       2689.12       2718.47        20.07 o                         
  -2   7   2       2539.71       2455.24        17.83 o                         
  -1   7   2       2065.06       1995.66        15.62 o                         
   0   7   2       4371.19       4504.35        29.28 o                         
   1   7   2        526.66        472.75         7.56 o                         
   2   7   2        284.20        247.79         5.58 o                         
   3   7   2       2146.95       2131.48        16.29 o                         
   4   7   2         16.24         14.83         4.17 o                         
   5   7   2         18.03         18.57         4.40 o                         
   6   7   2        117.12        135.11         6.05 o                         
   7   7   2         20.37         29.73         4.97 o                         
   8   7   2          1.50          5.30         7.20 o                         
   9   7   2       1283.94       1245.07        22.82 o                         
  10   7   2        225.26        236.27        20.15 o                         
 -10   8   2        547.02        590.67        27.92 o                         
  -9   8   2        596.70        625.28        19.49 o                         
  -8   8   2        551.31        538.36        14.14 o                         
  -7   8   2          4.57         -2.88         6.74 o                         
  -6   8   2        708.54        688.89        12.40 o                         
  -5   8   2        522.90        545.20         9.67 o                         
  -4   8   2        286.50        264.75         7.38 o                         
  -3   8   2       1599.17       1541.11        15.15 o                         
  -2   8   2       1050.52       1023.37        11.35 o                         
  -1   8   2         95.41         84.70         4.71 o                         
   0   8   2       6632.81       6758.43        41.48 o                         
   1   8   2       2979.49       2932.63        21.85 o                         
   2   8   2       2351.03       2312.02        17.97 o                         
   3   8   2       1076.45       1047.54        12.07 o                         
   4   8   2       4846.34       4963.65        36.27 o                         
   5   8   2       1044.21        997.97        12.93 o                         
   6   8   2          0.24         -3.48         5.59 o                         
   7   8   2       2519.95       2565.04        22.32 o                         
   8   8   2       1270.57       1308.42        21.31 o                         
   9   8   2        175.58        155.94        14.80 o                         
  10   8   2        472.45        477.11        38.13 o                         
  -9   9   2         19.42         53.22        14.65 o                         
  -8   9   2        516.13        541.58        22.19 o                         
  -7   9   2         63.83         62.75         8.94 o                         
  -6   9   2        340.10        309.68        11.89 o                         
  -5   9   2        310.11        306.03         8.34 o                         
  -4   9   2        919.76        898.80        12.99 o                         
  -3   9   2        705.37        733.03        11.51 o                         
  -2   9   2       1564.54       1562.93        15.69 o                         
  -1   9   2       3855.59       3872.40        26.73 o                         
   0   9   2        558.00        555.39         9.53 o                         
   1   9   2         15.98          3.11         4.86 o                         
   2   9   2       2822.93       2818.14        23.41 o                         
   3   9   2       5045.69       5083.99        35.23 o                         
   4   9   2        516.13        486.29        11.50 o                         
   5   9   2         10.26          5.57         6.10 o                         
   6   9   2       2678.45       2686.15        23.66 o                         
   7   9   2       1273.85       1306.75        17.28 o                         
   8   9   2         85.66         68.33         9.03 o                         
   9   9   2        431.66        413.36        15.85 o                         
  -8  10   2         95.74        101.54        18.68 o                         
  -7  10   2         38.28         44.87        10.99 o                         
  -6  10   2       1199.96       1215.01        22.91 o                         
  -5  10   2        102.14        120.08         7.39 o                         
  -4  10   2        664.38        667.76        12.74 o                         
  -3  10   2       1281.65       1281.35        15.30 o                         
  -2  10   2       1862.93       1835.84        18.49 o                         
  -1  10   2          4.79          0.97         5.67 o                         
   0  10   2         26.65         30.15         5.73 o                         
   1  10   2       1664.14       1648.11        17.36 o                         
   2  10   2         14.32         22.79         6.27 o                         
   3  10   2        653.37        677.91        12.42 o                         
   4  10   2        625.23        574.40        11.65 o                         
   5  10   2         13.09         12.60         7.32 o                         
   6  10   2        629.87        623.06        15.74 o                         
   7  10   2       1318.90       1300.08        22.87 o                         
   8  10   2       1617.45       1659.53        30.54 o                         
  -7  11   2        495.73        511.90        21.44 o                         
  -6  11   2        366.89        388.34        16.24 o                         
  -5  11   2        594.08        577.85        15.14 o                         
  -4  11   2        985.91       1002.58        19.09 o                         
  -3  11   2        765.28        736.62        14.44 o                         
  -2  11   2        116.33        113.55         7.73 o                         
  -1  11   2        347.36        354.82         9.31 o                         
   0  11   2        309.69        348.10         9.93 o                         
   1  11   2        127.56        121.14         7.91 o                         
   2  11   2       1329.79       1338.44        17.03 o                         
   3  11   2       1770.09       1852.95        20.36 o                         
   4  11   2          5.29         -3.88         7.21 o                         
   5  11   2        896.44        868.01        20.59 o                         
   6  11   2       1176.04       1179.44        24.81 o                         
   7  11   2        436.95        467.60        21.07 o                         
  -6  12   2        660.49        664.62        24.12 o                         
  -5  12   2        182.68        182.08        15.51 o                         
  -4  12   2         47.77         27.25        11.20 o                         
  -3  12   2       1107.25       1100.34        20.61 o                         
  -2  12   2        609.86        619.13        16.68 o                         
  -1  12   2        108.78         95.04         9.44 o                         
   0  12   2        296.44        292.01        11.76 o                         
   1  12   2        397.30        397.71        13.34 o                         
   2  12   2        135.00        128.18        10.39 o                         
   3  12   2        188.77        181.37        10.72 o                         
   4  12   2       1325.20       1332.31        27.04 o                         
   5  12   2         39.36         41.59        14.82 o                         
   6  12   2         25.05         35.34        21.52 o                         
  -4  13   2        972.63       1010.21        34.38 o                         
  -3  13   2        760.11        747.39        23.54 o                         
  -2  13   2        138.46        146.86        14.89 o                         
  -1  13   2        425.64        424.57        19.16 o                         
   0  13   2        919.60        960.14        23.38 o                         
   1  13   2         23.32        -10.29        13.07 o                         
   2  13   2        613.14        673.98        22.55 o                         
   3  13   2        657.20        669.76        27.56 o                         
   4  13   2         49.02         70.77        23.94 o                         
 -12   1   3       2136.17       2139.28        29.49 o                         
 -11   1   3       3057.84       3025.71        27.11 o                         
 -10   1   3        313.30        288.90         8.43 o                         
  -9   1   3        291.62        302.92         8.80 o                         
  -8   1   3      10138.44      10173.33        62.81 o                         
  -7   1   3        947.53        985.14        10.18 o                         
  -6   1   3        509.25        507.30         6.40 o                         
  -5   1   3        211.63        139.74         3.69 o                         
  -4   1   3         36.59         39.02         2.35 o                         
  -3   1   3        454.43        363.19         4.44 o                         
  -2   1   3      12743.70      12761.65        66.53 o                         
  -1   1   3       1407.60       1389.76         8.98 o                         
   0   1   3        142.27        148.64         2.39 o                         
   1   1   3      12424.55      12898.52        94.23 o                         
   2   1   3      14109.35      13886.19       111.32 o                         
   3   1   3       2477.67       2463.05        23.08 o                         
   4   1   3       3671.33       3775.65        31.06 o                         
   5   1   3       3614.30       3384.09        26.18 o                         
   6   1   3        822.83        890.27         8.14 o                         
   7   1   3       4058.61       3988.17        27.98 o                         
   8   1   3       1174.81       1115.22        11.96 o                         
   9   1   3       1406.53       1500.13        15.51 o                         
  10   1   3         37.98         27.63         5.61 o                         
  11   1   3       1369.65       1288.73        19.43 o                         
  12   1   3       1884.83       1983.93        33.40 o                         
 -12   2   3        312.03        331.83        18.63 o                         
 -11   2   3         73.98         89.69         8.02 o                         
 -10   2   3         91.76         70.60         5.37 o                         
  -9   2   3         15.84         12.50         4.63 o                         
  -8   2   3        282.41        294.10         7.74 o                         
  -7   2   3         16.30         13.39         3.45 o                         
  -6   2   3        168.25        179.90         4.55 o                         
  -5   2   3        175.63        203.79         4.35 o                         
  -4   2   3        362.31        338.88         4.75 o                         
  -3   2   3          2.86          2.24         1.93 o                         
  -2   2   3         77.27         55.69         2.38 o                         
  -1   2   3       3298.23       3021.71        19.67 o                         
   0   2   3       2675.58       2707.99        17.69 o                         
   1   2   3        277.33        309.66         3.65 o                         
   2   2   3       5330.76       5406.56        37.83 o                         
   3   2   3       3829.92       4013.62        33.24 o                         
   4   2   3       1705.94       1682.38        17.19 o                         
   5   2   3       1613.04       1720.88        17.19 o                         
   6   2   3        185.79        233.70         6.28 o                         
   7   2   3        947.76        975.44        12.18 o                         
   8   2   3        138.64        128.58         6.44 o                         
   9   2   3         85.30         94.14         7.13 o                         
  10   2   3         17.98          7.99         7.27 o                         
  11   2   3        120.93        117.54        10.96 o                         
  12   2   3          4.19         40.35        17.40 o                         
 -12   3   3        574.94        652.69        19.94 o                         
 -11   3   3        834.49        834.36        15.76 o                         
 -10   3   3         85.03         91.17         6.20 o                         
  -9   3   3       2243.40       2221.07        19.68 o                         
  -8   3   3       1912.35       1884.12        15.85 o                         
  -7   3   3        698.78        674.39         8.49 o                         
  -6   3   3       8163.01       8280.65        51.39 o                         
  -5   3   3       8302.59       8093.02        44.99 o                         
  -4   3   3       6691.52       7216.09        42.97 o                         
  -3   3   3        117.28        103.18         3.18 o                         
  -2   3   3       2333.38       2081.21        13.72 o                         
  -1   3   3       7909.10       8335.63        48.68 o                         
   0   3   3       1164.79        987.60         7.44 o                         
   1   3   3       4335.53       4127.57        26.24 o                         
   2   3   3         63.29         44.75         2.11 o                         
   3   3   3        462.68        510.01         5.73 o                         
   4   3   3       6327.17       6115.09        43.92 o                         
   5   3   3      10307.95      10292.23        81.98 o                         
   6   3   3        644.21        631.54        10.04 o                         
   7   3   3       1940.65       1811.80        17.51 o                         
   8   3   3       2292.83       2325.01        25.24 o                         
   9   3   3        522.70        517.37        12.22 o                         
  10   3   3          2.51          6.31         8.42 o                         
  11   3   3       2151.93       2174.38        36.55 o                         
  12   3   3        776.79        714.88        43.42 o                         
 -12   4   3          3.23         -3.18        16.72 o                         
 -11   4   3         67.25        100.86         9.67 o                         
 -10   4   3        216.42        217.70         7.45 o                         
  -9   4   3          1.20         -1.84         5.28 o                         
  -8   4   3         81.59         83.16         5.13 o                         
  -7   4   3        657.05        682.06         8.88 o                         
  -6   4   3          2.39         -1.00         3.44 o                         
  -5   4   3          0.06          3.90         2.75 o                         
  -4   4   3       3899.84       4133.65        26.96 o                         
  -3   4   3       1519.58       1512.38        11.56 o                         
  -2   4   3        184.83        201.08         4.87 o                         
  -1   4   3        738.67        650.12         6.47 o                         
   0   4   3       5361.34       5483.01        33.07 o                         
   1   4   3       2322.96       2401.99        15.84 o                         
   2   4   3        321.20        351.07         4.89 o                         
   3   4   3       1303.41       1280.47        10.38 o                         
   4   4   3       1096.19       1237.39         9.90 o                         
   5   4   3         52.72         38.52         3.03 o                         
   6   4   3        225.12        190.32         5.78 o                         
   7   4   3       2023.85       2118.59        21.42 o                         
   8   4   3        170.51        145.07         6.79 o                         
   9   4   3        139.80        142.76         8.01 o                         
  10   4   3        230.64        240.18        11.39 o                         
  11   4   3          7.45          7.63        13.21 o                         
 -11   5   3        718.66        718.20        21.35 o                         
 -10   5   3          0.19          3.08         7.38 o                         
  -9   5   3       1647.36       1662.69        16.29 o                         
  -8   5   3       3749.55       3710.83        27.68 o                         
  -7   5   3        107.06        119.79         5.03 o                         
  -6   5   3       3385.05       3177.53        23.49 o                         
  -5   5   3       7391.48       7417.57        45.24 o                         
  -4   5   3       5741.88       6002.81        38.24 o                         
  -3   5   3         61.94         57.32         3.45 o                         
  -2   5   3       2660.01       2405.31        16.96 o                         
  -1   5   3       3429.37       3361.28        21.46 o                         
   0   5   3       1353.92       1460.20        11.09 o                         
   1   5   3       3880.59       3731.02        23.89 o                         
   2   5   3        120.18         74.87         2.81 o                         
   3   5   3         34.51         28.92         2.79 o                         
   4   5   3       3402.43       3271.04        22.08 o                         
   5   5   3       5800.70       5758.67        43.34 o                         
   6   5   3         26.82         19.93         3.60 o                         
   7   5   3       1685.49       1676.19        17.78 o                         
   8   5   3       1969.85       2051.91        20.96 o                         
   9   5   3        769.80        773.29        16.95 o                         
  10   5   3        369.46        378.21        14.74 o                         
  11   5   3       2121.83       2140.97        45.13 o                         
 -11   6   3        677.96        694.77        18.97 o                         
 -10   6   3       2061.63       2004.42        24.03 o                         
  -9   6   3          2.38          6.67         6.25 o                         
  -8   6   3          9.29          5.65         5.70 o                         
  -7   6   3       2996.52       3162.64        25.53 o                         
  -6   6   3       1245.13       1247.22        13.55 o                         
  -5   6   3        301.16        298.09         7.84 o                         
  -4   6   3        779.50        785.68         9.62 o                         
  -3   6   3       3428.96       3442.96        24.26 o                         
  -2   6   3        389.93        429.45         7.12 o                         
  -1   6   3         74.89         60.07         3.41 o                         
   0   6   3       1899.68       1904.74        14.28 o                         
   1   6   3       2991.58       3094.80        20.93 o                         
   2   6   3        201.63        201.42         4.92 o                         
   3   6   3         68.53         63.70         3.71 o                         
   4   6   3        176.06        163.61         4.56 o                         
   5   6   3        666.41        656.02         8.37 o                         
   6   6   3        120.58        123.53         4.71 o                         
   7   6   3       2061.44       2071.95        19.46 o                         
   8   6   3        249.39        255.26         9.56 o                         
   9   6   3        929.37        930.50        22.13 o                         
  10   6   3        822.33        887.27        26.25 o                         
  11   6   3         64.77         14.92        37.01 o                         
 -11   7   3        425.27        459.45        39.92 o                         
 -10   7   3          1.18          5.36        11.17 o                         
  -9   7   3        104.78        115.52         8.48 o                         
  -8   7   3       3047.95       2947.09        26.60 o                         
  -7   7   3        200.59        177.12         7.33 o                         
  -6   7   3        939.73        950.11        13.52 o                         
  -5   7   3       1300.04       1311.78        13.75 o                         
  -4   7   3        241.16        220.45         6.42 o                         
  -3   7   3        941.61        839.83        10.16 o                         
  -2   7   3      12200.19      12293.45        71.35 o                         
  -1   7   3        751.95        667.10         9.88 o                         
   0   7   3         11.37          5.84         3.58 o                         
   1   7   3       7192.01       7158.03        45.33 o                         
   2   7   3       9830.77       9946.68        61.18 o                         
   3   7   3         19.02         23.52         3.12 o                         
   4   7   3       1174.98       1161.17        12.28 o                         
   5   7   3       1779.34       1764.08        15.91 o                         
   6   7   3       1229.50       1223.69        13.20 o                         
   7   7   3       1162.42       1153.57        15.24 o                         
   8   7   3       1086.78       1103.19        16.71 o                         
   9   7   3        914.79        864.30        18.83 o                         
  10   7   3        120.26        111.63        21.64 o                         
 -10   8   3        531.22        521.65        19.50 o                         
  -9   8   3          4.96         18.38         9.70 o                         
  -8   8   3        194.71        193.98         9.36 o                         
  -7   8   3       1444.66       1471.92        17.19 o                         
  -6   8   3        719.00        690.07        13.11 o                         
  -5   8   3        454.09        477.55         9.95 o                         
  -4   8   3       2892.98       2922.24        23.54 o                         
  -3   8   3       2412.36       2354.98        19.01 o                         
  -2   8   3          0.75         -3.97         3.97 o                         
  -1   8   3       1340.93       1369.66        13.11 o                         
   0   8   3       1630.02       1624.25        14.34 o                         
   1   8   3       1452.74       1436.68        13.43 o                         
   2   8   3        249.97        225.69         6.15 o                         
   3   8   3        898.54        926.68        10.48 o                         
   4   8   3       1065.75       1060.63        13.33 o                         
   5   8   3        174.44        163.91         6.55 o                         
   6   8   3        219.03        212.95         7.55 o                         
   7   8   3        880.02        915.14        15.36 o                         
   8   8   3          3.92         -0.21         8.03 o                         
   9   8   3        267.97        258.98        17.07 o                         
  10   8   3        200.94        186.60        57.69 o                         
  -9   9   3        642.68        732.38        23.28 o                         
  -8   9   3        679.17        700.25        18.80 o                         
  -7   9   3          9.97          5.50         8.51 o                         
  -6   9   3         68.28         66.28         7.61 o                         
  -5   9   3        922.00        930.98        13.34 o                         
  -4   9   3          5.65          4.42         6.35 o                         
  -3   9   3       1913.59       1842.83        17.82 o                         
  -2   9   3       2725.17       2688.81        21.90 o                         
  -1   9   3        308.70        305.48         7.68 o                         
   0   9   3       1138.35       1073.81        12.11 o                         
   1   9   3       5454.17       5427.26        36.92 o                         
   2   9   3       3142.15       3114.65        24.02 o                         
   3   9   3         84.84         76.68         5.72 o                         
   4   9   3        749.80        735.26        12.59 o                         
   5   9   3       4160.51       4152.83        31.68 o                         
   6   9   3        265.12        277.46         9.34 o                         
   7   9   3        661.16        637.42        14.36 o                         
   8   9   3       2170.16       2122.66        29.63 o                         
   9   9   3       1370.20       1350.61        35.81 o                         
  -8  10   3        160.32        156.57        15.34 o                         
  -7  10   3        476.59        451.10        15.25 o                         
  -6  10   3         69.47         78.21        10.96 o                         
  -5  10   3         19.32         20.55         7.12 o                         
  -4  10   3       2241.81       2308.81        21.87 o                         
  -3  10   3       1349.14       1377.84        16.02 o                         
  -2  10   3         12.04         12.20         6.38 o                         
  -1  10   3       1940.50       1946.57        17.91 o                         
   0  10   3       1116.38       1167.22        14.44 o                         
   1  10   3        859.93        853.52        12.55 o                         
   2  10   3       1489.66       1479.08        17.06 o                         
   3  10   3       2707.10       2799.89        24.16 o                         
   4  10   3       1147.39       1132.24        17.74 o                         
   5  10   3        175.99        179.34         9.27 o                         
   6  10   3        825.49        853.64        17.20 o                         
   7  10   3        986.54        985.78        22.10 o                         
   8  10   3        229.88        209.29        15.18 o                         
  -7  11   3        146.08        158.91        15.92 o                         
  -6  11   3        376.29        405.26        22.98 o                         
  -5  11   3       1919.76       1929.98        24.13 o                         
  -4  11   3        847.71        856.02        17.09 o                         
  -3  11   3        292.06        283.52         9.29 o                         
  -2  11   3        357.15        359.03         9.93 o                         
  -1  11   3        553.35        568.72        12.51 o                         
   0  11   3         81.48         81.61         7.35 o                         
   1  11   3       1145.12       1118.36        15.37 o                         
   2  11   3        133.25        129.07         7.85 o                         
   3  11   3         92.93        105.03         8.77 o                         
   4  11   3        529.35        514.76        17.37 o                         
   5  11   3       1683.57       1562.77        25.33 o                         
   6  11   3          3.29          3.49        12.63 o                         
   7  11   3        237.77        236.28        17.86 o                         
  -6  12   3        317.06        322.42        19.63 o                         
  -5  12   3          3.79          8.22        13.33 o                         
  -4  12   3        717.17        768.96        20.61 o                         
  -3  12   3       1381.26       1431.05        23.46 o                         
  -2  12   3         52.26         43.11        10.38 o                         
  -1  12   3        224.16        241.39        10.98 o                         
   0  12   3        513.18        556.84        15.46 o                         
   1  12   3        418.39        431.57        14.95 o                         
   2  12   3        430.48        436.23        13.23 o                         
   3  12   3        902.93        906.85        19.65 o                         
   4  12   3        175.32        228.11        14.67 o                         
   5  12   3        136.65        146.37        16.26 o                         
  -4  13   3        175.90        178.12        19.69 o                         
  -3  13   3        163.73        176.16        16.03 o                         
  -2  13   3       1271.83       1349.41        28.69 o                         
  -1  13   3        185.54        176.29        14.67 o                         
   0  13   3         49.23         62.54        13.27 o                         
   1  13   3        471.29        467.95        19.14 o                         
   2  13   3        619.26        598.11        23.58 o                         
   3  13   3         61.54         71.32        22.44 o                         
 -12   0   4        894.90        890.28        49.34 o                         
 -11   0   4        514.95        554.82        24.19 o                         
 -10   0   4       2419.78       2277.67        29.14 o                         
  -9   0   4        345.34        337.79        11.34 o                         
  -8   0   4       2193.54       2169.46        22.41 o                         
  -7   0   4        274.05        247.66         8.41 o                         
  -6   0   4          4.11          0.52         4.47 o                         
  -5   0   4       3956.64       3662.68        30.29 o                         
  -4   0   4         61.08         97.99         3.91 o                         
  -3   0   4          1.36         -0.51         2.73 o                         
  -2   0   4       3417.44       3304.44        29.00 o                         
  -1   0   4      18766.85      19310.86       154.46 o                         
   0   0   4        823.49        701.35         8.39 o                         
   1   0   4      25329.77      27134.35       280.31 o                         
   2   0   4      15783.60      15981.08       202.81 o                         
   3   0   4        813.41        815.94        10.16 o                         
   5   0   4      10541.31      10969.56       106.29 o                         
   6   0   4       3348.86       3413.95        38.61 o                         
   7   0   4        308.69        282.86         7.85 o                         
   8   0   4       1125.50       1149.21        15.51 o                         
   9   0   4       5908.55       5949.33        58.44 o                         
  10   0   4         33.34         53.39         9.27 o                         
  11   0   4        688.82        770.51        22.40 o                         
  12   0   4       1049.24       1022.24        74.95 o                         
 -12   1   4        143.91        124.52        15.51 o                         
 -11   1   4        136.29        142.85         9.23 o                         
 -10   1   4        459.28        440.62        10.38 o                         
  -9   1   4         86.17         74.31         4.95 o                         
  -8   1   4        341.61        351.05         7.52 o                         
  -7   1   4         25.57         24.07         3.49 o                         
  -6   1   4       1518.75       1565.00        11.83 o                         
  -5   1   4        337.43        378.53         5.60 o                         
  -4   1   4       1633.83       1639.83        11.37 o                         
  -3   1   4          0.58          1.66         1.87 o                         
  -2   1   4         22.19         47.62         2.07 o                         
  -1   1   4       4208.71       4522.67        25.60 o                         
   0   1   4       9250.93       9690.32        57.02 o                         
   1   1   4       9888.48      10234.89        78.89 o                         
   2   1   4        829.31        902.48         8.60 o                         
   3   1   4         73.49         64.96         2.56 o                         
   4   1   4        173.95        198.82         6.23 o                         
   5   1   4        387.91        371.58         6.24 o                         
   6   1   4        354.92        345.64         5.66 o                         
   7   1   4          0.67         -1.34         3.17 o                         
   8   1   4          0.75         -3.61         3.61 o                         
   9   1   4        175.88        164.76         5.69 o                         
  10   1   4         35.43         52.74         7.18 o                         
  11   1   4         57.39         59.13         8.36 o                         
  12   1   4        104.06        128.19        15.96 o                         
 -12   2   4        833.90        928.91        29.45 o                         
 -11   2   4        761.54        776.71        16.05 o                         
 -10   2   4        322.69        310.81         8.63 o                         
  -9   2   4        467.50        464.47         9.95 o                         
  -8   2   4       5040.16       5024.30        32.82 o                         
  -7   2   4       1368.33       1314.47        11.05 o                         
  -6   2   4       1462.21       1405.35        11.16 o                         
  -5   2   4       5139.62       4963.59        29.41 o                         
  -4   2   4       2509.77       2435.66        15.38 o                         
  -3   2   4        391.88        391.90         4.93 o                         
  -2   2   4      13335.61      13274.48        74.37 o                         
  -1   2   4       5093.53       5034.17        29.37 o                         
   0   2   4      20362.02      21018.02       122.25 o                         
   1   2   4      21601.09      23062.84       174.01 o                         
   2   2   4       7089.48       6794.33        44.10 o                         
   3   2   4       1850.16       1784.66        18.29 o                         
   4   2   4         14.41          1.18         3.26 o                         
   5   2   4       5651.18       5558.41        43.79 o                         
   6   2   4       2792.64       2797.45        27.45 o                         
   7   2   4        261.50        236.44         7.01 o                         
   8   2   4       1344.53       1378.22        17.88 o                         
   9   2   4       2808.88       2817.63        28.07 o                         
  10   2   4         67.52         83.57         7.82 o                         
  11   2   4       1011.47       1042.49        22.06 o                         
  12   2   4       1274.10       1214.42        48.82 o                         
 -12   3   4          0.85         16.04        12.44 o                         
 -11   3   4        357.66        378.51        11.68 o                         
 -10   3   4         72.72         71.31         6.29 o                         
  -9   3   4         22.03         26.79         6.02 o                         
  -8   3   4         34.77         29.15         4.53 o                         
  -7   3   4        117.98        133.10         4.84 o                         
  -6   3   4        151.20        150.56         4.37 o                         
  -5   3   4        524.98        553.72         6.62 o                         
  -4   3   4       1950.61       1927.39        13.28 o                         
  -3   3   4       4120.17       4131.52        25.23 o                         
  -2   3   4       1253.98       1088.36         9.13 o                         
  -1   3   4        735.50        718.96         7.16 o                         
   0   3   4       3801.71       3910.70        27.78 o                         
   1   3   4       6155.30       6775.43        42.01 o                         
   2   3   4         94.12         75.00         2.88 o                         
   3   3   4         75.04         97.09         2.96 o                         
   4   3   4       2103.77       2369.19        21.29 o                         
   5   3   4         84.47         71.94         5.25 o                         
   6   3   4          4.00          7.91         4.09 o                         
   7   3   4         80.94         80.09         4.06 o                         
   8   3   4          6.75          5.23         4.98 o                         
   9   3   4          2.06          2.50         6.69 o                         
  10   3   4         13.66         -7.82         7.82 o                         
  11   3   4          5.73         -4.58        11.59 o                         
 -12   4   4        723.02        753.68        28.88 o                         
 -11   4   4       1898.88       1921.92        23.02 o                         
 -10   4   4        123.24        132.80         7.78 o                         
  -9   4   4        153.28        147.84         6.12 o                         
  -8   4   4       5653.61       5572.90        35.84 o                         
  -7   4   4       1737.48       1745.00        14.89 o                         
  -6   4   4        383.77        372.12         6.25 o                         
  -5   4   4       6924.10       7111.38        43.40 o                         
  -4   4   4       2675.78       2597.29        18.00 o                         
  -3   4   4        689.27        774.28         8.04 o                         
  -2   4   4       2481.50       2275.68        15.85 o                         
  -1   4   4       7593.19       7613.85        45.38 o                         
   0   4   4        720.78        752.15         7.02 o                         
   1   4   4       5033.08       5065.21        31.62 o                         
   2   4   4       4145.59       3798.43        25.76 o                         
   3   4   4       3545.21       3387.15        24.92 o                         
   4   4   4       3315.08       3510.85        23.47 o                         
   5   4   4       4787.83       4813.67        37.60 o                         
   6   4   4       3777.61       3837.75        31.46 o                         
   7   4   4        165.56        146.90         6.70 o                         
   8   4   4       1499.84       1511.31        16.30 o                         
   9   4   4       2160.82       2095.85        26.75 o                         
  10   4   4         15.64         20.26         9.06 o                         
  11   4   4        457.08        475.08        20.76 o                         
 -11   5   4         21.30         53.42        10.21 o                         
 -10   5   4       1479.16       1434.27        17.71 o                         
  -9   5   4        537.42        532.44        10.55 o                         
  -8   5   4        101.72         97.52         5.65 o                         
  -7   5   4        134.72        144.23         5.53 o                         
  -6   5   4       1746.11       1700.84        13.69 o                         
  -5   5   4       2828.48       2982.16        22.00 o                         
  -4   5   4         24.32         29.93         3.29 o                         
  -3   5   4       3282.44       3376.66        22.05 o                         
  -2   5   4        374.50        414.79         6.17 o                         
  -1   5   4        313.12        387.82         5.94 o                         
   0   5   4        448.12        431.49         5.96 o                         
   1   5   4         11.17          3.06         2.67 o                         
   2   5   4        404.69        456.56         5.65 o                         
   3   5   4        127.40         88.86         3.51 o                         
   4   5   4        353.40        382.77         6.24 o                         
   5   5   4        644.88        630.20         7.73 o                         
   6   5   4        470.47        471.46         9.33 o                         
   7   5   4         19.14         28.10         5.47 o                         
   8   5   4        473.48        490.25        14.22 o                         
   9   5   4        111.71         90.43         7.13 o                         
  10   5   4        119.94        129.29        11.81 o                         
  11   5   4          2.80         24.15        19.76 o                         
 -11   6   4       1057.65       1031.05        24.37 o                         
 -10   6   4        754.64        689.75        17.56 o                         
  -9   6   4       1076.59       1040.14        14.70 o                         
  -8   6   4       1712.27       1710.23        17.14 o                         
  -7   6   4       1044.41       1082.07        13.60 o                         
  -6   6   4        286.54        276.27         7.03 o                         
  -5   6   4       2649.88       2611.48        21.25 o                         
  -4   6   4       4740.89       4698.85        31.56 o                         
  -3   6   4          7.79          4.24         2.88 o                         
  -2   6   4       1036.19        939.05         9.34 o                         
  -1   6   4       4694.85       4604.36        28.89 o                         
   0   6   4        132.12         97.39         3.78 o                         
   1   6   4       5813.74       6023.00        37.26 o                         
   2   6   4       2731.71       2591.60        18.07 o                         
   3   6   4        241.53        221.21         5.63 o                         
   4   6   4        683.04        712.81         8.30 o                         
   5   6   4       7072.85       7267.07        47.00 o                         
   6   6   4       2375.88       2402.76        20.99 o                         
   7   6   4         13.79         16.90         6.00 o                         
   8   6   4       1888.67       1938.26        22.47 o                         
   9   6   4       1833.03       1792.49        22.86 o                         
  10   6   4        178.66        170.73        19.47 o                         
 -11   7   4          8.79         51.72        47.36 o                         
 -10   7   4       1707.66       1753.53        25.49 o                         
  -9   7   4       1281.50       1302.44        22.28 o                         
  -8   7   4        591.55        613.20        12.42 o                         
  -7   7   4        191.95        183.35         7.45 o                         
  -6   7   4        785.55        796.57        10.93 o                         
  -5   7   4       2812.29       2848.12        22.70 o                         
  -4   7   4         24.30         17.31         4.52 o                         
  -3   7   4       1943.80       1971.96        17.67 o                         
  -2   7   4        191.10        205.25         5.50 o                         
  -1   7   4         11.75          2.04         3.78 o                         
   0   7   4         28.44         19.39         3.78 o                         
   1   7   4       2723.24       2705.22        19.65 o                         
   2   7   4          6.72         -2.70         3.34 o                         
   3   7   4         28.30         30.22         4.11 o                         
   4   7   4       1309.30       1300.64        12.39 o                         
   5   7   4         71.84         62.63         4.02 o                         
   6   7   4        357.87        377.17        10.22 o                         
   7   7   4        486.17        499.51        10.93 o                         
   8   7   4          3.77          0.91         7.82 o                         
   9   7   4         86.55         97.27        11.76 o                         
  10   7   4        669.99        569.94        34.16 o                         
 -10   8   4         28.90         38.37        13.54 o                         
  -9   8   4        736.38        732.85        18.19 o                         
  -8   8   4       1578.02       1571.14        22.34 o                         
  -7   8   4         60.49         62.35         7.19 o                         
  -6   8   4        183.40        173.68         7.17 o                         
  -5   8   4       2995.58       3005.04        24.61 o                         
  -4   8   4       2687.42       2628.81        22.22 o                         
  -3   8   4        960.38        917.74        11.64 o                         
  -2   8   4       3515.47       3493.80        23.72 o                         
  -1   8   4       7246.54       7261.36        44.47 o                         
   0   8   4         64.13         69.54         4.60 o                         
   1   8   4       1157.79       1143.27        11.98 o                         
   2   8   4       6839.38       6824.18        45.34 o                         
   3   8   4       1094.96       1097.89        11.23 o                         
   4   8   4        113.91        103.97         5.85 o                         
   5   8   4       3964.25       3835.74        29.88 o                         
   6   8   4       1443.50       1436.65        16.92 o                         
   7   8   4         54.85         54.14         7.36 o                         
   8   8   4        655.03        700.45        20.54 o                         
   9   8   4       1830.21       1833.46        40.67 o                         
  -9   9   4        892.94        939.14        25.74 o                         
  -8   9   4          7.54         16.96        11.25 o                         
  -7   9   4        948.40        920.54        18.21 o                         
  -6   9   4        398.99        422.17        11.29 o                         
  -5   9   4       1855.20       1769.67        18.14 o                         
  -4   9   4       2412.29       2385.98        27.33 o                         
  -3   9   4       1074.29       1095.12        13.74 o                         
  -2   9   4       1047.11       1087.99        13.31 o                         
  -1   9   4        739.94        720.00        10.73 o                         
   0   9   4         17.41         31.06         5.05 o                         
   1   9   4       4288.12       4345.11        31.02 o                         
   2   9   4          8.10          4.20         4.75 o                         
   3   9   4        239.64        221.64         7.23 o                         
   4   9   4       1126.36       1194.31        15.16 o                         
   5   9   4         16.20         18.65         6.31 o                         
   6   9   4        346.26        307.94         9.52 o                         
   7   9   4        627.35        638.94        14.84 o                         
   8   9   4         17.88          6.79        10.33 o                         
   9   9   4         39.11         19.01        20.94 o                         
  -8  10   4        547.74        544.86        21.91 o                         
  -7  10   4        617.53        601.56        18.98 o                         
  -6  10   4        128.46        121.02         8.72 o                         
  -5  10   4       1515.38       1528.83        17.65 o                         
  -4  10   4        530.08        526.38        12.56 o                         
  -3  10   4        555.08        528.76        12.82 o                         
  -2  10   4       2709.91       2659.56        22.41 o                         
  -1  10   4       2902.85       2868.17        23.82 o                         
   0  10   4          3.97          4.59         6.09 o                         
   1  10   4        617.27        572.17        11.59 o                         
   2  10   4       2223.66       2162.65        19.42 o                         
   3  10   4       3939.68       3861.63        30.37 o                         
   4  10   4        767.97        713.59        13.83 o                         
   5  10   4       1221.65       1176.34        17.04 o                         
   6  10   4        660.80        581.96        15.21 o                         
   7  10   4         53.86         44.33        11.79 o                         
   8  10   4       1484.93       1566.05        45.18 o                         
  -7  11   4        391.96        425.67        20.83 o                         
  -6  11   4        551.83        653.98        19.52 o                         
  -5  11   4        206.25        212.39        11.55 o                         
  -4  11   4        586.69        568.94        14.74 o                         
  -3  11   4       2193.45       2246.53        22.73 o                         
  -2  11   4        201.21        231.76         8.82 o                         
  -1  11   4          1.74          2.83         7.18 o                         
   0  11   4       1061.16       1059.45        14.96 o                         
   1  11   4        636.82        648.62        13.32 o                         
   2  11   4        246.71        222.70         8.74 o                         
   3  11   4        946.59        899.69        17.39 o                         
   4  11   4       1570.78       1608.95        23.89 o                         
   5  11   4        145.13        147.02        11.86 o                         
   6  11   4        332.93        340.74        17.21 o                         
   7  11   4        794.58        689.59        35.30 o                         
  -6  12   4        100.81        122.63        21.58 o                         
  -5  12   4        676.33        670.05        20.36 o                         
  -4  12   4       2083.15       2091.03        31.83 o                         
  -3  12   4          3.59          9.27        10.82 o                         
  -2  12   4        178.05        166.35        11.23 o                         
  -1  12   4        997.88        994.75        18.31 o                         
   0  12   4          1.04         20.82         9.49 o                         
   1  12   4          4.76         16.71         9.44 o                         
   2  12   4        649.69        587.07        16.70 o                         
   3  12   4        299.06        274.55        12.58 o                         
   4  12   4        206.90        188.57        15.33 o                         
   5  12   4        584.33        610.81        23.15 o                         
  -4  13   4        451.53        501.22        27.96 o                         
  -3  13   4        524.71        508.20        24.56 o                         
  -2  13   4        467.18        462.38        18.90 o                         
  -1  13   4         54.40         37.50        14.99 o                         
   0  13   4       1385.21       1421.76        30.45 o                         
   1  13   4         38.59         38.22        15.72 o                         
   2  13   4         65.66         82.34        16.80 o                         
   3  13   4        682.92        737.50        29.13 o                         
 -12   1   5        796.14        789.16        21.66 o                         
 -11   1   5        853.88        871.24        17.54 o                         
 -10   1   5       1963.08       1923.39        18.46 o                         
  -9   1   5        365.97        342.39         8.91 o                         
  -8   1   5       2322.54       2253.36        17.65 o                         
  -7   1   5       4698.77       4545.87        28.24 o                         
  -6   1   5        577.35        485.21         7.10 o                         
  -5   1   5       1034.43        931.56         8.42 o                         
  -4   1   5       3856.63       3822.30        22.61 o                         
  -3   1   5         90.81         54.31         2.44 o                         
  -2   1   5       1082.57        933.49         7.12 o                         
  -1   1   5      57504.25      61256.15       339.59 o                         
   0   1   5       1722.32       1936.19        12.59 o                         
   1   1   5       1855.63       1837.23        14.17 o                         
   2   1   5       7167.06       6812.88        50.76 o                         
   3   1   5       4120.40       3880.53        29.82 o                         
   4   1   5       4696.48       5164.55        43.57 o                         
   5   1   5       8084.13       8487.74        70.22 o                         
   6   1   5       3176.28       3053.72        28.14 o                         
   7   1   5        536.99        512.88         8.98 o                         
   8   1   5       2534.01       2494.86        24.03 o                         
   9   1   5       2087.39       2181.16        22.27 o                         
  10   1   5        875.69        864.28        15.53 o                         
  11   1   5        281.21        272.29        10.29 o                         
  12   1   5        810.52        695.50        27.95 o                         
 -12   2   5         69.54         76.23        12.37 o                         
 -11   2   5        264.36        276.57         9.73 o                         
 -10   2   5        499.94        465.38        11.93 o                         
  -9   2   5        561.39        554.86        11.02 o                         
  -8   2   5        859.15        838.59         9.33 o                         
  -7   2   5        355.08        355.02         6.83 o                         
  -6   2   5        874.61        922.65         9.38 o                         
  -5   2   5        336.85        331.92         5.68 o                         
  -4   2   5        147.92        159.84         4.09 o                         
  -3   2   5        766.57        744.40         7.05 o                         
  -2   2   5       1319.86       1546.33        11.19 o                         
  -1   2   5      11878.89      12645.33        69.45 o                         
   0   2   5         13.17         28.11         2.05 o                         
   1   2   5       1318.58       1378.37        12.04 o                         
   2   2   5       3059.76       3055.11        22.72 o                         
   3   2   5       4405.97       4472.55        36.36 o                         
   4   2   5       1624.57       1653.32        16.97 o                         
   5   2   5        650.69        613.82         9.49 o                         
   6   2   5        450.84        443.85        10.25 o                         
   7   2   5        431.08        440.62         8.46 o                         
   8   2   5       1105.67       1079.58        15.13 o                         
   9   2   5         74.18         76.81         6.88 o                         
  10   2   5          3.41          0.18         7.15 o                         
  11   2   5          3.69         -2.14        10.93 o                         
 -12   3   5        126.96        108.61        14.10 o                         
 -11   3   5       1786.36       1820.83        21.54 o                         
 -10   3   5       1280.24       1223.00        15.76 o                         
  -9   3   5        393.10        373.05         9.43 o                         
  -8   3   5       3756.53       3755.55        29.69 o                         
  -7   3   5       3539.23       3584.45        22.83 o                         
  -6   3   5         49.44         38.62         3.53 o                         
  -5   3   5       7582.27       7623.08        43.11 o                         
  -4   3   5      13618.35      14231.00        78.82 o                         
  -3   3   5       6307.37       6437.96        37.10 o                         
  -2   3   5       1221.72       1399.44        10.51 o                         
  -1   3   5      32992.98      35604.42       196.48 o                         
   0   3   5       4636.85       4782.98        29.93 o                         
   1   3   5        949.13        968.02         9.10 o                         
   2   3   5        187.28        119.92         4.18 o                         
   3   3   5       5242.54       5540.21        49.69 o                         
   4   3   5         42.05         42.11         4.24 o                         
   5   3   5       3775.06       3651.86        33.96 o                         
   6   3   5       3894.29       3871.34        34.15 o                         
   7   3   5        273.94        235.64         9.68 o                         
   8   3   5        489.05        484.34        10.19 o                         
   9   3   5       2262.73       2173.13        25.15 o                         
  10   3   5        547.82        582.63        15.88 o                         
  11   3   5        329.59        354.23        17.96 o                         
 -12   4   5        208.79        194.30        15.77 o                         
 -11   4   5         19.48         35.58         9.96 o                         
 -10   4   5        307.85        304.56         9.50 o                         
  -9   4   5        167.48        189.00         6.75 o                         
  -8   4   5        538.19        547.55         9.83 o                         
  -7   4   5          5.47          8.50         3.62 o                         
  -6   4   5       1162.78       1128.31        10.93 o                         
  -5   4   5       1876.13       1945.91        15.48 o                         
  -4   4   5        109.47        109.79         3.75 o                         
  -3   4   5          7.59         22.18         3.03 o                         
  -2   4   5        886.41        947.10         9.38 o                         
  -1   4   5         55.89         69.92         3.44 o                         
   1   4   5        240.03        144.52         4.14 o                         
   2   4   5       3192.29       3233.43        24.06 o                         
   3   4   5        310.58        293.93         5.16 o                         
   4   4   5        215.97        180.86         5.35 o                         
   5   4   5        274.46        289.57         7.62 o                         
   6   4   5        412.43        393.91        11.04 o                         
   7   4   5        180.47        161.08         6.36 o                         
   8   4   5          4.83         11.33         4.94 o                         
   9   4   5         20.14         16.70         6.80 o                         
  10   4   5        279.10        309.04        13.76 o                         
  11   4   5         14.50         -5.35        14.94 o                         
 -11   5   5       1303.15       1356.60        22.50 o                         
 -10   5   5        859.87        865.01        17.62 o                         
  -9   5   5          9.26          0.22         5.62 o                         
  -8   5   5        919.03        933.35        12.83 o                         
  -7   5   5       2298.10       2332.23        18.65 o                         
  -6   5   5        139.07        127.28         4.75 o                         
  -5   5   5       3694.06       3647.19        24.25 o                         
  -4   5   5       6732.38       6449.47        41.41 o                         
  -3   5   5       1542.54       1421.17        12.37 o                         
  -2   5   5        536.03        502.65         7.10 o                         
  -1   5   5      12034.11      12945.88        73.93 o                         
   0   5   5       1462.68       1334.76        11.25 o                         
   1   5   5        730.19        785.28         8.02 o                         
   2   5   5       4853.58       4940.65        32.20 o                         
   3   5   5       5900.18       6250.78        44.16 o                         
   4   5   5         60.90         45.62         3.37 o                         
   5   5   5       2720.13       2639.44        21.28 o                         
   6   5   5       4661.05       4739.65        40.00 o                         
   7   5   5        854.32        820.99        12.92 o                         
   8   5   5        418.04        373.59        11.78 o                         
   9   5   5       1100.48       1109.07        19.42 o                         
  10   5   5        706.12        697.07        35.51 o                         
  11   5   5        232.73        247.56        23.36 o                         
 -11   6   5        165.24        198.47        15.77 o                         
 -10   6   5        111.38        112.16        10.16 o                         
  -9   6   5        240.80        246.50         8.65 o                         
  -8   6   5       1025.17        983.38        13.52 o                         
  -7   6   5         15.45         17.82         4.20 o                         
  -6   6   5         46.86         44.60         4.18 o                         
  -5   6   5       1584.09       1546.62        14.09 o                         
  -4   6   5       1160.08       1132.36        11.42 o                         
  -3   6   5        127.70        100.26         4.11 o                         
  -2   6   5        137.64        124.22         4.38 o                         
  -1   6   5        115.18         99.71         4.12 o                         
   0   6   5        892.10        841.68         8.96 o                         
   1   6   5       1536.63       1468.63        12.27 o                         
   2   6   5       4947.92       5186.53        34.38 o                         
   3   6   5          7.45          3.47         3.29 o                         
   4   6   5        560.56        552.62         9.06 o                         
   5   6   5        865.70        832.39         9.66 o                         
   6   6   5        374.39        375.31         7.73 o                         
   7   6   5        504.34        470.78        12.11 o                         
   8   6   5         29.52         32.57         7.35 o                         
   9   6   5         60.93         69.94         9.88 o                         
  10   6   5        767.58        797.43        32.60 o                         
 -10   7   5       1684.57       1732.73        41.90 o                         
  -9   7   5         19.87         40.48         9.07 o                         
  -8   7   5       1356.80       1363.61        16.60 o                         
  -7   7   5       2901.74       2912.35        23.03 o                         
  -6   7   5        803.57        799.69        12.04 o                         
  -5   7   5        811.11        803.59        11.27 o                         
  -4   7   5       2327.79       2319.95        19.15 o                         
  -3   7   5        167.17        182.11         5.34 o                         
  -2   7   5       1860.62       1835.75        15.52 o                         
  -1   7   5       3860.68       3833.04        26.67 o                         
   0   7   5       1714.47       1640.71        14.21 o                         
   1   7   5        631.94        563.82         8.19 o                         
   2   7   5       5518.15       5563.69        36.26 o                         
   3   7   5       2688.79       2582.69        19.42 o                         
   4   7   5       1140.54       1114.21        11.70 o                         
   5   7   5       4135.11       4156.72        31.11 o                         
   6   7   5       1585.05       1575.71        15.73 o                         
   7   7   5        929.24        934.85        15.69 o                         
   8   7   5        614.91        616.63        16.41 o                         
   9   7   5       1963.40       1952.48        29.63 o                         
  10   7   5        448.21        391.28        27.09 o                         
 -10   8   5         27.47         39.96        14.53 o                         
  -9   8   5       1554.45       1564.33        33.98 o                         
  -8   8   5         98.86        105.01         9.19 o                         
  -7   8   5        502.15        479.95        12.56 o                         
  -6   8   5        999.32       1019.42        14.37 o                         
  -5   8   5        512.22        521.06        10.88 o                         
  -4   8   5         63.63         60.38         5.95 o                         
  -3   8   5         61.87         49.16         5.39 o                         
  -2   8   5         13.06          6.65         4.35 o                         
  -1   8   5        777.24        748.95         9.97 o                         
   0   8   5        495.13        473.04         8.73 o                         
   1   8   5        663.91        679.75         9.81 o                         
   2   8   5        244.95        263.74         7.07 o                         
   3   8   5       1567.26       1491.00        15.28 o                         
   4   8   5        956.81        947.11        10.89 o                         
   5   8   5          8.62          2.30         5.94 o                         
   6   8   5        521.95        508.82        10.83 o                         
   7   8   5        311.95        305.73        11.00 o                         
   8   8   5       1370.32       1411.57        28.23 o                         
   9   8   5         37.11         48.98        16.83 o                         
  -9   9   5        195.55        194.03        15.03 o                         
  -8   9   5       1567.77       1552.19        39.47 o                         
  -7   9   5       2616.14       2648.33        29.24 o                         
  -6   9   5         90.39         75.55         7.42 o                         
  -5   9   5       2148.32       2180.81        21.06 o                         
  -4   9   5       1654.16       1664.41        17.60 o                         
  -3   9   5        990.52       1022.63        13.57 o                         
  -2   9   5       1400.96       1309.97        14.11 o                         
  -1   9   5       1864.25       1787.35        16.28 o                         
   0   9   5       4941.86       4843.04        33.84 o                         
   1   9   5          7.64         -1.38         4.89 o                         
   2   9   5       2505.26       2467.20        23.54 o                         
   3   9   5       2533.42       2454.19        21.50 o                         
   4   9   5         66.76         72.47         6.81 o                         
   5   9   5        398.11        410.85        11.15 o                         
   6   9   5       1130.11       1161.16        17.32 o                         
   7   9   5        291.36        279.83        12.06 o                         
   8   9   5         24.74         -8.55        16.08 o                         
  -8  10   5          5.51         14.99        13.36 o                         
  -7  10   5          4.42         17.59        11.89 o                         
  -6  10   5       1307.30       1276.83        21.26 o                         
  -5  10   5       1062.09       1069.31        17.02 o                         
  -4  10   5         82.65         80.27         7.34 o                         
  -3  10   5        605.95        617.58        12.73 o                         
  -2  10   5        507.35        547.98        11.09 o                         
  -1  10   5        147.93        144.10         7.16 o                         
   0  10   5        327.52        284.71         9.61 o                         
   1  10   5       1133.04       1123.51        14.09 o                         
   2  10   5          3.16          9.83         5.69 o                         
   3  10   5        738.93        727.26        11.63 o                         
   4  10   5       2706.54       2701.13        25.73 o                         
   5  10   5        704.59        717.81        15.65 o                         
   6  10   5         80.98         66.93        10.78 o                         
   7  10   5        201.07        199.82        11.95 o                         
   8  10   5       1372.05       1471.19        30.77 o                         
  -7  11   5        780.39        738.47        27.29 o                         
  -6  11   5          1.24         -5.06        12.02 o                         
  -5  11   5       1475.48       1443.23        22.09 o                         
  -4  11   5       1369.37       1340.62        19.84 o                         
  -3  11   5        852.58        817.96        16.98 o                         
  -2  11   5        348.66        332.41         9.85 o                         
  -1  11   5        394.13        391.93        10.35 o                         
   0  11   5       3001.28       2848.68        24.10 o                         
   1  11   5          7.08          4.40         6.89 o                         
   2  11   5        473.32        455.88        11.14 o                         
   3  11   5       1425.65       1377.28        19.31 o                         
   4  11   5        167.37        182.12        11.69 o                         
   5  11   5         16.73          7.16        11.43 o                         
   6  11   5        713.69        683.00        28.03 o                         
  -6  12   5        597.43        602.05        56.22 o                         
  -5  12   5        825.70        834.82        34.79 o                         
  -4  12   5        130.86        123.83        14.07 o                         
  -3  12   5        817.98        836.93        20.54 o                         
  -2  12   5       1478.07       1509.89        23.19 o                         
  -1  12   5         89.06         90.97        10.68 o                         
   0  12   5        174.43        171.29        10.58 o                         
   1  12   5       1155.20       1159.20        19.36 o                         
   2  12   5        158.20        142.82        11.65 o                         
   3  12   5         87.56        101.50        14.24 o                         
   4  12   5       1770.22       1806.01        33.20 o                         
   5  12   5         34.93         37.61        16.32 o                         
  -3  13   5         88.45         77.08        16.30 o                         
  -2  13   5        107.32        102.01        16.74 o                         
  -1  13   5         23.18         24.61        16.34 o                         
   0  13   5        504.51        539.81        22.02 o                         
   1  13   5          6.65         38.39        20.56 o                         
   2  13   5        392.71        390.41        20.40 o                         
   3  13   5        540.21        537.95        28.48 o                         
 -12   0   6        130.47        124.57        23.72 o                         
 -11   0   6        882.05        841.73        28.41 o                         
 -10   0   6       2919.38       2905.03        33.81 o                         
  -9   0   6        911.35        875.12        16.41 o                         
  -8   0   6         16.30          8.18         5.99 o                         
  -7   0   6       5975.02       5952.91        56.12 o                         
  -6   0   6       2592.16       2656.92        24.63 o                         
  -5   0   6       2605.36       2669.96        23.88 o                         
  -4   0   6       1884.48       1777.77        16.98 o                         
  -3   0   6        715.30        570.19         8.15 o                         
  -2   0   6       3061.41       3176.47        27.15 o                         
  -1   0   6       8459.71       8805.81        72.34 o                         
   0   0   6      14695.40      14819.03       119.50 o                         
   1   0   6        448.79        330.96         6.31 o                         
   2   0   6       2091.16       2038.35        20.31 o                         
   3   0   6       4820.56       4883.37        52.48 o                         
   4   0   6       3927.11       4162.64        42.24 o                         
   5   0   6       4794.36       5105.35        51.37 o                         
   6   0   6       6414.85       6429.41        64.19 o                         
   7   0   6        801.59        874.75        13.66 o                         
   8   0   6        306.56        312.03        12.59 o                         
   9   0   6       3697.39       3730.15        45.90 o                         
  10   0   6       1810.29       1770.41        26.68 o                         
  11   0   6        238.81        330.99        26.83 o                         
 -12   1   6          8.86         13.61        13.39 o                         
 -11   1   6        148.55        131.45         8.20 o                         
 -10   1   6         10.49          5.11         5.91 o                         
  -9   1   6         26.26         18.98         5.02 o                         
  -8   1   6        227.58        211.20         6.31 o                         
  -7   1   6        184.46        180.44         5.10 o                         
  -6   1   6         14.38         12.08         3.49 o                         
  -5   1   6        279.31        287.74         5.34 o                         
  -4   1   6          3.53         -1.13         2.42 o                         
  -3   1   6       1577.40       1748.65        11.77 o                         
  -2   1   6        857.92        781.80         6.64 o                         
  -1   1   6       4985.20       5173.58        30.25 o                         
   0   1   6       1912.62       1871.90        12.47 o                         
   1   1   6        284.98        251.71         4.01 o                         
   2   1   6         24.33         17.56         2.06 o                         
   3   1   6        473.24        463.46         5.34 o                         
   4   1   6        569.72        588.10         6.75 o                         
   5   1   6         84.19         61.79         3.21 o                         
   6   1   6        293.27        277.91         6.81 o                         
   7   1   6        227.98        238.71         7.22 o                         
   8   1   6        428.99        419.76        10.39 o                         
   9   1   6        258.21        257.69         8.66 o                         
  10   1   6          0.35          3.11         6.46 o                         
  11   1   6         10.98         10.00        13.01 o                         
 -12   2   6         24.54          4.34        12.01 o                         
 -11   2   6       1792.48       1750.91        20.75 o                         
 -10   2   6       2674.66       2689.14        22.33 o                         
  -9   2   6        138.78        131.08         5.70 o                         
  -8   2   6         32.54         31.48         4.30 o                         
  -7   2   6      11782.17      12102.93        68.65 o                         
  -6   2   6       1584.41       1612.38        13.21 o                         
  -5   2   6        213.85        178.18         4.71 o                         
  -4   2   6       4834.97       4640.12        28.49 o                         
  -3   2   6       6792.75       6843.23        40.12 o                         
  -2   2   6         23.60          7.37         2.38 o                         
  -1   2   6       9372.80       9378.23        53.32 o                         
   0   2   6       2896.30       2568.30        16.56 o                         
   1   2   6        360.36        325.10         4.58 o                         
   2   2   6       1843.29       1662.32        13.48 o                         
   3   2   6       9076.39       9272.39        69.33 o                         
   4   2   6       1193.95       1055.46        17.22 o                         
   5   2   6       1019.85        953.32        13.14 o                         
   6   2   6       4281.06       4315.22        41.60 o                         
   7   2   6       3750.44       3671.39        34.53 o                         
   8   2   6       1590.37       1536.61        17.54 o                         
   9   2   6       1061.25       1066.39        16.70 o                         
  10   2   6       2014.21       2031.33        22.83 o                         
  11   2   6         16.18         25.32        11.65 o                         
 -12   3   6        120.04        114.76        13.75 o                         
 -11   3   6        910.67        853.23        22.24 o                         
 -10   3   6          1.34          6.55         6.58 o                         
  -9   3   6          9.78         13.06         5.48 o                         
  -8   3   6        122.60        101.60         4.90 o                         
  -7   3   6        103.52        117.51         4.78 o                         
  -6   3   6          9.71          4.11         3.45 o                         
  -5   3   6        339.05        414.97         6.66 o                         
  -4   3   6       1859.78       2096.10        14.69 o                         
  -3   3   6         12.77          2.68         2.68 o                         
  -2   3   6        214.25        305.64         5.16 o                         
  -1   3   6        968.87       1127.98         9.30 o                         
   0   3   6         55.10         47.83         2.83 o                         
   1   3   6       2070.00       2081.79        15.88 o                         
   2   3   6       1161.21       1273.92        10.69 o                         
   3   3   6        242.36        227.87         4.33 o                         
   4   3   6       2222.36       2234.67        23.75 o                         
   5   3   6         53.11         41.03         4.89 o                         
   6   3   6        440.78        429.82         9.45 o                         
   7   3   6         14.07         11.75         6.85 o                         
   8   3   6        292.47        300.79        12.01 o                         
   9   3   6         11.36          9.19         6.42 o                         
  10   3   6          0.67         -1.44         8.66 o                         
  11   3   6        213.94        201.05        19.59 o                         
 -12   4   6         10.76         13.09        15.47 o                         
 -11   4   6       1303.33       1276.01        20.65 o                         
 -10   4   6        368.97        365.92        12.02 o                         
  -9   4   6        106.78        118.10         6.32 o                         
  -8   4   6       1938.42       2007.67        15.84 o                         
  -7   4   6       8883.97       8893.93        53.24 o                         
  -6   4   6        772.57        701.89         8.96 o                         
  -5   4   6        265.10        246.29         5.92 o                         
  -4   4   6      11637.26      11926.27        67.10 o                         
  -3   4   6      12041.12      13145.90        73.36 o                         
  -2   4   6       2900.08       3135.34        20.45 o                         
  -1   4   6       8833.03       9266.88        53.57 o                         
   0   4   6        681.14        549.27         7.18 o                         
   1   4   6       4139.99       4599.92        31.10 o                         
   2   4   6       3157.81       3016.62        23.70 o                         
   3   4   6       3462.58       3333.01        24.67 o                         
   4   4   6       1717.41       1604.57        14.93 o                         
   5   4   6         28.30         16.05         3.96 o                         
   6   4   6       3110.73       3063.41        32.30 o                         
   7   4   6       2078.77       2071.82        23.46 o                         
   8   4   6        463.94        419.52        15.01 o                         
   9   4   6        701.24        697.77        14.48 o                         
  10   4   6        881.25        866.67        20.80 o                         
  11   4   6         49.99         43.07        16.01 o                         
 -11   5   6        197.55        213.56        16.36 o                         
 -10   5   6         37.92         56.53         8.95 o                         
  -9   5   6        229.46        213.66         7.58 o                         
  -8   5   6        356.05        346.33         9.18 o                         
  -7   5   6        102.96         89.88         4.98 o                         
  -6   5   6        342.08        314.17         7.46 o                         
  -5   5   6        883.58        863.14         9.57 o                         
  -4   5   6        214.67        216.16         5.51 o                         
  -3   5   6        318.11        288.62         6.23 o                         
  -2   5   6       1704.03       1566.57        13.66 o                         
  -1   5   6       1065.06       1001.11        10.30 o                         
   0   5   6       2435.90       2598.73        18.52 o                         
   1   5   6         42.84         18.41         3.23 o                         
   2   5   6        952.43        863.63         9.60 o                         
   3   5   6        226.64        222.54         5.53 o                         
   4   5   6         40.83         38.12         3.43 o                         
   5   5   6        134.78        141.08         4.94 o                         
   6   5   6         72.43         61.13         5.47 o                         
   7   5   6        695.12        704.59        11.95 o                         
   8   5   6         24.30         31.50         5.70 o                         
   9   5   6         34.12         35.75        10.09 o                         
  10   5   6         22.03         59.58        20.27 o                         
 -11   6   6        319.10        309.54        19.21 o                         
 -10   6   6       1394.48       1494.98        24.05 o                         
  -9   6   6        191.47        186.19         8.32 o                         
  -8   6   6        275.63        259.34         8.11 o                         
  -7   6   6       2277.10       2279.16        18.60 o                         
  -6   6   6       1000.51        972.95        11.62 o                         
  -5   6   6       1508.93       1441.05        13.24 o                         
  -4   6   6       4516.71       4594.19        30.66 o                         
  -3   6   6       2742.48       2898.54        22.15 o                         
  -2   6   6         60.01         43.65         4.17 o                         
  -1   6   6       3479.35       3390.00        22.78 o                         
   0   6   6       6378.35       6655.70        42.47 o                         
   1   6   6         10.91         17.51         3.24 o                         
   2   6   6        574.53        578.81         8.21 o                         
   3   6   6       6053.03       6109.44        42.84 o                         
   4   6   6       1593.56       1568.19        14.55 o                         
   5   6   6        890.57        866.82         9.77 o                         
   6   6   6       2847.98       2806.43        27.24 o                         
   7   6   6       1409.09       1391.54        18.08 o                         
   8   6   6          1.89          1.14         6.78 o                         
   9   6   6        717.52        731.55        18.30 o                         
  10   6   6        841.26        821.36        31.17 o                         
 -10   7   6        158.88        192.31        14.37 o                         
  -9   7   6        142.76        148.00        10.34 o                         
  -8   7   6        183.87        191.27         8.16 o                         
  -7   7   6         22.50         34.12         5.65 o                         
  -6   7   6        115.87        109.29         6.11 o                         
  -5   7   6         34.93         31.11         5.52 o                         
  -4   7   6         95.52         80.88         4.72 o                         
  -3   7   6        988.91        922.62        10.71 o                         
  -2   7   6       1023.19        982.17        10.95 o                         
  -1   7   6        333.24        355.49         7.46 o                         
   0   7   6        364.58        313.27         7.11 o                         
   1   7   6       1792.39       1724.58        14.37 o                         
   2   7   6       1483.15       1437.78        13.10 o                         
   3   7   6         31.45         20.44         4.60 o                         
   4   7   6        689.23        631.44        10.15 o                         
   5   7   6         71.93         70.83         4.91 o                         
   6   7   6        367.95        356.23         9.36 o                         
   7   7   6        656.82        660.77        16.49 o                         
   8   7   6        662.99        684.25        17.14 o                         
   9   7   6         31.37         35.16        12.56 o                         
  10   7   6         12.56        -18.31        36.17 o                         
 -10   8   6       3235.28       3207.06        44.85 o                         
  -9   8   6        691.39        680.84        24.09 o                         
  -8   8   6        327.79        330.95        12.28 o                         
  -7   8   6        706.66        769.10        14.82 o                         
  -6   8   6       3325.41       3416.78        27.07 o                         
  -5   8   6        518.57        450.00        11.23 o                         
  -4   8   6        308.59        304.50         9.04 o                         
  -3   8   6       1023.20       1007.66        11.16 o                         
  -2   8   6          2.21         -2.78         4.54 o                         
  -1   8   6       3840.76       3890.44        26.56 o                         
   0   8   6       2610.21       2501.52        19.47 o                         
   1   8   6        266.85        219.57         6.23 o                         
   2   8   6        846.74        805.73        10.66 o                         
   3   8   6       2970.54       2999.77        23.55 o                         
   4   8   6       1179.20       1086.95        13.34 o                         
   5   8   6        425.74        411.84         9.11 o                         
   6   8   6       1229.72       1227.88        13.29 o                         
   7   8   6        697.16        680.55        15.46 o                         
   8   8   6         67.42         84.81        11.19 o                         
   9   8   6        967.62        995.77        80.78 o                         
  -9   9   6        536.23        554.57        34.34 o                         
  -8   9   6        161.69        163.90        16.82 o                         
  -7   9   6        145.07        145.57         8.74 o                         
  -6   9   6         39.24         41.39         7.25 o                         
  -5   9   6        115.99        123.93         7.21 o                         
  -4   9   6        134.33        137.56         7.40 o                         
  -3   9   6        108.94        100.33         6.69 o                         
  -2   9   6        939.74        885.81        11.94 o                         
  -1   9   6        107.27         95.81         6.06 o                         
   0   9   6        586.13        501.54        10.19 o                         
   1   9   6       2970.30       2918.49        23.06 o                         
   2   9   6        831.98        774.24        13.04 o                         
   3   9   6        251.99        265.95         8.07 o                         
   4   9   6       1524.37       1472.00        16.18 o                         
   5   9   6       1128.27       1136.70        16.06 o                         
   6   9   6        317.70        311.41         9.93 o                         
   7   9   6          5.63         17.89         8.71 o                         
   8   9   6       1786.60       1852.94        39.65 o                         
  -8  10   6       1108.69       1061.94        28.11 o                         
  -7  10   6       1693.19       1571.44        24.87 o                         
  -6  10   6        546.23        519.65        17.65 o                         
  -5  10   6        148.35        125.85         9.60 o                         
  -4  10   6       1368.31       1328.16        17.51 o                         
  -3  10   6       1992.00       1959.29        19.40 o                         
  -2  10   6        112.07         87.84         6.63 o                         
  -1  10   6       1337.09       1378.99        16.03 o                         
   0  10   6       1771.19       1686.77        17.71 o                         
   1  10   6        630.71        614.21        11.72 o                         
   2  10   6        221.07        262.37         9.40 o                         
   3  10   6        699.36        701.46        15.09 o                         
   4  10   6        254.96        266.95        10.56 o                         
   5  10   6         19.58          1.31        10.39 o                         
   6  10   6        277.66        282.87        11.88 o                         
   7  10   6        329.93        423.44        17.24 o                         
  -7  11   6          7.68         35.48        14.93 o                         
  -6  11   6       1650.42       1683.87        30.69 o                         
  -5  11   6       1052.85       1041.09        24.85 o                         
  -4  11   6        124.73        139.97        10.65 o                         
  -3  11   6        509.72        531.92        13.90 o                         
  -2  11   6       1353.07       1361.66        16.44 o                         
  -1  11   6        734.73        721.16        13.82 o                         
   0  11   6         36.31         36.51         7.22 o                         
   1  11   6        674.55        708.01        14.14 o                         
   2  11   6       1486.23       1434.25        22.91 o                         
   3  11   6         73.30         76.97         9.73 o                         
   4  11   6       1472.80       1579.80        28.98 o                         
   5  11   6        319.70        332.41        16.72 o                         
   6  11   6        340.12        289.59        18.70 o                         
  -5  12   6        142.35        184.07        16.36 o                         
  -4  12   6        559.13        581.00        21.24 o                         
  -3  12   6        631.47        570.63        17.63 o                         
  -2  12   6        418.00        431.95        16.71 o                         
  -1  12   6        426.55        423.34        17.71 o                         
   0  12   6        136.55        132.06        10.58 o                         
   1  12   6        144.06        143.16        10.56 o                         
   2  12   6        239.38        240.98        13.32 o                         
   3  12   6        644.98        695.55        37.18 o                         
   4  12   6         15.34        -14.13        14.88 o                         
   5  12   6         64.06         45.70        19.08 o                         
  -3  13   6        372.50        361.74        20.46 o                         
  -2  13   6        975.59       1003.84        36.47 o                         
  -1  13   6        438.84        375.05        20.64 o                         
   0  13   6        113.82        142.31        18.01 o                         
   1  13   6        500.88        501.30        22.13 o                         
   2  13   6        966.85       1029.36        34.07 o                         
 -12   1   7        479.12        442.53        17.65 o                         
 -11   1   7        134.16        120.51         9.39 o                         
 -10   1   7       1833.22       1846.21        16.54 o                         
  -9   1   7       4396.38       4422.75        32.62 o                         
  -8   1   7          9.41         11.08         4.42 o                         
  -7   1   7       4133.82       4070.25        27.54 o                         
  -6   1   7       4223.38       4159.37        25.84 o                         
  -5   1   7        640.32        725.72         7.54 o                         
  -4   1   7        162.21        227.22         4.85 o                         
  -3   1   7       7932.95       7792.20        43.36 o                         
  -2   1   7        117.43         98.75         3.06 o                         
  -1   1   7       6811.89       7118.92        41.11 o                         
   0   1   7      13959.74      14028.30        80.48 o                         
   1   1   7        703.79        584.54         6.13 o                         
   2   1   7       1084.48       1080.74        10.12 o                         
   3   1   7       9214.89       9506.07        67.90 o                         
   4   1   7       7207.67       7394.46        53.48 o                         
   5   1   7        288.68        313.69         5.68 o                         
   6   1   7       6933.19       6943.59        62.44 o                         
   7   1   7       4211.67       4280.96        36.88 o                         
   8   1   7        166.19        177.00         7.33 o                         
   9   1   7       1025.51       1000.36        15.49 o                         
  10   1   7       2848.67       2843.99        33.08 o                         
  11   1   7       2447.51       2473.83        38.47 o                         
 -12   2   7         15.09          9.41        12.40 o                         
 -11   2   7        121.94        116.51         9.16 o                         
 -10   2   7         63.91         62.50         7.28 o                         
  -9   2   7         36.18         38.22         5.04 o                         
  -8   2   7       1933.04       1917.76        17.04 o                         
  -7   2   7        318.06        336.94         7.59 o                         
  -6   2   7        270.16        286.77         6.81 o                         
  -5   2   7          5.27         -3.11         3.11 o                         
  -4   2   7         23.54         30.66         3.19 o                         
  -3   2   7       1371.33       1373.07        10.32 o                         
  -2   2   7         35.07          9.61         2.50 o                         
  -1   2   7          8.10         16.41         2.36 o                         
   0   2   7          0.87         -2.07         2.07 o                         
   1   2   7         64.48         68.05         2.69 o                         
   2   2   7        217.44        201.62         4.79 o                         
   3   2   7        960.76       1052.14         9.62 o                         
   4   2   7        401.94        405.58         6.68 o                         
   5   2   7       1420.30       1503.87        18.42 o                         
   6   2   7          0.75         -3.86         5.15 o                         
   7   2   7         11.53          8.36         4.72 o                         
   8   2   7        988.87        996.69        14.46 o                         
   9   2   7         63.00         61.68         7.02 o                         
  10   2   7         18.85         34.77         8.09 o                         
  11   2   7         72.32         75.45        13.20 o                         
 -12   3   7        293.22        298.15        15.46 o                         
 -11   3   7        286.06        287.40        10.96 o                         
 -10   3   7        949.69        948.44        13.99 o                         
  -9   3   7       3213.90       3155.00        22.18 o                         
  -8   3   7         66.66         67.32         5.11 o                         
  -7   3   7       4020.77       3894.84        25.15 o                         
  -6   3   7       4206.57       4326.23        28.31 o                         
  -5   3   7         31.41         33.70         3.65 o                         
  -4   3   7       3929.14       3745.55        23.60 o                         
  -3   3   7       9601.49       9955.23        57.62 o                         
  -2   3   7       3442.90       3284.69        21.13 o                         
  -1   3   7       1536.69       1422.24        11.12 o                         
   0   3   7       4479.88       4198.07        27.10 o                         
   1   3   7       3965.69       3854.16        27.10 o                         
   2   3   7         57.54         59.61         2.87 o                         
   3   3   7       1940.17       1833.35        14.28 o                         
   4   3   7       5056.48       5011.67        37.94 o                         
   5   3   7        513.98        483.91        10.21 o                         
   6   3   7       8246.79       8302.06        67.83 o                         
   7   3   7        888.90        923.51        16.35 o                         
   8   3   7         22.39         21.11         7.44 o                         
   9   3   7        107.36        105.52         7.74 o                         
  10   3   7       2054.74       2117.85        29.75 o                         
  11   3   7        279.26        290.28        19.67 o                         
 -12   4   7        159.74        135.96        20.40 o                         
 -11   4   7         39.35         29.58        10.21 o                         
 -10   4   7        142.10        121.13         8.75 o                         
  -9   4   7        220.10        207.52         7.23 o                         
  -8   4   7         27.75         18.27         4.77 o                         
  -7   4   7         38.33         47.44         4.74 o                         
  -6   4   7         62.25         75.27         4.53 o                         
  -5   4   7        494.72        456.11         7.39 o                         
  -4   4   7        311.84        253.11         5.86 o                         
  -3   4   7        195.37        186.56         5.51 o                         
  -2   4   7        181.03        229.37         5.39 o                         
  -1   4   7         14.39          0.52         2.73 o                         
   0   4   7         69.00         68.89         3.56 o                         
   1   4   7        472.40        434.50         6.56 o                         
   2   4   7       2038.35       1913.74        15.71 o                         
   3   4   7       1094.98       1191.91        10.88 o                         
   4   4   7        142.86        145.49         4.85 o                         
   5   4   7        448.06        443.11         8.23 o                         
   6   4   7          7.69         11.67         5.93 o                         
   7   4   7        500.70        482.75        11.72 o                         
   8   4   7        635.15        622.63        16.27 o                         
   9   4   7        122.30        129.61        16.45 o                         
  10   4   7        141.31        131.96        18.13 o                         
  11   4   7        126.78        146.29        18.20 o                         
 -11   5   7        284.78        281.05        14.62 o                         
 -10   5   7       1023.93       1074.99        19.74 o                         
  -9   5   7       1590.96       1556.71        18.22 o                         
  -8   5   7        321.78        299.93         7.57 o                         
  -7   5   7       3803.75       3747.32        26.34 o                         
  -6   5   7       4096.54       4292.78        27.95 o                         
  -5   5   7         82.35        100.88         4.68 o                         
  -4   5   7       3578.82       3511.10        23.16 o                         
  -3   5   7       6152.47       6307.18        37.64 o                         
  -2   5   7       4960.24       5157.34        32.08 o                         
  -1   5   7        437.58        351.20         6.32 o                         
   0   5   7       3581.17       3548.73        24.39 o                         
   1   5   7       1421.11       1427.14        12.89 o                         
   2   5   7        153.18        132.11         4.71 o                         
   3   5   7       3635.69       3417.92        27.85 o                         
   4   5   7       3274.08       3270.94        24.45 o                         
   5   5   7         34.60         35.37         4.90 o                         
   6   5   7       2807.55       2709.36        24.92 o                         
   7   5   7       1426.45       1436.87        17.04 o                         
   8   5   7        114.24        103.47         6.96 o                         
   9   5   7        374.93        406.13        19.40 o                         
  10   5   7       1418.90       1331.79        33.66 o                         
 -11   6   7          6.49        -13.02        13.38 o                         
 -10   6   7        161.80        162.27        10.85 o                         
  -9   6   7        802.35        806.52        15.07 o                         
  -8   6   7        435.01        450.10         9.44 o                         
  -7   6   7         79.43        100.54         6.19 o                         
  -6   6   7         10.88         11.73         4.73 o                         
  -5   6   7        529.97        490.73         8.66 o                         
  -4   6   7       1183.51       1168.27        11.45 o                         
  -3   6   7        313.83        290.57         7.05 o                         
  -2   6   7        640.81        591.08         8.45 o                         
  -1   6   7        403.52        376.34         8.36 o                         
   0   6   7         74.40         57.12         3.34 o                         
   1   6   7        178.25        138.11         5.03 o                         
   2   6   7       5288.50       5448.54        38.72 o                         
   3   6   7        946.83        963.01        10.67 o                         
   4   6   7        524.58        512.33         8.71 o                         
   5   6   7        153.43        146.99         5.97 o                         
   6   6   7          9.40          0.15         6.29 o                         
   7   6   7          0.76         -4.34         6.26 o                         
   8   6   7        485.89        496.79        14.03 o                         
   9   6   7        206.68        219.57        11.21 o                         
  10   6   7        262.34        221.27        19.18 o                         
 -10   7   7       1011.53       1001.42        25.39 o                         
  -9   7   7        654.62        670.80        19.73 o                         
  -8   7   7        271.62        248.06         8.34 o                         
  -7   7   7       2703.08       2672.66        22.28 o                         
  -6   7   7       1162.07       1186.28        13.97 o                         
  -5   7   7          4.44          3.62         4.65 o                         
  -4   7   7         21.36         19.36         4.62 o                         
  -3   7   7       3596.07       3629.11        25.78 o                         
  -2   7   7        147.81        138.79         5.60 o                         
  -1   7   7       1321.52       1279.90        13.24 o                         
   0   7   7       3002.16       2978.25        22.67 o                         
   1   7   7       1624.34       1649.84        15.25 o                         
   2   7   7        424.72        462.63         8.25 o                         
   3   7   7       5212.31       5183.92        36.89 o                         
   4   7   7       1402.09       1427.99        14.98 o                         
   5   7   7          9.97         10.34         4.44 o                         
   6   7   7        385.14        382.12         9.60 o                         
   7   7   7       2937.55       2947.21        28.96 o                         
   8   7   7         66.70         92.43         9.46 o                         
   9   7   7        216.38        232.27        16.60 o                         
 -10   8   7          2.48         24.96        16.07 o                         
  -9   8   7        540.22        547.34        18.59 o                         
  -8   8   7        146.27        140.19         8.17 o                         
  -7   8   7        553.13        580.02        12.61 o                         
  -6   8   7        151.91        161.90         7.38 o                         
  -5   8   7        716.06        698.31        12.26 o                         
  -4   8   7        458.14        449.01         9.38 o                         
  -3   8   7       1789.91       1730.88        17.03 o                         
  -2   8   7       1135.17       1069.56        12.94 o                         
  -1   8   7       1790.53       1738.16        16.08 o                         
   0   8   7         24.99         21.11         4.62 o                         
   1   8   7        436.02        444.97         8.58 o                         
   2   8   7       2443.63       2401.17        21.34 o                         
   3   8   7         67.71         68.29         5.84 o                         
   4   8   7         13.67         12.15         5.88 o                         
   5   8   7        901.02        866.97        12.10 o                         
   6   8   7         80.01         99.26         6.70 o                         
   7   8   7         29.90         14.75         8.60 o                         
   8   8   7       1662.62       1678.53        28.82 o                         
   9   8   7        217.07        275.34        22.55 o                         
  -9   9   7        519.78        530.59        21.19 o                         
  -8   9   7        400.85        418.84        16.79 o                         
  -7   9   7        813.95        825.34        16.75 o                         
  -6   9   7       1017.63       1003.52        16.46 o                         
  -5   9   7        664.24        627.60        13.30 o                         
  -4   9   7        718.55        715.93        13.55 o                         
  -3   9   7       1253.25       1288.24        16.06 o                         
  -2   9   7        140.23        142.65         6.66 o                         
  -1   9   7        256.19        238.30         7.56 o                         
   0   9   7       1975.29       1976.07        17.63 o                         
   1   9   7       1452.47       1486.45        15.43 o                         
   2   9   7         11.46          2.22         4.82 o                         
   3   9   7        640.08        610.05        12.72 o                         
   4   9   7        362.49        364.22        10.06 o                         
   5   9   7          5.96          9.69         5.81 o                         
   6   9   7        313.32        316.58        10.42 o                         
   7   9   7       1041.23       1080.33        21.50 o                         
   8   9   7          4.11          8.84        19.66 o                         
  -8  10   7        100.91        120.46        24.18 o                         
  -7  10   7        548.33        549.84        19.86 o                         
  -6  10   7        461.11        471.41        14.01 o                         
  -5  10   7        739.46        712.06        17.64 o                         
  -4  10   7       1601.99       1661.48        20.14 o                         
  -3  10   7        123.47        123.83         8.02 o                         
  -2  10   7        743.38        735.68        12.58 o                         
  -1  10   7        967.25        987.91        14.44 o                         
   0  10   7        142.97        133.48         7.09 o                         
   1  10   7        354.33        369.68         9.33 o                         
   2  10   7       1176.30       1144.45        13.94 o                         
   3  10   7          3.26          0.81         7.16 o                         
   4  10   7        228.63        266.56        10.38 o                         
   5  10   7        774.76        790.34        18.60 o                         
   6  10   7        545.93        589.53        17.50 o                         
   7  10   7          6.99          7.35        14.44 o                         
  -7  11   7        369.40        363.67        20.74 o                         
  -6  11   7        364.16        347.96        15.63 o                         
  -5  11   7        451.18        379.49        15.17 o                         
  -4  11   7       1332.84       1379.38        21.85 o                         
  -3  11   7        624.27        654.96        19.64 o                         
  -2  11   7        186.24        169.57         8.91 o                         
  -1  11   7        168.29        177.67         8.76 o                         
   0  11   7        669.71        707.55        14.89 o                         
   1  11   7        751.45        810.87        15.19 o                         
   2  11   7         77.02         83.71         7.71 o                         
   3  11   7        539.85        581.75        17.46 o                         
   4  11   7        211.77        233.44        14.06 o                         
   5  11   7         68.29         57.57        14.99 o                         
   6  11   7        470.26        458.25        23.00 o                         
  -5  12   7        790.03        822.79        27.70 o                         
  -4  12   7       1595.60       1631.70        30.42 o                         
  -3  12   7          3.27         11.81        12.93 o                         
  -2  12   7       1085.68       1178.16        22.28 o                         
  -1  12   7        570.11        605.74        18.65 o                         
   0  12   7        181.58        164.13        11.83 o                         
   1  12   7        803.49        852.31        22.89 o                         
   2  12   7       1990.51       2087.50        37.20 o                         
   3  12   7          5.36         -0.88        13.99 o                         
   4  12   7        140.02        170.20        16.80 o                         
  -3  13   7        404.58        426.39        38.57 o                         
  -2  13   7        171.55        146.66        21.23 o                         
  -1  13   7         96.00        118.07        18.71 o                         
   0  13   7        118.43        118.96        21.35 o                         
   1  13   7        220.54        229.21        19.08 o                         
   2  13   7        223.84        194.34        34.39 o                         
 -12   0   8       1743.69       1750.58        53.43 o                         
 -11   0   8         89.08         98.64        12.27 o                         
 -10   0   8       2090.32       2076.09        33.45 o                         
  -9   0   8       3848.87       3847.32        40.48 o                         
  -8   0   8       1468.15       1454.78        22.97 o                         
  -7   0   8        939.36        915.05        13.84 o                         
  -6   0   8       3490.74       3302.50        29.99 o                         
  -5   0   8         38.77         27.19         4.53 o                         
  -4   0   8        479.01        515.89         9.01 o                         
  -3   0   8       8243.76       8363.54        67.27 o                         
  -2   0   8       1490.05       1236.93        13.55 o                         
  -1   0   8       4334.18       4804.94        41.66 o                         
   0   0   8      23263.43      25249.45       213.77 o                         
   1   0   8       9367.69       9265.08        85.39 o                         
   2   0   8        845.36        738.86        10.10 o                         
   3   0   8       7842.51       8461.47        89.94 o                         
   4   0   8       7447.42       7321.70        73.03 o                         
   5   0   8       2404.00       2595.66        30.89 o                         
   6   0   8       2179.13       2133.46        24.29 o                         
   7   0   8       7207.82       7484.12        74.56 o                         
   8   0   8       3641.18       3663.83        47.36 o                         
   9   0   8        241.18        238.58        18.71 o                         
  10   0   8       1999.26       1980.66        54.38 o                         
  11   0   8       4414.85       4756.14        95.61 o                         
 -12   1   8          0.13        -12.92        12.92 o                         
 -11   1   8          1.11         -1.27         8.54 o                         
 -10   1   8         62.64         62.38         6.50 o                         
  -9   1   8        164.00        151.61         6.85 o                         
  -8   1   8        181.81        181.13         6.68 o                         
  -7   1   8          6.19          1.11         4.29 o                         
  -6   1   8         64.85         57.50         4.01 o                         
  -5   1   8         20.76         16.57         3.21 o                         
  -4   1   8         91.68         69.58         3.38 o                         
  -3   1   8        872.08        886.67         8.05 o                         
  -2   1   8          0.09          1.12         2.59 o                         
  -1   1   8       7351.27       8062.10        47.65 o                         
   0   1   8        447.59        473.27         5.63 o                         
   1   1   8       1719.23       1786.98        13.53 o                         
   2   1   8        143.08        136.56         4.58 o                         
   3   1   8         16.05         25.70         2.59 o                         
   4   1   8       2396.57       2483.22        20.75 o                         
   5   1   8       1144.15       1118.96        11.60 o                         
   6   1   8        982.36       1003.63        13.88 o                         
   7   1   8        236.51        226.11         7.72 o                         
   8   1   8         26.98         22.07         5.34 o                         
   9   1   8         16.99          8.30         6.57 o                         
  10   1   8         64.83         50.21         8.86 o                         
  11   1   8        134.50        144.64        10.62 o                         
 -12   2   8       1239.46       1169.81        38.26 o                         
 -11   2   8         17.24         17.81         9.03 o                         
 -10   2   8        359.43        353.82         9.13 o                         
  -9   2   8       3451.04       3441.79        25.03 o                         
  -8   2   8        470.41        455.88         9.49 o                         
  -7   2   8       3956.95       4001.60        26.36 o                         
  -6   2   8       2305.56       2215.73        16.56 o                         
  -5   2   8       2384.91       2436.93        17.55 o                         
  -4   2   8       1852.74       1926.78        13.73 o                         
  -3   2   8       6475.41       6315.63        36.08 o                         
  -2   2   8       5238.14       5099.93        30.84 o                         
  -1   2   8        220.78        199.00         4.46 o                         
   0   2   8      12488.78      13181.58        76.24 o                         
   1   2   8       7535.18       7685.50        49.24 o                         
   2   2   8       1668.81       1669.43        14.72 o                         
   3   2   8       4779.14       4915.21        35.60 o                         
   4   2   8       7832.27       7685.79        53.92 o                         
   5   2   8       1574.52       1669.73        18.02 o                         
   6   2   8       1183.30       1137.92        13.67 o                         
   7   2   8       2547.46       2524.75        27.79 o                         
   8   2   8       1488.74       1525.38        18.45 o                         
   9   2   8        259.28        237.56         9.61 o                         
  10   2   8       2769.24       2761.17        29.14 o                         
  11   2   8       1421.27       1376.77        31.28 o                         
 -12   3   8         81.73         79.61        14.59 o                         
 -11   3   8        111.13         99.28        10.10 o                         
 -10   3   8        238.52        215.95         8.69 o                         
  -9   3   8        106.35        131.19         6.15 o                         
  -8   3   8         85.48         82.28         5.42 o                         
  -7   3   8         12.14         13.50         4.43 o                         
  -6   3   8        518.78        577.34         8.57 o                         
  -5   3   8        169.72        162.02         5.14 o                         
  -4   3   8        908.16        845.00         9.03 o                         
  -3   3   8         13.04          6.25         3.22 o                         
  -2   3   8         25.61         33.68         3.42 o                         
  -1   3   8          2.71         -2.63         2.83 o                         
   0   3   8        847.73        946.90         9.32 o                         
   1   3   8        408.10        446.26         6.86 o                         
   2   3   8        490.23        524.84         6.74 o                         
   3   3   8        333.57        368.67         5.78 o                         
   4   3   8       2042.51       2078.50        17.93 o                         
   5   3   8          3.71          1.33         3.48 o                         
   6   3   8       3185.70       3283.56        35.66 o                         
   7   3   8          1.51          7.49         7.01 o                         
   8   3   8        126.09        133.32         8.93 o                         
   9   3   8         11.60         14.65         7.96 o                         
  10   3   8          9.60          9.10        11.56 o                         
  11   3   8         25.36         11.93        17.51 o                         
 -11   4   8         36.63         48.21        12.05 o                         
 -10   4   8        147.86        163.19        10.14 o                         
  -9   4   8       3139.85       3107.90        24.00 o                         
  -8   4   8         17.76         16.80         5.66 o                         
  -7   4   8       2870.28       2782.70        21.68 o                         
  -6   4   8       4922.01       4951.46        31.34 o                         
  -5   4   8       1383.78       1435.95        12.89 o                         
  -4   4   8        754.68        703.68         9.23 o                         
  -3   4   8       4441.79       4278.55        26.73 o                         
  -2   4   8      10166.26      10368.18        60.23 o                         
  -1   4   8          0.37         -2.87         2.87 o                         
   0   4   8        613.91        505.21         7.32 o                         
   1   4   8       7254.18       7551.73        49.39 o                         
   2   4   8         15.64         22.88         3.27 o                         
   3   4   8       3125.18       3065.69        22.84 o                         
   4   4   8       6356.86       6517.97        45.33 o                         
   5   4   8       1168.24       1133.99        13.63 o                         
   6   4   8       1025.55        984.50        12.86 o                         
   7   4   8       1186.40       1187.42        16.19 o                         
   8   4   8       1311.58       1278.81        21.64 o                         
   9   4   8         31.82         31.28        11.59 o                         
  10   4   8       1669.17       1673.95        42.68 o                         
 -11   5   8          6.24          0.38        12.67 o                         
 -10   5   8        267.87        280.43        12.05 o                         
  -9   5   8        430.20        410.56         9.67 o                         
  -8   5   8          5.61          0.10         5.52 o                         
  -7   5   8         30.85         25.33         4.92 o                         
  -6   5   8        146.12        154.84         5.64 o                         
  -5   5   8        402.86        395.27         7.83 o                         
  -4   5   8        869.55        810.47         9.49 o                         
  -3   5   8       1225.34       1188.62        11.97 o                         
  -2   5   8       1197.35       1175.12        10.99 o                         
  -1   5   8       4381.36       4294.00        28.12 o                         
   0   5   8        164.48        121.77         4.57 o                         
   1   5   8          0.71         -2.97         2.97 o                         
   2   5   8       1221.26       1255.54        13.14 o                         
   3   5   8         18.38         22.83         3.76 o                         
   4   5   8       1745.78       1712.14        14.86 o                         
   5   5   8        243.83        243.70         8.22 o                         
   6   5   8         20.37         21.66         5.30 o                         
   7   5   8        177.99        176.72         7.48 o                         
   8   5   8        932.07        913.74        16.21 o                         
   9   5   8        244.55        284.29        15.86 o                         
  10   5   8        139.36        131.32        18.95 o                         
 -11   6   8          1.86         -3.83        14.20 o                         
 -10   6   8        868.70        869.34        20.84 o                         
  -9   6   8       1727.56       1732.19        21.54 o                         
  -8   6   8        252.95        264.23         8.04 o                         
  -7   6   8        793.48        780.87        11.52 o                         
  -6   6   8       2085.86       2068.53        17.89 o                         
  -5   6   8       1107.65       1128.20        12.18 o                         
  -4   6   8         72.93         70.36         4.81 o                         
  -3   6   8       5494.68       5448.09        34.83 o                         
  -2   6   8       2032.44       2075.03        16.70 o                         
  -1   6   8         15.78         13.87         3.71 o                         
   0   6   8       5952.03       5905.72        39.65 o                         
   1   6   8       1787.52       1677.87        14.89 o                         
   2   6   8        246.08        239.14         6.85 o                         
   3   6   8       2084.62       2089.49        17.83 o                         
   4   6   8       2936.89       2970.23        23.38 o                         
   5   6   8       1700.47       1636.08        16.87 o                         
   6   6   8        950.45        929.03        17.96 o                         
   7   6   8       2510.90       2496.84        26.08 o                         
   8   6   8       1121.43       1104.90        21.46 o                         
   9   6   8          4.90         22.20        13.92 o                         
  10   6   8       1189.19       1300.08        57.76 o                         
 -10   7   8          4.37         16.69        13.29 o                         
  -9   7   8         32.03         44.54         9.37 o                         
  -8   7   8       1114.33       1124.30        16.71 o                         
  -7   7   8        305.93        280.04         8.05 o                         
  -6   7   8         98.92        105.66         6.32 o                         
  -5   7   8        618.66        616.80        10.36 o                         
  -4   7   8       1531.05       1494.73        14.12 o                         
  -3   7   8        311.30        271.16         7.03 o                         
  -2   7   8        839.67        787.58        10.16 o                         
  -1   7   8       1616.11       1574.27        13.93 o                         
   0   7   8        555.24        559.92         9.60 o                         
   1   7   8         21.90         20.67         4.76 o                         
   2   7   8       1353.12       1371.68        14.99 o                         
   3   7   8        441.57        412.38         9.48 o                         
   4   7   8          0.18         -4.80         4.80 o                         
   5   7   8        133.50        138.31         5.91 o                         
   6   7   8        920.22        947.55        15.77 o                         
   7   7   8        199.97        188.97         9.69 o                         
   8   7   8        700.72        733.96        17.62 o                         
   9   7   8        654.47        619.35        29.35 o                         
 -10   8   8        516.81        594.08        40.68 o                         
  -9   8   8       1817.23       1735.60        31.34 o                         
  -8   8   8        322.08        323.88        12.06 o                         
  -7   8   8         17.91         19.47         7.38 o                         
  -6   8   8       1369.50       1330.32        15.60 o                         
  -5   8   8        538.73        584.54        10.21 o                         
  -4   8   8         32.69         23.44         4.98 o                         
  -3   8   8       2697.37       2669.05        20.85 o                         
  -2   8   8        121.33        117.95         6.06 o                         
  -1   8   8          7.51          0.16         4.62 o                         
   0   8   8       3294.60       3320.61        26.79 o                         
   1   8   8       1927.16       1926.72        19.42 o                         
   2   8   8          3.82          0.78         4.64 o                         
   3   8   8        178.46        183.61         7.44 o                         
   4   8   8       2144.45       2106.14        20.45 o                         
   5   8   8        329.01        335.53         9.03 o                         
   6   8   8        830.62        832.30        14.79 o                         
   7   8   8       1478.87       1427.27        22.23 o                         
   8   8   8        932.44        985.08        27.71 o                         
  -9   9   8          7.90         37.86        16.12 o                         
  -8   9   8        972.46       1039.79        25.51 o                         
  -7   9   8       1040.13       1057.74        19.30 o                         
  -6   9   8          0.93         -3.92         8.04 o                         
  -5   9   8        693.13        697.51        13.41 o                         
  -4   9   8       1139.53       1124.07        14.93 o                         
  -3   9   8        773.87        747.01        12.56 o                         
  -2   9   8        762.44        752.51        13.18 o                         
  -1   9   8         20.52         15.05         6.15 o                         
   0   9   8        392.90        340.88         9.37 o                         
   1   9   8         58.60         52.90         6.36 o                         
   2   9   8       1231.82       1313.66        14.95 o                         
   3   9   8        420.40        407.02        11.24 o                         
   4   9   8        649.62        601.06        12.66 o                         
   5   9   8        335.85        345.57        10.42 o                         
   6   9   8       1513.57       1555.67        19.27 o                         
   7   9   8         50.15         49.68        14.81 o                         
   8   9   8        644.14        630.86        35.51 o                         
  -8  10   8        173.66        166.73        23.86 o                         
  -7  10   8        227.13        232.93        17.84 o                         
  -6  10   8        919.19        936.57        20.26 o                         
  -5  10   8        510.86        522.46        13.80 o                         
  -4  10   8        183.26        172.91         8.88 o                         
  -3  10   8        842.11        881.11        12.92 o                         
  -2  10   8        491.47        461.87        12.48 o                         
  -1  10   8          5.46         -3.96         6.77 o                         
   0  10   8        706.58        724.18        13.09 o                         
   1  10   8       1271.82       1299.20        16.46 o                         
   2  10   8         39.61         43.47         6.68 o                         
   3  10   8        319.28        315.37        12.90 o                         
   4  10   8       1189.22       1161.73        20.29 o                         
   5  10   8        177.42        175.96        11.84 o                         
   6  10   8        203.06        202.83        14.59 o                         
   7  10   8        753.70        767.15        21.67 o                         
  -7  11   8        491.05        557.17        27.96 o                         
  -6  11   8         85.33         70.36        13.58 o                         
  -5  11   8        255.12        263.36        13.43 o                         
  -4  11   8       3141.71       3337.60        31.73 o                         
  -3  11   8          6.35         -7.00         9.65 o                         
  -2  11   8         11.36         -7.91         8.55 o                         
  -1  11   8        647.68        722.07        15.85 o                         
   0  11   8        520.97        527.23        15.63 o                         
   1  11   8        243.97        238.98        11.32 o                         
   2  11   8        506.91        512.09        19.68 o                         
   3  11   8        212.10        230.46        11.80 o                         
   4  11   8         25.94         28.29        12.97 o                         
   5  11   8        865.94        943.07        29.40 o                         
  -5  12   8        109.23        130.02        20.39 o                         
  -4  12   8        543.14        524.16        18.95 o                         
  -3  12   8       1333.90       1436.03        29.29 o                         
  -2  12   8        623.28        627.30        20.72 o                         
  -1  12   8          2.59          7.83        12.71 o                         
   0  12   8        505.40        468.01        17.31 o                         
   1  12   8       1367.00       1382.72        30.70 o                         
   2  12   8          3.50         -7.29        14.50 o                         
   3  12   8          5.09         11.51        15.50 o                         
   4  12   8        762.30        693.79        30.05 o                         
  -2  13   8        693.86        774.08        40.05 o                         
  -1  13   8       1786.19       1816.52        42.47 o                         
   0  13   8       1566.84       1755.36        44.81 o                         
   1  13   8          2.23         17.96        39.26 o                         
 -12   1   9        824.40        806.49        30.42 o                         
 -11   1   9        241.84        269.11        10.12 o                         
 -10   1   9        525.37        515.74        12.11 o                         
  -9   1   9       3711.82       3670.53        26.12 o                         
  -8   1   9       3927.77       3941.11        27.19 o                         
  -7   1   9        836.61        857.24        10.12 o                         
  -6   1   9       2156.66       2106.73        15.44 o                         
  -5   1   9       3750.04       3748.11        23.66 o                         
  -4   1   9       1508.00       1487.53        11.65 o                         
  -3   1   9       9359.78       9931.16        56.25 o                         
  -2   1   9       9170.75       9380.52        54.29 o                         
  -1   1   9       3152.45       3149.14        20.61 o                         
   0   1   9       9521.09       9952.39        58.34 o                         
   1   1   9      10863.97      11086.75        69.95 o                         
   2   1   9       2682.57       2595.11        19.66 o                         
   3   1   9        380.78        438.48         6.37 o                         
   4   1   9       6212.20       6256.63        50.37 o                         
   5   1   9       7077.95       7439.29        52.71 o                         
   6   1   9         27.91         29.43         3.60 o                         
   7   1   9       2321.47       2337.40        24.17 o                         
   8   1   9       2778.45       2785.68        26.82 o                         
   9   1   9        687.21        690.01        13.75 o                         
  10   1   9        351.52        361.06        14.23 o                         
  11   1   9       1351.78       1372.44        46.64 o                         
 -12   2   9          7.88         30.39        18.89 o                         
 -11   2   9        241.68        232.01         9.30 o                         
 -10   2   9        105.12        104.02         7.47 o                         
  -9   2   9          0.20         12.68         5.56 o                         
  -8   2   9        104.00        115.82         6.04 o                         
  -7   2   9         11.65          4.79         4.33 o                         
  -6   2   9         29.23         22.03         4.13 o                         
  -5   2   9          2.75          4.76         3.52 o                         
  -4   2   9        492.94        550.49         7.21 o                         
  -3   2   9       1042.20       1062.04         9.59 o                         
  -2   2   9        316.22        306.64         5.73 o                         
  -1   2   9        183.52        194.52         4.64 o                         
   0   2   9       2036.51       1978.56        14.57 o                         
   1   2   9       2281.43       2399.18        17.67 o                         
   2   2   9       1369.22       1343.95        11.75 o                         
   3   2   9       1696.30       1706.86        15.62 o                         
   4   2   9          0.45          5.62         2.61 o                         
   5   2   9          8.86          0.81         4.28 o                         
   6   2   9        400.80        411.55         9.44 o                         
   7   2   9        122.59        110.11         5.94 o                         
   8   2   9        107.20        110.69         6.88 o                         
   9   2   9          7.04          0.63         6.70 o                         
  10   2   9        104.05        107.33        10.45 o                         
  11   2   9         70.59         91.20        17.62 o                         
 -12   3   9        745.28        727.20        38.81 o                         
 -11   3   9        493.29        461.95        15.00 o                         
 -10   3   9         83.41         71.22         7.27 o                         
  -9   3   9       5501.59       5517.88        35.08 o                         
  -8   3   9         22.34         15.18         5.41 o                         
  -7   3   9          5.69         -4.55         4.55 o                         
  -6   3   9       7501.64       7683.44        46.92 o                         
  -5   3   9       2337.83       2246.11        17.56 o                         
  -4   3   9        601.39        588.52         8.29 o                         
  -3   3   9       4493.75       4461.17        28.31 o                         
  -2   3   9       9757.11       9643.31        59.11 o                         
  -1   3   9      10978.52      11827.42        69.39 o                         
   0   3   9      13658.26      14631.11        89.45 o                         
   1   3   9       4078.05       3882.74        27.67 o                         
   2   3   9       2341.01       2236.02        18.11 o                         
   3   3   9          8.11          7.79         2.98 o                         
   4   3   9       2882.83       2776.31        21.11 o                         
   5   3   9       6095.52       6152.67        48.81 o                         
   6   3   9        526.41        514.06        10.88 o                         
   7   3   9        106.51        103.73         6.28 o                         
   8   3   9       5127.40       5115.27        51.56 o                         
   9   3   9          5.11         -5.67         6.75 o                         
  10   3   9        450.96        461.99        22.00 o                         
 -11   4   9        165.11        133.67        14.49 o                         
 -10   4   9         31.77          9.11         7.23 o                         
  -9   4   9          9.03         10.66         6.07 o                         
  -8   4   9        304.69        312.51         7.98 o                         
  -7   4   9        103.21         94.24         5.48 o                         
  -6   4   9        192.08        206.04         6.08 o                         
  -5   4   9       1429.07       1515.39        13.33 o                         
  -4   4   9       2503.56       2521.70        18.28 o                         
  -3   4   9        193.75        201.38         5.39 o                         
  -2   4   9        939.83        967.20         9.91 o                         
  -1   4   9       1357.19       1390.00        11.87 o                         
   0   4   9       2400.13       2545.91        19.09 o                         
   1   4   9          1.30         -2.06         2.95 o                         
   2   4   9        306.92        287.38         6.69 o                         
   3   4   9        434.51        442.41         7.10 o                         
   4   4   9         10.76         13.68         3.04 o                         
   5   4   9        881.62        866.15        12.67 o                         
   6   4   9        207.39        215.20         7.93 o                         
   7   4   9          8.99         -2.59         7.89 o                         
   8   4   9        126.73        123.40        10.03 o                         
   9   4   9        602.49        669.09        29.11 o                         
  10   4   9         37.28         28.24        16.09 o                         
 -11   5   9        292.36        267.39        15.69 o                         
 -10   5   9         24.22          3.20         9.65 o                         
  -9   5   9       1978.74       1989.71        19.68 o                         
  -8   5   9        396.68        413.90         9.97 o                         
  -7   5   9        193.48        179.63         6.46 o                         
  -6   5   9       3714.82       3686.63        26.30 o                         
  -5   5   9       3008.72       2989.52        21.87 o                         
  -4   5   9        143.93        148.90         5.27 o                         
  -3   5   9       3445.77       3376.79        23.97 o                         
  -2   5   9       6279.24       6153.02        40.12 o                         
  -1   5   9       1665.35       1662.50        15.70 o                         
   0   5   9       2245.47       2270.97        20.10 o                         
   1   5   9       4838.49       4761.90        32.46 o                         
   2   5   9       1007.05        943.34        11.27 o                         
   3   5   9        283.49        285.83         7.13 o                         
   4   5   9       4644.74       4689.84        33.53 o                         
   5   5   9       6179.65       6313.67        56.05 o                         
   6   5   9         30.69         29.02         5.83 o                         
   7   5   9        661.41        639.10        12.22 o                         
   8   5   9       2877.90       2946.91        39.04 o                         
   9   5   9        636.41        657.73        22.92 o                         
  10   5   9        171.48        154.67        17.74 o                         
 -11   6   9        124.12        113.59        20.78 o                         
 -10   6   9        136.75        144.51        12.54 o                         
  -9   6   9         31.50         41.92         7.98 o                         
  -8   6   9        240.40        232.82         7.58 o                         
  -7   6   9        112.20        111.65         6.47 o                         
  -6   6   9       1188.89       1190.98        13.40 o                         
  -5   6   9       2877.11       2830.06        21.99 o                         
  -4   6   9       1010.54        974.97        11.22 o                         
  -3   6   9         21.17         12.47         4.30 o                         
  -2   6   9        944.37        886.81        10.82 o                         
  -1   6   9        169.54        150.94         5.58 o                         
   0   6   9       2859.96       2824.52        21.94 o                         
   1   6   9         41.09         46.61         4.35 o                         
   2   6   9        374.59        362.43         8.22 o                         
   3   6   9       1847.34       1866.28        16.87 o                         
   4   6   9         15.40         25.46         4.17 o                         
   5   6   9       1455.41       1478.81        16.34 o                         
   6   6   9        236.84        229.06         9.18 o                         
   7   6   9        386.89        372.32        11.26 o                         
   8   6   9        132.63        141.61         8.57 o                         
   9   6   9       1369.28       1353.49        36.85 o                         
 -10   7   9        297.29        312.08        16.97 o                         
  -9   7   9        753.84        767.44        18.09 o                         
  -8   7   9       2573.94       2588.81        25.08 o                         
  -7   7   9        170.96        148.64         7.33 o                         
  -6   7   9        861.50        909.91        12.32 o                         
  -5   7   9       4169.71       4196.14        28.82 o                         
  -4   7   9         27.81         22.61         5.21 o                         
  -3   7   9        805.84        755.83        10.70 o                         
  -2   7   9       3721.29       3796.69        26.22 o                         
  -1   7   9         21.07         19.88         4.10 o                         
   0   7   9        340.12        347.36         8.68 o                         
   1   7   9       2645.90       2639.03        22.05 o                         
   2   7   9       1514.26       1503.94        16.07 o                         
   3   7   9        133.78        138.77         6.31 o                         
   4   7   9       4901.87       4859.57        35.76 o                         
   5   7   9        826.64        795.29        12.10 o                         
   6   7   9        345.40        348.18        11.56 o                         
   7   7   9       2353.58       2461.52        27.70 o                         
   8   7   9        490.62        457.49        18.80 o                         
   9   7   9        429.28        404.88        27.10 o                         
  -9   8   9         39.03         72.21        13.50 o                         
  -8   8   9        589.29        618.68        16.86 o                         
  -7   8   9        469.73        483.62        12.70 o                         
  -6   8   9        764.82        735.28        11.91 o                         
  -5   8   9         84.60         86.40         6.00 o                         
  -4   8   9        924.46        907.25        12.11 o                         
  -3   8   9          6.81         12.07         5.21 o                         
  -2   8   9        516.70        489.90        10.15 o                         
  -1   8   9         55.19         66.97         4.83 o                         
   0   8   9       3593.50       3447.44        26.66 o                         
   1   8   9         72.00         55.18         5.76 o                         
   2   8   9       1315.92       1271.91        13.75 o                         
   3   8   9       1235.85       1282.60        16.13 o                         
   4   8   9         31.13         29.66         6.13 o                         
   5   8   9        156.87        147.20         7.56 o                         
   6   8   9        991.03        994.04        14.58 o                         
   7   8   9         48.67         48.67        10.15 o                         
   8   8   9          0.59        -18.87        18.87 o                         
  -9   9   9        928.49        971.54        38.15 o                         
  -8   9   9        896.77        924.98        23.72 o                         
  -7   9   9         53.42         80.21        10.82 o                         
  -6   9   9        480.34        494.95        13.47 o                         
  -5   9   9        919.99        898.30        14.50 o                         
  -4   9   9         73.03         81.78         6.13 o                         
  -3   9   9        447.93        426.70        10.10 o                         
  -2   9   9       1007.98        992.39        14.09 o                         
  -1   9   9        104.63        124.20         6.01 o                         
   0   9   9        982.90        989.57        15.20 o                         
   1   9   9       2184.38       2121.90        20.10 o                         
   2   9   9       1669.68       1664.70        16.83 o                         
   3   9   9        207.65        201.07         8.11 o                         
   4   9   9       1055.44       1045.82        15.27 o                         
   5   9   9        404.84        375.23        11.41 o                         
   6   9   9          1.36          2.29         8.29 o                         
   7   9   9        653.68        651.60        29.18 o                         
  -8  10   9        197.38        189.76        22.60 o                         
  -7  10   9        235.15        275.47        14.96 o                         
  -6  10   9        961.18        943.02        26.11 o                         
  -5  10   9         20.09         27.04         9.91 o                         
  -4  10   9        909.96        915.70        16.03 o                         
  -3  10   9         30.87         36.56         6.86 o                         
  -2  10   9         11.01          0.84         6.44 o                         
  -1  10   9         36.00         41.15         6.18 o                         
   0  10   9        694.51        654.19        16.17 o                         
   1  10   9        239.49        197.93         8.49 o                         
   2  10   9        527.15        537.53        12.02 o                         
   3  10   9       1025.34       1086.11        20.68 o                         
   4  10   9         21.61         15.52         9.35 o                         
   5  10   9        374.11        408.94        15.68 o                         
   6  10   9       1110.00       1135.53        27.33 o                         
  -6  11   9       1618.17       1618.46        33.78 o                         
  -5  11   9        965.13       1007.83        30.91 o                         
  -4  11   9        139.96        154.34        11.82 o                         
  -3  11   9        552.90        539.01        13.40 o                         
  -2  11   9       1563.12       1511.95        19.88 o                         
  -1  11   9        476.25        507.89        12.22 o                         
   0  11   9        114.26        118.84        10.32 o                         
   1  11   9       1186.37       1148.87        20.82 o                         
   2  11   9       1216.34       1200.90        18.31 o                         
   3  11   9          3.83          5.16        14.10 o                         
   4  11   9        330.86        368.34        19.12 o                         
   5  11   9        252.88        232.53        17.41 o                         
  -5  12   9        699.61        678.11        41.10 o                         
  -4  12   9       1243.47       1295.10        29.52 o                         
  -3  12   9        852.52        947.45        34.56 o                         
  -2  12   9        105.04        118.74        14.65 o                         
  -1  12   9        576.69        557.60        18.56 o                         
   0  12   9        498.21        580.26        24.95 o                         
   1  12   9        152.99        160.88        15.23 o                         
   2  12   9         94.35         93.13        15.95 o                         
   3  12   9        845.98        927.47        29.94 o                         
 -12   0  10       1201.20       1309.54        44.10 o                         
 -11   0  10       1153.01       1140.83        29.68 o                         
 -10   0  10         12.26          3.92         9.65 o                         
  -9   0  10       4959.97       4999.46        49.69 o                         
  -8   0  10       5176.43       5172.74        47.42 o                         
  -7   0  10       1905.77       1968.78        22.04 o                         
  -6   0  10        770.08        714.74        12.64 o                         
  -5   0  10       9450.62      10058.12        82.04 o                         
  -4   0  10       1752.05       1648.29        18.43 o                         
  -3   0  10        554.64        583.65        12.11 o                         
  -2   0  10       6217.74       6077.38        50.61 o                         
  -1   0  10       9586.12      10024.04        83.64 o                         
   0   0  10        864.89        830.92        11.51 o                         
   1   0  10       2459.43       2272.78        23.37 o                         
   2   0  10       8717.67       8601.92        80.06 o                         
   3   0  10       6559.48       6766.44        73.80 o                         
   4   0  10       1930.40       1883.30        24.36 o                         
   5   0  10       3538.35       3434.91        37.61 o                         
   6   0  10         21.65         15.69         5.30 o                         
   7   0  10        424.99        403.40        10.62 o                         
   8   0  10       1432.44       1414.09        28.19 o                         
   9   0  10       1701.14       1712.00        42.24 o                         
  10   0  10        110.96        102.74        24.16 o                         
 -12   1  10          0.15         21.51        19.05 o                         
 -11   1  10         11.15         18.01         9.50 o                         
 -10   1  10         16.72          9.59         7.74 o                         
  -9   1  10         31.43         35.28         6.11 o                         
  -8   1  10          0.02         19.35         5.38 o                         
  -7   1  10        249.67        249.57         6.58 o                         
  -6   1  10        125.72        116.94         5.10 o                         
  -5   1  10          8.81          5.16         3.94 o                         
  -4   1  10       1239.22       1225.13        10.90 o                         
  -3   1  10       1295.81       1278.16        10.82 o                         
  -2   1  10        865.91        848.81         8.52 o                         
  -1   1  10         22.02         30.02         3.00 o                         
   0   1  10        236.59        207.20         5.14 o                         
   1   1  10        674.63        694.56         8.11 o                         
   2   1  10        211.78        194.47         5.15 o                         
   3   1  10         87.94         70.29         3.59 o                         
   4   1  10         21.92         16.42         3.50 o                         
   5   1  10          2.77         -2.95         3.22 o                         
   6   1  10         10.75          7.87         3.94 o                         
   7   1  10        525.72        510.95        11.34 o                         
   8   1  10         66.03         58.03         6.82 o                         
   9   1  10         26.05         21.87         9.65 o                         
  10   1  10         66.73         60.79        11.30 o                         
 -12   2  10       1446.78       1448.72        40.08 o                         
 -11   2  10       1399.29       1341.20        20.78 o                         
 -10   2  10         96.65         63.38         7.80 o                         
  -9   2  10       1568.16       1535.58        16.30 o                         
  -8   2  10       3982.88       4084.41        28.42 o                         
  -7   2  10        933.30        922.78        11.54 o                         
  -6   2  10       1785.57       1707.26        15.25 o                         
  -5   2  10       7565.02       7876.64        46.47 o                         
  -4   2  10       2184.32       2125.56        15.41 o                         
  -3   2  10         66.64        107.16         4.03 o                         
  -2   2  10      16529.31      17575.52        99.37 o                         
  -1   2  10       2011.85       1894.27        13.81 o                         
   0   2  10        199.87        203.19         5.05 o                         
   1   2  10        243.70        174.86         4.78 o                         
   2   2  10       6181.85       6316.19        42.87 o                         
   3   2  10        956.54        925.29        10.74 o                         
   4   2  10       3052.34       3004.33        22.68 o                         
   5   2  10       3473.62       3476.85        32.36 o                         
   6   2  10        648.19        590.68        12.00 o                         
   7   2  10        968.11        940.65        14.22 o                         
   8   2  10       2293.20       2241.90        24.15 o                         
   9   2  10       1352.24       1383.72        20.02 o                         
  10   2  10        142.69        144.55        12.28 o                         
 -11   3  10        166.50        131.97        12.35 o                         
 -10   3  10        199.77        188.43         9.39 o                         
  -9   3  10        111.06        108.30         6.88 o                         
  -8   3  10        318.27        334.61         9.52 o                         
  -7   3  10        346.15        333.15         8.98 o                         
  -6   3  10        374.33        392.17         8.75 o                         
  -5   3  10          2.63          0.12         4.28 o                         
  -4   3  10       1451.35       1360.66        12.46 o                         
  -3   3  10        128.45        118.13         4.53 o                         
  -2   3  10       4324.21       4501.60        28.42 o                         
  -1   3  10        305.52        286.21         5.71 o                         
   0   3  10         12.51         22.63         3.10 o                         
   1   3  10         19.87         30.78         3.09 o                         
   2   3  10        606.82        582.17         8.16 o                         
   3   3  10        337.52        317.01         7.14 o                         
   4   3  10         64.26         57.67         3.81 o                         
   5   3  10         48.50         49.89         4.79 o                         
   6   3  10        816.65        788.50        12.89 o                         
   7   3  10        566.13        555.76        11.71 o                         
   8   3  10         25.37         20.49         7.20 o                         
   9   3  10        539.64        550.77        15.76 o                         
  10   3  10        251.17        213.17        20.82 o                         
 -11   4  10       1137.85       1085.90        25.15 o                         
 -10   4  10          5.74          3.90         8.37 o                         
  -9   4  10        656.60        638.30        12.12 o                         
  -8   4  10        785.75        757.16        12.18 o                         
  -7   4  10        167.25        163.69         6.32 o                         
  -6   4  10       4222.79       4237.69        28.25 o                         
  -5   4  10       4934.99       4834.55        30.94 o                         
  -4   4  10       2097.04       2094.39        16.76 o                         
  -3   4  10        131.99        100.11         4.89 o                         
  -2   4  10      19509.18      20810.76       123.86 o                         
  -1   4  10       1501.27       1340.75        11.92 o                         
   0   4  10          0.36          1.46         3.50 o                         
   1   4  10       2887.70       2745.44        23.66 o                         
   2   4  10       2909.69       2842.86        23.09 o                         
   3   4  10       2254.15       2224.69        17.85 o                         
   4   4  10       5321.89       5412.58        38.76 o                         
   5   4  10       4276.31       4197.79        40.71 o                         
   6   4  10       2363.56       2391.20        23.67 o                         
   7   4  10         20.14         20.47         9.26 o                         
   8   4  10       2682.93       2701.56        36.87 o                         
   9   4  10        215.30        217.18        15.59 o                         
  10   4  10         10.76         -9.61        16.55 o                         
 -11   5  10         29.92         35.14        14.35 o                         
 -10   5  10        854.13        863.83        17.07 o                         
  -9   5  10          3.82         12.19         7.69 o                         
  -8   5  10         95.41         87.60         6.75 o                         
  -7   5  10        455.30        450.14        10.08 o                         
  -6   5  10       1550.50       1506.99        15.29 o                         
  -5   5  10       2127.81       2187.78        17.53 o                         
  -4   5  10        106.09        111.66         5.16 o                         
  -3   5  10        266.88        246.31         6.56 o                         
  -2   5  10         57.24         47.26         4.47 o                         
  -1   5  10       1059.70        943.16        10.92 o                         
   0   5  10       4443.54       4375.67        30.60 o                         
   1   5  10        485.93        440.75         8.23 o                         
   2   5  10       1240.17       1194.43        13.27 o                         
   3   5  10       3603.78       3596.13        27.53 o                         
   4   5  10        654.92        617.89         8.78 o                         
   5   5  10          8.95          9.04         3.96 o                         
   6   5  10        149.47        148.14         7.03 o                         
   7   5  10        928.78        942.92        15.82 o                         
   8   5  10        327.93        311.10        11.36 o                         
   9   5  10        591.13        582.17        25.06 o                         
 -10   6  10         30.74         45.67        16.79 o                         
  -9   6  10       1213.02       1222.94        20.94 o                         
  -8   6  10       2651.53       2694.68        23.40 o                         
  -7   6  10        140.58        145.58         6.91 o                         
  -6   6  10        989.94       1000.48        12.99 o                         
  -5   6  10       4585.37       4562.09        36.76 o                         
  -4   6  10        955.16        997.60        11.54 o                         
  -3   6  10        277.81        287.84         7.22 o                         
  -2   6  10       2450.81       2424.81        19.55 o                         
  -1   6  10       4826.28       4935.41        33.90 o                         
   0   6  10        190.24        183.43         6.37 o                         
   1   6  10       2564.30       2486.85        20.10 o                         
   2   6  10       4810.63       4855.25        35.01 o                         
   3   6  10        588.59        584.23        10.41 o                         
   4   6  10       1032.02       1061.09        15.51 o                         
   5   6  10       3232.26       3293.00        28.22 o                         
   6   6  10        630.80        642.55        14.04 o                         
   7   6  10         14.35         14.74         7.58 o                         
   8   6  10        405.48        386.63        12.71 o                         
   9   6  10        629.56        608.85        28.10 o                         
 -10   7  10        608.99        603.28        35.76 o                         
  -9   7  10         43.99         45.14        10.09 o                         
  -8   7  10        146.68        165.81         9.62 o                         
  -7   7  10        485.05        488.21        11.26 o                         
  -6   7  10        813.89        783.87        12.55 o                         
  -5   7  10        520.43        496.06        10.52 o                         
  -4   7  10        430.28        425.96         9.59 o                         
  -3   7  10        488.47        503.78        10.36 o                         
  -2   7  10        127.78        127.81         5.77 o                         
  -1   7  10       2706.24       2605.93        21.89 o                         
   0   7  10       3020.64       2865.61        23.78 o                         
   1   7  10       1877.34       1842.71        17.24 o                         
   2   7  10        395.26        361.18         9.44 o                         
   3   7  10       2026.96       2044.63        19.03 o                         
   4   7  10        384.14        343.43         9.20 o                         
   5   7  10        292.12        300.55         9.23 o                         
   6   7  10        294.98        309.68        10.85 o                         
   7   7  10        956.95       1003.72        18.99 o                         
   8   7  10        229.48        240.25        16.56 o                         
  -9   8  10        909.82        923.41        25.55 o                         
  -8   8  10       2323.18       2439.60        29.75 o                         
  -7   8  10        397.84        393.31        12.27 o                         
  -6   8  10        289.53        273.08         8.42 o                         
  -5   8  10        894.45        912.45        14.63 o                         
  -4   8  10       1004.53        991.49        13.39 o                         
  -3   8  10        352.99        312.31         8.80 o                         
  -2   8  10        634.76        682.39        10.48 o                         
  -1   8  10       2229.77       2175.30        19.80 o                         
   0   8  10         49.74         39.07         5.66 o                         
   1   8  10       2097.34       2078.68        19.96 o                         
   2   8  10       1342.12       1417.01        18.92 o                         
   3   8  10         72.18         80.60         6.43 o                         
   4   8  10        403.85        378.50        10.68 o                         
   5   8  10        844.89        832.51        14.74 o                         
   6   8  10         22.77         21.84         8.96 o                         
   7   8  10        868.69        846.81        23.36 o                         
   8   8  10       1241.43       1228.29        45.95 o                         
  -8   9  10          2.73         21.56        13.20 o                         
  -7   9  10        410.13        409.99        14.47 o                         
  -6   9  10        396.39        411.20        13.11 o                         
  -5   9  10         11.04          0.94         7.45 o                         
  -4   9  10       1055.85       1031.24        13.91 o                         
  -3   9  10        455.86        483.43        10.96 o                         
  -2   9  10        374.48        353.33         8.87 o                         
  -1   9  10        304.97        279.00         8.61 o                         
   0   9  10        951.11        928.67        14.07 o                         
   1   9  10        113.21        151.13         7.68 o                         
   2   9  10        461.90        500.28        13.98 o                         
   3   9  10        736.94        716.49        15.25 o                         
   4   9  10        155.61        154.77         8.66 o                         
   5   9  10        324.95        285.41        10.27 o                         
   6   9  10        552.60        584.73        16.79 o                         
   7   9  10       1646.89       1668.98        43.37 o                         
  -7  10  10          1.68         19.85        13.36 o                         
  -6  10  10        226.16        265.13        14.44 o                         
  -5  10  10       1045.05       1105.31        26.29 o                         
  -4  10  10        262.95        267.89         9.71 o                         
  -3  10  10        201.08        196.64         8.84 o                         
  -2  10  10       1642.51       1550.98        17.06 o                         
  -1  10  10       1775.84       1788.83        20.70 o                         
   0  10  10          9.77          8.57         7.15 o                         
   1  10  10        848.38        819.21        15.31 o                         
   2  10  10        890.42        925.19        18.90 o                         
   3  10  10         87.79        111.86        10.31 o                         
   4  10  10        317.94        329.83        13.23 o                         
   5  10  10        340.51        316.09        14.37 o                         
   6  10  10        235.99        221.01        18.40 o                         
  -6  11  10        514.01        583.47        23.45 o                         
  -5  11  10        124.38        108.46        14.31 o                         
  -4  11  10        378.49        362.96        14.10 o                         
  -3  11  10        433.01        430.58        13.15 o                         
  -2  11  10        182.67        198.92         9.81 o                         
  -1  11  10        180.98        175.48        11.86 o                         
   0  11  10        627.34        687.47        19.16 o                         
   1  11  10         70.11         71.56        10.23 o                         
   2  11  10        188.21        181.92        12.65 o                         
   3  11  10       2256.57       2443.59        55.63 o                         
   4  11  10         22.91         38.21        14.66 o                         
   5  11  10          4.57         10.74        20.27 o                         
  -4  12  10        558.51        559.18        26.56 o                         
  -3  12  10         21.24         21.37        16.52 o                         
  -2  12  10        344.42        285.39        19.37 o                         
  -1  12  10        392.78        433.36        21.69 o                         
   0  12  10        147.32        199.39        15.72 o                         
   1  12  10        769.37        774.70        33.57 o                         
   2  12  10        283.95        245.42        18.76 o                         
   3  12  10          8.22         -8.06        25.94 o                         
 -12   1  11        761.57        759.69        47.59 o                         
 -11   1  11       2821.50       2771.19        31.73 o                         
 -10   1  11        613.39        591.05        16.50 o                         
  -9   1  11         18.94         15.46         5.95 o                         
  -8   1  11      10392.68      10655.91        63.03 o                         
  -7   1  11       2290.22       2254.40        17.68 o                         
  -6   1  11         80.28         73.22         4.68 o                         
  -5   1  11       2489.95       2460.53        18.08 o                         
  -4   1  11       2738.65       2551.44        19.28 o                         
  -3   1  11       2213.13       2264.84        16.28 o                         
  -2   1  11       3645.92       3572.12        23.30 o                         
  -1   1  11       5614.84       5475.54        34.19 o                         
   0   1  11        777.64        728.94         8.48 o                         
   1   1  11        443.89        391.79         6.84 o                         
   2   1  11       3010.12       2899.08        20.92 o                         
   3   1  11       2102.17       1974.25        16.50 o                         
   4   1  11       1277.01       1259.74        13.39 o                         
   5   1  11       2397.88       2347.09        21.04 o                         
   6   1  11       2591.55       2580.23        24.68 o                         
   7   1  11        726.65        717.74        14.16 o                         
   8   1  11       1565.61       1569.29        21.09 o                         
   9   1  11       2563.02       2625.02        35.66 o                         
  10   1  11        297.47        300.83        24.09 o                         
 -11   2  11         85.57         85.64        11.14 o                         
 -10   2  11        183.26        164.39         9.60 o                         
  -9   2  11        255.79        231.87         8.09 o                         
  -8   2  11         34.05         34.58         6.16 o                         
  -7   2  11        161.99        149.82         6.55 o                         
  -6   2  11       1778.58       1730.98        15.05 o                         
  -5   2  11       3616.89       3712.65        24.21 o                         
  -4   2  11        245.11        265.98         6.64 o                         
  -3   2  11        140.60        131.82         4.51 o                         
  -2   2  11        412.44        418.75         6.83 o                         
  -1   2  11       1997.15       2144.74        15.53 o                         
   0   2  11        174.73        191.52         5.51 o                         
   1   2  11        915.19        949.00         9.82 o                         
   2   2  11        381.63        352.53         7.36 o                         
   3   2  11        893.51        830.99        10.27 o                         
   4   2  11        266.49        249.41         6.22 o                         
   5   2  11        397.35        371.24         7.47 o                         
   6   2  11        768.32        776.48        13.72 o                         
   7   2  11         16.45         18.84         6.39 o                         
   8   2  11        440.90        425.73        12.47 o                         
   9   2  11         67.53         61.60         8.22 o                         
  10   2  11         89.39         91.11        21.22 o                         
 -11   3  11       1187.65       1165.67        26.06 o                         
 -10   3  11        285.33        278.26        11.92 o                         
  -9   3  11         35.00          7.05         6.36 o                         
  -8   3  11       4026.10       4037.48        28.40 o                         
  -7   3  11       1290.67       1248.67        13.90 o                         
  -6   3  11        759.50        699.34        10.49 o                         
  -5   3  11       3198.30       3117.00        22.47 o                         
  -4   3  11       4028.82       4085.86        27.26 o                         
  -3   3  11         85.88         71.61         4.41 o                         
  -2   3  11       5765.35       5802.65        35.88 o                         
  -1   3  11       1763.00       1610.92        12.85 o                         
   0   3  11       1579.26       1585.04        13.49 o                         
   1   3  11       3892.20       3946.03        29.58 o                         
   2   3  11       5351.38       5339.99        37.55 o                         
   3   3  11       5226.32       5182.34        37.60 o                         
   4   3  11        353.62        351.68         7.25 o                         
   5   3  11       4544.90       4563.93        37.19 o                         
   6   3  11       3965.50       4002.03        36.99 o                         
   7   3  11        123.76        105.68         6.92 o                         
   8   3  11        354.52        335.17        12.02 o                         
   9   3  11        762.98        749.11        20.71 o                         
  10   3  11        295.32        317.79        28.50 o                         
 -11   4  11         92.34         74.34        13.81 o                         
 -10   4  11        328.89        287.09        10.81 o                         
  -9   4  11         48.13         33.82         7.34 o                         
  -8   4  11         22.90         29.20         6.20 o                         
  -7   4  11        103.82         87.47         6.32 o                         
  -6   4  11        178.92        153.14         6.50 o                         
  -5   4  11         81.50         74.69         5.15 o                         
  -4   4  11        220.11        191.26         5.80 o                         
  -3   4  11       1903.30       1891.26        15.80 o                         
  -2   4  11        111.74        117.21         5.01 o                         
  -1   4  11         82.07         60.68         4.15 o                         
   0   4  11       1473.13       1428.04        13.45 o                         
   1   4  11       1051.63        952.28        11.38 o                         
   2   4  11         26.43         32.49         4.28 o                         
   3   4  11       2250.70       2258.41        17.43 o                         
   4   4  11        129.24        116.84         4.66 o                         
   5   4  11        727.13        727.76        10.24 o                         
   6   4  11          2.76          9.63         5.35 o                         
   7   4  11       1585.70       1603.10        26.72 o                         
   8   4  11        606.26        585.96        17.26 o                         
   9   4  11         54.81         73.16        15.77 o                         
  10   4  11        118.93        100.42        56.98 o                         
 -11   5  11       1196.69       1216.64        56.76 o                         
 -10   5  11        253.03        252.48        12.29 o                         
  -9   5  11        225.19        214.89        10.18 o                         
  -8   5  11       1993.72       2008.03        28.39 o                         
  -7   5  11       1254.14       1234.29        14.91 o                         
  -6   5  11        955.97        864.89        12.03 o                         
  -5   5  11       5069.81       5170.72        33.81 o                         
  -4   5  11       3651.40       3695.48        25.29 o                         
  -3   5  11       1112.57       1077.43        12.06 o                         
  -2   5  11       4349.60       4360.59        30.30 o                         
  -1   5  11       4973.18       4919.92        34.45 o                         
   0   5  11       1831.19       1803.27        16.03 o                         
   1   5  11        246.65        244.57         6.70 o                         
   2   5  11       3583.88       3607.73        27.98 o                         
   3   5  11       3391.92       3308.47        26.24 o                         
   4   5  11         99.72         93.97         4.66 o                         
   5   5  11        797.09        775.83        11.63 o                         
   6   5  11       1480.37       1489.41        18.63 o                         
   7   5  11          0.74          2.82         6.43 o                         
   8   5  11        369.43        388.22        21.41 o                         
   9   5  11         99.20         85.70        16.25 o                         
 -10   6  11        415.33        369.80        19.63 o                         
  -9   6  11         76.20         77.46        10.53 o                         
  -8   6  11          6.72         18.06         7.86 o                         
  -7   6  11        673.46        687.96        12.29 o                         
  -6   6  11        110.28        116.19         6.62 o                         
  -5   6  11         12.69         18.29         5.51 o                         
  -4   6  11        589.86        551.49        10.47 o                         
  -3   6  11       6148.48       6038.40        39.63 o                         
  -2   6  11        132.09        109.57         5.43 o                         
  -1   6  11         48.36         58.84         5.21 o                         
   0   6  11       4580.18       4447.35        33.07 o                         
   1   6  11       6627.31       6538.48        44.00 o                         
   2   6  11        857.96        792.02        11.41 o                         
   3   6  11        150.11        160.03         6.37 o                         
   4   6  11        154.73        161.93         6.17 o                         
   5   6  11       1425.48       1382.39        17.61 o                         
   6   6  11        385.73        391.74        12.08 o                         
   7   6  11        483.71        510.30        14.55 o                         
   8   6  11        109.90        100.73        16.05 o                         
   9   6  11          3.64          4.95        22.53 o                         
 -10   7  11        521.53        492.43        37.31 o                         
  -9   7  11        231.75        259.44        16.29 o                         
  -8   7  11       2240.91       2232.51        24.37 o                         
  -7   7  11       1244.81       1237.48        16.00 o                         
  -6   7  11         57.07         59.21         6.46 o                         
  -5   7  11        968.14       1021.05        13.92 o                         
  -4   7  11       2081.52       2149.57        19.03 o                         
  -3   7  11        581.91        610.20        10.78 o                         
  -2   7  11        892.40        839.41        11.72 o                         
  -1   7  11       2417.80       2298.33        24.40 o                         
   0   7  11        345.58        388.65        10.11 o                         
   1   7  11        110.06         86.64         5.89 o                         
   2   7  11       1529.72       1529.83        16.36 o                         
   3   7  11         75.61         62.52         5.99 o                         
   4   7  11        308.70        273.02         8.19 o                         
   5   7  11       1475.47       1508.77        18.49 o                         
   6   7  11        462.73        451.80        13.66 o                         
   7   7  11         31.80         28.08         9.78 o                         
   8   7  11       1288.52       1235.50        40.45 o                         
  -9   8  11        273.01        249.90        17.21 o                         
  -8   8  11         10.23          4.27        11.55 o                         
  -7   8  11        159.49        171.44        10.17 o                         
  -6   8  11       2068.47       2117.36        20.56 o                         
  -5   8  11        905.11        899.24        14.57 o                         
  -4   8  11        491.65        446.91        11.02 o                         
  -3   8  11        863.69        819.34        12.70 o                         
  -2   8  11        428.60        374.25         8.49 o                         
  -1   8  11         10.22         14.81         6.44 o                         
   0   8  11       1438.59       1423.31        17.28 o                         
   1   8  11        916.19        884.86        13.18 o                         
   2   8  11        166.33        141.61         7.52 o                         
   3   8  11        937.99        923.61        14.34 o                         
   4   8  11        373.76        398.03        10.79 o                         
   5   8  11        562.83        549.50        12.46 o                         
   6   8  11        151.78        153.92        12.84 o                         
   7   8  11        685.42        669.61        26.57 o                         
  -8   9  11        374.64        363.74        16.63 o                         
  -7   9  11       1631.58       1668.80        26.85 o                         
  -6   9  11          8.52         14.74         8.69 o                         
  -5   9  11        664.66        685.26        19.05 o                         
  -4   9  11        643.06        672.68        12.97 o                         
  -3   9  11         16.57         21.44         6.81 o                         
  -2   9  11        925.83        928.56        12.70 o                         
  -1   9  11       1216.13       1223.55        15.95 o                         
   0   9  11          3.67         -4.50         6.45 o                         
   1   9  11        153.52        140.38         7.43 o                         
   2   9  11       2229.99       2234.08        25.44 o                         
   3   9  11        301.87        336.80        11.64 o                         
   4   9  11        182.79        168.92         9.23 o                         
   5   9  11       1321.31       1264.11        18.78 o                         
   6   9  11        552.68        592.49        19.12 o                         
   7   9  11          3.06         31.40        24.01 o                         
  -7  10  11        271.60        297.30        17.00 o                         
  -6  10  11       1057.14       1053.87        23.45 o                         
  -5  10  11        296.12        270.32        12.98 o                         
  -4  10  11        320.34        330.58        10.98 o                         
  -3  10  11        741.75        782.34        15.50 o                         
  -2  10  11        648.46        675.41        13.06 o                         
  -1  10  11         19.61         27.27         8.51 o                         
   0  10  11        537.10        571.59        15.35 o                         
   1  10  11        489.85        506.67        14.54 o                         
   2  10  11        143.29        160.75        11.68 o                         
   3  10  11       1601.81       1637.27        24.51 o                         
   4  10  11        431.95        452.70        15.82 o                         
   5  10  11        437.03        396.24        17.44 o                         
   6  10  11        512.32        521.98        73.36 o                         
  -6  11  11        151.40        135.08        19.55 o                         
  -5  11  11        302.20        290.93        16.61 o                         
  -4  11  11        849.48        815.74        23.76 o                         
  -3  11  11          0.27          3.99        11.17 o                         
  -2  11  11        562.59        526.09        17.48 o                         
  -1  11  11        708.05        711.01        19.67 o                         
   0  11  11        214.04        218.35        14.92 o                         
   1  11  11        230.55        219.43        12.16 o                         
   2  11  11       1185.04       1242.73        27.78 o                         
   3  11  11        367.11        369.87        18.53 o                         
   4  11  11          2.09        -15.61        15.61 o                         
  -3  12  11       1467.69       1575.90        39.47 o                         
  -2  12  11        472.12        456.37        30.13 o                         
  -1  12  11        131.29        156.21        15.83 o                         
   0  12  11        365.75        388.92        21.95 o                         
   1  12  11       1050.98       1133.66        32.86 o                         
   2  12  11         29.41         41.24        25.12 o                         
 -11   0  12       2127.08       2161.29        53.62 o                         
 -10   0  12       3951.74       3846.85        43.62 o                         
  -9   0  12        134.77        116.97        10.94 o                         
  -8   0  12       1527.63       1485.99        22.46 o                         
  -7   0  12       7284.01       7497.41        65.53 o                         
  -6   0  12        885.38        812.99        14.84 o                         
  -5   0  12         84.76        101.88         7.02 o                         
  -4   0  12       5209.02       5194.89        45.73 o                         
  -3   0  12       1594.74       1449.30        19.87 o                         
  -2   0  12        324.54        291.76         8.87 o                         
  -1   0  12       4841.43       4876.84        44.09 o                         
   0   0  12        313.79        231.20         9.49 o                         
   1   0  12         64.80         65.13         5.52 o                         
   2   0  12       4318.65       4351.21        43.66 o                         
   3   0  12       3586.92       3438.83        39.55 o                         
   4   0  12        617.76        605.60        14.44 o                         
   5   0  12       5397.71       5413.76        57.32 o                         
   6   0  12       1609.05       1580.28        26.01 o                         
   7   0  12        247.71        227.75        10.06 o                         
   8   0  12        293.26        293.22        15.58 o                         
   9   0  12       2230.19       2225.58        48.12 o                         
  10   0  12       1466.00       1536.56       100.78 o                         
 -11   1  12        106.38         94.31        12.33 o                         
 -10   1  12         32.91         31.17         8.61 o                         
  -9   1  12        211.91        203.89         8.08 o                         
  -8   1  12        259.66        284.83         8.75 o                         
  -7   1  12         87.58         72.68         5.62 o                         
  -6   1  12        192.97        184.20         5.91 o                         
  -5   1  12        147.91        139.38         5.52 o                         
  -4   1  12         70.48         61.14         4.48 o                         
  -3   1  12        520.65        591.66         8.66 o                         
  -2   1  12        201.65        175.28         5.71 o                         
  -1   1  12        355.84        326.50         6.54 o                         
   0   1  12         48.28         41.54         3.66 o                         
   1   1  12         15.59         13.45         3.72 o                         
   2   1  12          5.24          4.54         3.28 o                         
   3   1  12          0.16         -0.56         3.38 o                         
   4   1  12         65.15         61.43         4.59 o                         
   5   1  12        269.10        270.96         7.59 o                         
   6   1  12        184.18        194.28         7.08 o                         
   7   1  12          4.01          0.97         7.55 o                         
   8   1  12         28.88         10.37         6.86 o                         
   9   1  12         87.82         73.02        11.66 o                         
  10   1  12          0.60         14.68        22.94 o                         
 -11   2  12        758.59        773.19        23.70 o                         
 -10   2  12       2265.33       2248.26        26.03 o                         
  -9   2  12         38.22         31.51         6.82 o                         
  -8   2  12       2368.67       2303.19        19.94 o                         
  -7   2  12       1718.57       1695.94        16.77 o                         
  -6   2  12         43.10         37.17         4.86 o                         
  -5   2  12       1112.15       1060.29        11.49 o                         
  -4   2  12       3506.71       3449.00        23.27 o                         
  -3   2  12       1376.00       1283.93        12.62 o                         
  -2   2  12       2680.17       2744.19        20.37 o                         
  -1   2  12       7966.65       7920.08        47.15 o                         
   0   2  12       3294.40       3280.84        24.99 o                         
   1   2  12         18.29         22.43         3.74 o                         
   2   2  12       5659.16       5727.27        40.96 o                         
   3   2  12       7255.45       7332.81        54.84 o                         
   4   2  12        222.96        195.52         5.89 o                         
   5   2  12       3777.00       3787.82        30.81 o                         
   6   2  12       2209.34       2239.66        26.53 o                         
   7   2  12        707.54        705.60        14.24 o                         
   8   2  12         15.60         16.87         7.52 o                         
   9   2  12       2423.35       2427.93        31.39 o                         
  10   2  12       1302.77       1317.59        42.41 o                         
 -11   3  12         49.88         34.17        12.75 o                         
 -10   3  12          0.74          3.86         9.23 o                         
  -9   3  12         84.77         71.97         7.19 o                         
  -8   3  12        247.69        261.60         8.29 o                         
  -7   3  12         30.93         26.59         5.75 o                         
  -6   3  12        477.88        464.69        10.12 o                         
  -5   3  12        308.98        284.04         7.31 o                         
  -4   3  12         35.87         24.71         4.34 o                         
  -3   3  12          7.82         13.83         3.92 o                         
  -2   3  12       1371.17       1325.10        12.26 o                         
  -1   3  12          0.38         -2.75         3.63 o                         
   0   3  12         43.70         55.48         3.96 o                         
   1   3  12       1364.37       1302.98        13.44 o                         
   2   3  12          1.02          0.76         3.75 o                         
   3   3  12         13.56         13.78         4.02 o                         
   4   3  12        312.43        333.21         8.38 o                         
   5   3  12        994.83        990.51        11.73 o                         
   6   3  12        430.63        452.86        12.23 o                         
   7   3  12         21.58         25.89         7.04 o                         
   8   3  12        295.80        287.28        14.00 o                         
   9   3  12         12.88         10.79        13.26 o                         
 -11   4  12        933.83        907.57        35.68 o                         
 -10   4  12        710.64        680.65        26.35 o                         
  -9   4  12        158.18        136.70         9.27 o                         
  -8   4  12       2532.75       2479.95        21.26 o                         
  -7   4  12       2264.61       2297.58        20.05 o                         
  -6   4  12        643.06        618.20        10.89 o                         
  -5   4  12        663.02        676.04        10.50 o                         
  -4   4  12       7356.48       7497.97        47.58 o                         
  -3   4  12       3338.39       3296.40        24.47 o                         
  -2   4  12       1979.39       1976.43        16.77 o                         
  -1   4  12       2240.82       2213.05        18.31 o                         
   0   4  12       7395.71       7560.50        52.62 o                         
   1   4  12         23.59         22.91         3.99 o                         
   2   4  12       1678.49       1614.00        16.01 o                         
   3   4  12       4665.20       4728.90        32.20 o                         
   4   4  12         70.27         90.37         4.74 o                         
   5   4  12       1259.88       1252.48        14.82 o                         
   6   4  12       2394.25       2476.10        23.70 o                         
   7   4  12        161.42        163.85         8.54 o                         
   8   4  12        241.68        239.07        11.18 o                         
   9   4  12       1199.21       1125.71        33.73 o                         
 -10   5  12        529.53        548.86        18.72 o                         
  -9   5  12          6.87         -5.88         9.01 o                         
  -8   5  12        302.82        291.94        10.05 o                         
  -7   5  12        126.89        138.34         7.44 o                         
  -6   5  12       1037.55       1000.12        14.07 o                         
  -5   5  12       1596.89       1594.83        15.90 o                         
  -4   5  12          5.26          2.47         4.90 o                         
  -3   5  12       2458.66       2477.03        19.80 o                         
  -2   5  12        555.37        526.38         9.06 o                         
  -1   5  12       1570.93       1503.67        14.60 o                         
   0   5  12        433.44        417.62         9.14 o                         
   1   5  12       2559.70       2525.65        20.88 o                         
   2   5  12         43.24         40.17         5.02 o                         
   3   5  12       1184.91       1173.02        13.52 o                         
   4   5  12        514.52        495.13         8.70 o                         
   5   5  12        843.07        850.71        12.25 o                         
   6   5  12        986.73        986.39        16.73 o                         
   7   5  12        681.09        698.23        14.53 o                         
   8   5  12         24.99         21.88        11.68 o                         
   9   5  12         46.56         64.11        16.64 o                         
 -10   6  12       1222.99       1218.17        29.62 o                         
  -9   6  12         16.77         11.29        10.39 o                         
  -8   6  12       1247.75       1238.46        18.51 o                         
  -7   6  12       2275.75       2336.49        20.63 o                         
  -6   6  12        695.21        701.59        11.87 o                         
  -5   6  12        356.69        332.09         8.95 o                         
  -4   6  12       3008.51       3025.47        23.27 o                         
  -3   6  12       2281.49       2200.42        19.96 o                         
  -2   6  12         19.81         23.20         4.92 o                         
  -1   6  12       1672.27       1598.78        17.10 o                         
   0   6  12        194.05        186.03         6.57 o                         
   1   6  12          6.62          8.32         4.49 o                         
   2   6  12       1887.84       1807.42        17.88 o                         
   3   6  12        384.27        363.28         9.16 o                         
   4   6  12         64.58         52.67         5.47 o                         
   5   6  12       2138.50       2172.30        22.23 o                         
   6   6  12       1960.40       1973.48        25.99 o                         
   7   6  12         47.69         55.72         8.89 o                         
   8   6  12        352.59        308.55        19.61 o                         
  -9   7  12        696.87        689.24        28.50 o                         
  -8   7  12       1022.29       1047.52        19.53 o                         
  -7   7  12          6.79         13.25         8.88 o                         
  -6   7  12       1312.77       1245.16        15.60 o                         
  -5   7  12       1893.70       1886.05        18.07 o                         
  -4   7  12          0.50         -1.83         5.76 o                         
  -3   7  12        295.63        282.00         8.40 o                         
  -2   7  12       1473.93       1369.68        14.95 o                         
  -1   7  12        765.62        722.27        12.09 o                         
   0   7  12          9.06         14.84         5.62 o                         
   1   7  12       2111.50       2020.35        18.87 o                         
   2   7  12        271.08        282.25        14.81 o                         
   3   7  12        564.65        474.17        11.28 o                         
   4   7  12         47.57         45.68         6.11 o                         
   5   7  12         72.50         77.17         7.46 o                         
   6   7  12         70.05         74.75        10.68 o                         
   7   7  12        540.12        561.01        22.88 o                         
   8   7  12        129.04        164.31        27.03 o                         
  -9   8  12         40.31         63.88        24.54 o                         
  -8   8  12        514.32        561.83        24.50 o                         
  -7   8  12       1096.56       1167.99        21.11 o                         
  -6   8  12        610.84        607.25        14.83 o                         
  -5   8  12        273.77        264.47         8.73 o                         
  -4   8  12        812.79        796.75        13.53 o                         
  -3   8  12         72.34         82.76         7.00 o                         
  -2   8  12        252.49        221.63         8.47 o                         
  -1   8  12       2320.41       2191.54        20.37 o                         
   0   8  12        499.24        549.06        11.98 o                         
   1   8  12        263.38        265.82         8.61 o                         
   2   8  12       2140.71       2071.55        20.78 o                         
   3   8  12       1685.03       1700.29        18.91 o                         
   4   8  12        195.01        183.79         8.53 o                         
   5   8  12        627.78        582.75        15.33 o                         
   6   8  12       1919.95       1869.39        31.84 o                         
   7   8  12        241.39        254.18        22.46 o                         
  -8   9  12       1107.63       1093.92        36.25 o                         
  -7   9  12         51.62         53.41        13.22 o                         
  -6   9  12        863.99        862.87        17.78 o                         
  -5   9  12        686.52        692.88        15.56 o                         
  -4   9  12          1.09          1.00         7.94 o                         
  -3   9  12        377.99        387.93        10.21 o                         
  -2   9  12       1206.51       1150.39        17.00 o                         
  -1   9  12         51.02         63.91         7.43 o                         
   0   9  12         65.81         81.31         7.64 o                         
   1   9  12       2069.89       2052.94        27.76 o                         
   2   9  12        185.64        158.77         9.22 o                         
   3   9  12         81.73         78.94         9.73 o                         
   4   9  12        613.44        634.97        16.88 o                         
   5   9  12        504.32        510.17        15.33 o                         
   6   9  12        130.07        121.75        11.89 o                         
  -7  10  12        272.47        250.95        18.11 o                         
  -6  10  12         61.60         62.97        14.11 o                         
  -5  10  12        328.62        329.20        13.06 o                         
  -4  10  12        397.25        421.20        13.69 o                         
  -3  10  12        379.55        384.06        12.07 o                         
  -2  10  12       1064.50       1018.77        21.68 o                         
  -1  10  12        650.71        731.71        18.18 o                         
   0  10  12       1958.84       1955.25        24.25 o                         
   1  10  12         16.45         31.08         9.44 o                         
   2  10  12       1269.98       1310.67        24.55 o                         
   3  10  12        373.89        357.82        14.76 o                         
   4  10  12         70.99         62.48        13.97 o                         
   5  10  12         13.86         47.84        16.43 o                         
  -5  11  12       1672.02       1721.61        44.58 o                         
  -4  11  12         98.59         98.31        17.61 o                         
  -3  11  12        535.18        535.85        25.39 o                         
  -2  11  12       1233.36       1319.80        28.13 o                         
  -1  11  12         62.17         72.16        12.68 o                         
   0  11  12         77.08        115.64        13.12 o                         
   1  11  12       1086.64       1122.83        25.70 o                         
   2  11  12         49.18         35.60        14.79 o                         
   3  11  12        132.04        110.65        16.09 o                         
  -2  12  12         37.78         12.88        19.55 o                         
  -1  12  12        335.07        307.47        22.62 o                         
   0  12  12        574.37        553.23        35.23 o                         
 -11   1  13        559.56        510.43        18.54 o                         
 -10   1  13       2182.54       2181.84        27.02 o                         
  -9   1  13       1388.84       1366.90        17.10 o                         
  -8   1  13       1564.07       1547.90        21.45 o                         
  -7   1  13       3262.42       3218.12        24.52 o                         
  -6   1  13       2040.96       1963.77        16.95 o                         
  -5   1  13         91.76        103.41         5.23 o                         
  -4   1  13       1999.65       1988.12        15.90 o                         
  -3   1  13       7651.07       7684.76        45.61 o                         
  -2   1  13         94.69        117.30         4.82 o                         
  -1   1  13       6742.32       6883.02        45.01 o                         
   0   1  13       7314.50       7300.83        48.60 o                         
   1   1  13       2899.82       2818.93        22.54 o                         
   2   1  13       1100.85       1158.06        11.23 o                         
   3   1  13       4015.27       3832.81        28.11 o                         
   4   1  13       1909.58       1858.36        17.51 o                         
   5   1  13        108.13         96.81         5.49 o                         
   6   1  13       2331.75       2344.82        21.78 o                         
   7   1  13        921.03        911.13        13.68 o                         
   8   1  13         32.54         18.17         7.26 o                         
   9   1  13       2629.30       2577.35        39.98 o                         
 -11   2  13        126.01         74.77        16.24 o                         
 -10   2  13         76.64         60.72        10.50 o                         
  -9   2  13         64.76         43.28         7.50 o                         
  -8   2  13        119.38        110.24         7.07 o                         
  -7   2  13        183.25        179.55         7.27 o                         
  -6   2  13        767.91        709.12        12.72 o                         
  -5   2  13        550.41        494.31         9.23 o                         
  -4   2  13        847.32        842.00        10.35 o                         
  -3   2  13        503.04        493.72         8.32 o                         
  -2   2  13        469.63        446.99         8.23 o                         
  -1   2  13        359.16        341.64         7.04 o                         
   0   2  13       1194.09       1197.51        12.48 o                         
   1   2  13        918.01        897.69        10.69 o                         
   2   2  13        102.05         90.38         4.64 o                         
   3   2  13        519.43        517.00         9.74 o                         
   4   2  13        316.73        323.83         8.63 o                         
   5   2  13        159.54        160.87         6.49 o                         
   6   2  13        185.96        180.81         7.88 o                         
   7   2  13          8.76          6.50         7.33 o                         
   8   2  13         41.33         29.44         9.46 o                         
   9   2  13        183.57        192.09        21.34 o                         
 -11   3  13         98.37         83.00        14.31 o                         
 -10   3  13       2248.11       2212.29        27.88 o                         
  -9   3  13         28.16         17.19         8.46 o                         
  -8   3  13       1357.84       1350.66        16.31 o                         
  -7   3  13       2455.08       2530.75        21.44 o                         
  -6   3  13        381.72        354.27         8.93 o                         
  -5   3  13         51.76         54.00         5.43 o                         
  -4   3  13       8180.04       8344.23        50.02 o                         
  -3   3  13       4827.86       4746.57        31.03 o                         
  -2   3  13        812.22        807.40         9.83 o                         
  -1   3  13       5457.56       5426.84        34.23 o                         
   0   3  13       6408.30       6450.27        45.19 o                         
   1   3  13        126.41         99.85         4.71 o                         
   2   3  13       2982.45       3017.07        24.50 o                         
   3   3  13       4799.02       4684.07        34.05 o                         
   4   3  13       3385.37       3465.09        27.36 o                         
   5   3  13         90.14         90.66         4.98 o                         
   6   3  13       3641.70       3716.30        35.85 o                         
   7   3  13       2896.68       2936.72        30.76 o                         
   8   3  13        751.68        768.46        18.31 o                         
   9   3  13        420.85        352.27        23.61 o                         
 -11   4  13         29.62         38.00        21.20 o                         
 -10   4  13         10.10         25.16        11.30 o                         
  -9   4  13         33.64         39.45         9.41 o                         
  -8   4  13        596.75        593.07        13.55 o                         
  -7   4  13         28.98         30.12         6.22 o                         
  -6   4  13          3.37         -3.10         5.64 o                         
  -5   4  13       2876.62       2784.04        24.52 o                         
  -4   4  13         26.98         26.12         5.32 o                         
  -3   4  13         61.59         63.77         5.42 o                         
  -2   4  13        604.87        569.82         9.78 o                         
  -1   4  13        202.51        168.72         6.00 o                         
   0   4  13       1296.30       1277.08        14.24 o                         
   1   4  13       1079.11       1076.22        13.12 o                         
   2   4  13        664.38        643.93        11.09 o                         
   3   4  13       1004.65        984.23        11.00 o                         
   4   4  13          3.00         -1.88         4.15 o                         
   5   4  13        211.28        199.46         7.10 o                         
   6   4  13        178.92        177.21         7.87 o                         
   7   4  13         10.55          6.56         8.63 o                         
   8   4  13        363.80        325.92        15.90 o                         
   9   4  13         37.56          3.63        17.62 o                         
 -10   5  13       1752.86       1795.54        41.80 o                         
  -9   5  13        777.58        749.57        19.51 o                         
  -8   5  13        349.40        353.81        10.57 o                         
  -7   5  13       1346.59       1335.99        16.10 o                         
  -6   5  13        889.29        911.05        13.00 o                         
  -5   5  13        144.55        132.21         6.76 o                         
  -4   5  13       3601.98       3539.24        26.01 o                         
  -3   5  13       1613.12       1560.14        15.34 o                         
  -2   5  13         87.11         65.69         5.09 o                         
  -1   5  13        837.95        831.67        11.44 o                         
   0   5  13       2577.60       2591.53        21.20 o                         
   1   5  13        181.96        192.15         6.67 o                         
   2   5  13       2169.42       2221.40        21.73 o                         
   3   5  13       3447.20       3495.92        28.84 o                         
   4   5  13       1646.40       1613.52        16.92 o                         
   5   5  13       1334.40       1313.83        14.70 o                         
   6   5  13       3224.32       3323.58        36.81 o                         
   7   5  13       1958.15       1993.37        26.87 o                         
   8   5  13        164.22        163.28        18.79 o                         
 -10   6  13         12.06         43.77        17.62 o                         
  -9   6  13         89.60         59.19        12.44 o                         
  -8   6  13       2802.10       2794.11        30.03 o                         
  -7   6  13        424.90        444.46        11.60 o                         
  -6   6  13        235.86        220.71         7.90 o                         
  -5   6  13       1249.37       1268.75        14.75 o                         
  -4   6  13          2.68          1.04         6.02 o                         
  -3   6  13         50.66         46.34         5.87 o                         
  -2   6  13        149.57        146.23         6.23 o                         
  -1   6  13         34.52         34.29         6.22 o                         
   0   6  13        336.12        340.76         8.92 o                         
   1   6  13        940.90        953.29        12.45 o                         
   2   6  13        487.69        478.36        11.18 o                         
   3   6  13        211.49        221.43         7.51 o                         
   4   6  13        265.90        252.40         9.57 o                         
   5   6  13         44.59         56.20         6.74 o                         
   6   6  13        180.87        182.23        11.72 o                         
   7   6  13        730.74        775.98        20.52 o                         
   8   6  13         21.17         32.21        18.40 o                         
  -9   7  13        463.57        491.57        23.98 o                         
  -8   7  13        125.58        148.71        12.53 o                         
  -7   7  13       1401.45       1384.51        22.24 o                         
  -6   7  13        997.58        979.45        14.62 o                         
  -5   7  13        324.64        327.49        11.17 o                         
  -4   7  13        670.97        699.27        12.71 o                         
  -3   7  13       1863.00       1796.30        18.34 o                         
  -2   7  13        285.86        267.02         8.81 o                         
  -1   7  13       2196.25       2170.89        22.59 o                         
   0   7  13       1810.38       1840.79        19.25 o                         
   1   7  13        897.06        809.51        12.40 o                         
   2   7  13        407.72        409.42        10.66 o                         
   3   7  13       3208.31       3186.00        26.90 o                         
   4   7  13        639.97        668.36        15.30 o                         
   5   7  13        181.67        197.33         9.42 o                         
   6   7  13        783.11        787.31        21.54 o                         
   7   7  13        578.34        626.36        33.49 o                         
  -8   8  13        589.68        593.53        20.59 o                         
  -7   8  13        393.39        394.88        13.85 o                         
  -6   8  13         41.04         47.40        10.26 o                         
  -5   8  13       1157.96       1151.08        16.91 o                         
  -4   8  13        300.50        270.26         8.90 o                         
  -3   8  13         15.81         11.18         6.65 o                         
  -2   8  13        147.40        142.01         8.01 o                         
  -1   8  13        686.69        657.80        15.11 o                         
   0   8  13         62.59         49.62         6.82 o                         
   1   8  13        450.45        463.31        11.76 o                         
   2   8  13        216.77        213.91         8.45 o                         
   3   8  13          5.83          1.42         7.07 o                         
   4   8  13         20.16         39.38         8.13 o                         
   5   8  13        682.84        668.82        16.48 o                         
   6   8  13          3.34         15.45        14.76 o                         
   7   8  13        102.60         76.68        28.36 o                         
  -7   9  13        956.13        922.91        24.19 o                         
  -6   9  13        438.37        449.81        15.26 o                         
  -5   9  13         35.13         23.08         9.85 o                         
  -4   9  13       1951.91       1960.53        22.21 o                         
  -3   9  13        564.34        546.17        12.59 o                         
  -2   9  13          8.72          6.37         8.94 o                         
  -1   9  13       1072.88       1016.17        16.96 o                         
   0   9  13       2619.60       2538.03        25.55 o                         
   1   9  13        421.79        386.55        12.27 o                         
   2   9  13         80.44         55.78         9.44 o                         
   3   9  13        560.85        499.30        15.76 o                         
   4   9  13        847.12        840.55        21.03 o                         
   5   9  13        290.27        289.04        13.12 o                         
   6   9  13        251.60        254.74        23.42 o                         
  -6  10  13        741.85        751.21        25.71 o                         
  -5  10  13       1900.27       2032.38        32.02 o                         
  -4  10  13        254.17        211.37        12.20 o                         
  -3  10  13         85.14         74.34         9.01 o                         
  -2  10  13        982.55       1082.00        22.53 o                         
  -1  10  13        909.87        893.71        21.03 o                         
   0  10  13        250.49        250.33        12.61 o                         
   1  10  13        659.41        645.32        19.51 o                         
   2  10  13        316.14        310.86        14.59 o                         
   3  10  13         63.44         65.57        13.50 o                         
   4  10  13        130.01        179.82        20.24 o                         
  -4  11  13       1397.57       1476.80        50.59 o                         
  -3  11  13         14.35         22.13        15.65 o                         
  -2  11  13         93.28         87.35        14.86 o                         
  -1  11  13        210.23        214.43        15.45 o                         
   0  11  13        787.76        756.02        23.28 o                         
   1  11  13         48.53         36.39        14.95 o                         
   2  11  13        124.94        129.60        18.54 o                         
   3  11  13        509.68        422.12        31.49 o                         
 -11   0  14         60.84         26.77        19.81 o                         
 -10   0  14       4217.52       4225.88        65.33 o                         
  -9   0  14       2109.46       2118.54        29.71 o                         
  -8   0  14         28.18         36.77         9.63 o                         
  -7   0  14       2314.63       2238.08        28.77 o                         
  -6   0  14       5254.31       5210.84        48.20 o                         
  -5   0  14       2096.12       2168.80        25.05 o                         
  -4   0  14       1938.81       2012.72        23.23 o                         
  -3   0  14       6880.16       6643.77        57.05 o                         
  -2   0  14       4100.52       4076.57        39.36 o                         
  -1   0  14        348.66        370.36        10.81 o                         
   0   0  14       4032.36       4061.18        42.92 o                         
   1   0  14        979.85        862.01        14.53 o                         
   2   0  14        793.63        748.63        14.25 o                         
   3   0  14       2076.50       1985.34        25.35 o                         
   4   0  14       3256.68       3350.65        45.82 o                         
   5   0  14        444.94        436.72        14.75 o                         
   6   0  14       1730.61       1668.54        39.76 o                         
   7   0  14       2771.08       2870.22        34.70 o                         
   8   0  14        555.01        560.04        31.88 o                         
   9   0  14        342.39        282.93        37.03 o                         
 -11   1  14          8.41          3.48        14.81 o                         
 -10   1  14         30.74         21.24        10.93 o                         
  -9   1  14        202.36        193.83         9.32 o                         
  -8   1  14        269.27        268.21         8.49 o                         
  -7   1  14          4.68         -5.98         5.98 o                         
  -6   1  14         28.07         30.85         5.65 o                         
  -5   1  14          0.57         -4.75         4.75 o                         
  -4   1  14        470.28        446.00         8.70 o                         
  -3   1  14        261.66        270.19         7.02 o                         
  -2   1  14        191.69        158.67         5.42 o                         
  -1   1  14       1012.65       1061.97        11.49 o                         
   0   1  14         55.43         68.54         4.70 o                         
   1   1  14         28.41         31.03         4.23 o                         
   2   1  14        261.29        253.45         6.82 o                         
   3   1  14        195.22        182.66         5.83 o                         
   4   1  14        273.85        261.37         7.86 o                         
   5   1  14          1.79          1.11         5.22 o                         
   6   1  14        149.04        135.89         6.31 o                         
   7   1  14        293.51        306.47         9.23 o                         
   8   1  14         69.01         51.67         8.95 o                         
   9   1  14         32.27         18.45        27.24 o                         
 -11   2  14        166.24        100.15        15.92 o                         
 -10   2  14       2907.75       2820.00        33.82 o                         
  -9   2  14       1528.53       1519.99        19.99 o                         
  -8   2  14         78.26         84.55         7.59 o                         
  -7   2  14       2564.36       2621.35        23.00 o                         
  -6   2  14       4437.26       4458.90        32.48 o                         
  -5   2  14       1865.41       1846.00        17.11 o                         
  -4   2  14       2929.05       2971.32        21.65 o                         
  -3   2  14       7878.13       7864.63        47.00 o                         
  -2   2  14       3378.09       3274.16        23.68 o                         
  -1   2  14       2115.70       2225.45        17.53 o                         
   0   2  14       3691.91       3611.51        27.88 o                         
   1   2  14       3830.23       3719.91        27.58 o                         
   2   2  14        490.00        464.14         8.87 o                         
   3   2  14       1188.49       1164.40        13.37 o                         
   4   2  14       7555.21       7778.27        56.57 o                         
   5   2  14          9.43          9.66         4.86 o                         
   6   2  14        287.63        283.04         9.88 o                         
   7   2  14       1670.29       1664.27        22.13 o                         
   8   2  14        448.44        443.59        18.02 o                         
   9   2  14        105.23         98.62        16.14 o                         
 -11   3  14         11.72          7.60        19.31 o                         
 -10   3  14         46.70         41.66        11.57 o                         
  -9   3  14        134.74        141.74        10.29 o                         
  -8   3  14        129.78        116.75         7.56 o                         
  -7   3  14        547.66        549.15        11.84 o                         
  -6   3  14        132.04        115.49         6.90 o                         
  -5   3  14        767.61        726.76        12.06 o                         
  -4   3  14        398.90        369.24         8.46 o                         
  -3   3  14       1254.93       1236.83        12.80 o                         
  -2   3  14        413.35        403.99         8.36 o                         
  -1   3  14        131.16        106.53         4.79 o                         
   0   3  14        546.39        545.65         9.50 o                         
   1   3  14         34.73         28.96         4.43 o                         
   2   3  14        182.47        191.73         7.34 o                         
   3   3  14        152.88        140.91         5.82 o                         
   4   3  14         75.72         80.39         5.50 o                         
   5   3  14         10.59         10.78         4.30 o                         
   6   3  14         31.93         12.45         8.18 o                         
   7   3  14          0.27         -4.30         9.28 o                         
   8   3  14        355.52        374.16        16.10 o                         
   9   3  14         44.16         44.71        18.40 o                         
 -10   4  14       1212.52       1188.25        35.55 o                         
  -9   4  14        655.32        669.94        18.70 o                         
  -8   4  14         60.70         58.55         8.22 o                         
  -7   4  14       1401.57       1373.89        16.12 o                         
  -6   4  14       1095.08       1094.10        14.19 o                         
  -5   4  14        882.72        851.30        12.60 o                         
  -4   4  14       4691.85       4729.79        34.35 o                         
  -3   4  14       2078.56       2110.00        19.30 o                         
  -2   4  14       2319.99       2332.07        20.13 o                         
  -1   4  14       4847.53       4897.91        35.92 o                         
   0   4  14       4788.08       4807.68        35.11 o                         
   1   4  14       1570.17       1559.51        19.36 o                         
   2   4  14        252.98        245.17         8.18 o                         
   3   4  14       5375.50       5387.22        37.65 o                         
   4   4  14       7867.22       8049.79        52.41 o                         
   5   4  14        419.54        430.01        10.89 o                         
   6   4  14         71.45         85.11         8.65 o                         
   7   4  14       2495.98       2497.05        32.16 o                         
   8   4  14        492.24        480.22        31.43 o                         
 -10   5  14        484.19        481.54        25.25 o                         
  -9   5  14         25.46         18.08        11.25 o                         
  -8   5  14         17.28          3.57         9.53 o                         
  -7   5  14        509.38        477.26        11.38 o                         
  -6   5  14         11.50         -3.71         6.28 o                         
  -5   5  14         69.60         56.68         6.60 o                         
  -4   5  14          4.74         -0.39         5.49 o                         
  -3   5  14        705.83        699.31        11.63 o                         
  -2   5  14       2137.78       2131.41        19.97 o                         
  -1   5  14       6817.95       6761.07        47.54 o                         
   0   5  14        214.01        189.21         6.91 o                         
   1   5  14         79.32         77.20         5.78 o                         
   2   5  14        676.00        645.08        12.37 o                         
   3   5  14          6.93          6.89         5.62 o                         
   4   5  14          2.30          8.87         5.33 o                         
   5   5  14         23.77         31.37         5.68 o                         
   6   5  14          5.89          2.69         8.39 o                         
   7   5  14         56.42         44.50        12.22 o                         
   8   5  14         27.97         64.14        18.28 o                         
  -9   6  14        638.75        672.37        20.53 o                         
  -8   6  14         35.48         17.39        10.44 o                         
  -7   6  14        772.70        841.96        18.18 o                         
  -6   6  14       1814.57       1793.11        18.66 o                         
  -5   6  14         78.02         75.34         7.30 o                         
  -4   6  14        816.41        831.25        13.18 o                         
  -3   6  14       3481.67       3557.26        28.61 o                         
  -2   6  14        965.57        981.13        12.59 o                         
  -1   6  14        657.56        647.08        12.27 o                         
   0   6  14       2540.93       2485.25        21.77 o                         
   1   6  14       1685.04       1692.78        18.52 o                         
   2   6  14        242.12        236.81         8.26 o                         
   3   6  14       2178.88       2186.33        20.64 o                         
   4   6  14       2365.55       2350.23        22.15 o                         
   5   6  14          9.78         10.00         7.15 o                         
   6   6  14       1037.20       1036.17        18.28 o                         
   7   6  14       1318.49       1322.11        36.56 o                         
  -9   7  14         12.45         17.49        15.79 o                         
  -8   7  14         28.45         26.55        11.70 o                         
  -7   7  14        666.99        636.38        22.54 o                         
  -6   7  14         81.30         76.01         9.98 o                         
  -5   7  14          8.64         -2.78         7.23 o                         
  -4   7  14        158.76        147.99         7.71 o                         
  -3   7  14        336.81        327.26        10.44 o                         
  -2   7  14         44.24         27.15         6.92 o                         
  -1   7  14        985.64        967.39        14.30 o                         
   0   7  14         93.08        100.23         6.91 o                         
   1   7  14       1252.54       1226.98        15.22 o                         
   2   7  14        964.24        990.91        14.71 o                         
   3   7  14         34.84         45.44         6.87 o                         
   4   7  14         26.12         22.74         7.10 o                         
   5   7  14        416.11        430.11        13.99 o                         
   6   7  14        119.45        126.72        15.16 o                         
   7   7  14          5.43          5.01        19.73 o                         
  -8   8  14         98.99        105.94        16.59 o                         
  -7   8  14       1924.01       1984.77        30.30 o                         
  -6   8  14       2252.08       2222.08        31.10 o                         
  -5   8  14         41.12         38.61         9.51 o                         
  -4   8  14        302.40        294.06        10.51 o                         
  -3   8  14       3196.99       3138.64        28.03 o                         
  -2   8  14        819.65        784.24        16.45 o                         
  -1   8  14         21.00         11.69         6.84 o                         
   0   8  14       1792.85       1766.83        20.53 o                         
   1   8  14       1566.45       1512.88        20.52 o                         
   2   8  14          4.06         -7.53        10.28 o                         
   3   8  14        407.01        434.23        12.84 o                         
   4   8  14        204.73        203.16        11.12 o                         
   5   8  14          8.63         -6.23        10.02 o                         
   6   8  14        785.32        823.91        32.23 o                         
  -7   9  14        681.91        620.72        24.87 o                         
  -6   9  14         58.68         60.55        13.59 o                         
  -5   9  14       1128.14       1105.69        22.51 o                         
  -4   9  14        537.31        540.51        15.10 o                         
  -3   9  14        250.54        225.72        11.97 o                         
  -2   9  14        111.41        132.89        10.78 o                         
  -1   9  14        720.59        728.14        18.19 o                         
   0   9  14        270.11        268.25        12.40 o                         
   1   9  14         73.15         88.46         8.72 o                         
   2   9  14        215.15        240.61        12.34 o                         
   3   9  14        117.38        133.47        11.58 o                         
   4   9  14        182.72        208.82        13.53 o                         
   5   9  14         18.40         13.89        13.58 o                         
  -6  10  14       1090.16       1145.90        43.28 o                         
  -5  10  14         19.48         30.47        19.84 o                         
  -4  10  14         81.10         85.17        14.55 o                         
  -3  10  14        274.00        224.11        14.31 o                         
  -2  10  14        120.62        107.60        12.96 o                         
  -1  10  14        720.29        720.24        20.45 o                         
   0  10  14        853.39        765.56        23.48 o                         
   1  10  14        585.17        498.08        17.76 o                         
   2  10  14        132.36        167.09        14.68 o                         
   3  10  14        849.07        805.45        44.55 o                         
   4  10  14        619.68        664.48        40.87 o                         
  -4  11  14        473.43        435.80        66.24 o                         
  -3  11  14        101.33        106.22        21.40 o                         
  -2  11  14         72.18         93.68        16.69 o                         
  -1  11  14        740.56        751.04        25.92 o                         
   0  11  14        213.00        203.27        17.39 o                         
   1  11  14        286.22        277.10        19.39 o                         
   2  11  14        286.79        323.24        40.51 o                         
 -11   1  15        150.22        124.83        17.68 o                         
 -10   1  15       1705.72       1719.05        28.05 o                         
  -9   1  15       2894.63       2939.79        30.20 o                         
  -8   1  15       2871.50       2893.05        24.77 o                         
  -7   1  15        618.43        566.78        12.65 o                         
  -6   1  15       3923.16       3990.39        28.81 o                         
  -5   1  15       2207.29       2129.18        18.55 o                         
  -4   1  15        773.79        714.65        10.75 o                         
  -3   1  15       3435.20       3466.41        24.06 o                         
  -2   1  15       2774.69       2745.69        20.98 o                         
  -1   1  15        251.24        279.16         7.13 o                         
   0   1  15        360.86        346.51         8.35 o                         
   1   1  15       6107.77       6118.31        42.89 o                         
   2   1  15       1037.32        946.13        11.43 o                         
   3   1  15        841.57        834.28        11.60 o                         
   4   1  15       3870.63       3931.17        32.07 o                         
   5   1  15        390.33        375.57        10.40 o                         
   6   1  15         20.26         12.77         6.83 o                         
   7   1  15       2158.13       2133.21        24.70 o                         
   8   1  15        796.61        863.06        25.00 o                         
   9   1  15          0.31        -17.15        17.15 o                         
 -11   2  15          1.00         11.15        35.00 o                         
 -10   2  15        215.13        221.10        14.12 o                         
  -9   2  15          1.43          7.26        10.04 o                         
  -8   2  15        120.63        126.34         8.19 o                         
  -7   2  15         35.68         25.30         6.62 o                         
  -6   2  15         17.17         17.80         6.31 o                         
  -5   2  15         14.21         14.17         5.39 o                         
  -4   2  15         70.97         53.23         5.45 o                         
  -3   2  15          0.60         -2.07         4.56 o                         
  -2   2  15         17.22         14.95         4.55 o                         
  -1   2  15        251.27        256.47         6.49 o                         
   0   2  15        163.59        167.18         5.84 o                         
   1   2  15        623.86        623.52        10.23 o                         
   2   2  15          8.16         15.80         4.45 o                         
   3   2  15         19.82         14.10         4.94 o                         
   4   2  15         82.46         91.73         5.49 o                         
   5   2  15        801.29        808.31        12.91 o                         
   6   2  15        169.25        166.51         8.57 o                         
   7   2  15         23.25         24.26         9.81 o                         
   8   2  15         18.49         24.11        13.07 o                         
 -10   3  15        582.81        563.15        19.10 o                         
  -9   3  15       2049.70       2127.77        26.70 o                         
  -8   3  15        940.67        955.47        17.12 o                         
  -7   3  15        405.61        428.04        11.11 o                         
  -6   3  15       4981.03       5136.63        36.41 o                         
  -5   3  15       1684.44       1674.57        16.09 o                         
  -4   3  15        280.34        276.97         7.70 o                         
  -3   3  15       3433.82       3519.40        24.69 o                         
  -2   3  15       6624.89       6610.80        41.56 o                         
  -1   3  15        597.34        538.08         9.33 o                         
   0   3  15        459.13        453.63         9.34 o                         
   1   3  15       2335.77       2382.55        20.04 o                         
   2   3  15       3345.25       3277.03        28.64 o                         
   3   3  15        626.93        627.89        12.07 o                         
   4   3  15       1942.14       1962.34        18.89 o                         
   5   3  15        317.04        299.58         8.25 o                         
   6   3  15        170.69        159.44         8.49 o                         
   7   3  15        536.39        557.07        17.67 o                         
   8   3  15        713.55        743.85        32.27 o                         
 -10   4  15         51.54         50.44        15.68 o                         
  -9   4  15          6.14         27.53        11.21 o                         
  -8   4  15          7.36         18.34         9.05 o                         
  -7   4  15        652.72        645.48        13.69 o                         
  -6   4  15          1.84          2.94         6.82 o                         
  -5   4  15         41.62         40.37         6.84 o                         
  -4   4  15         28.90         10.64         5.91 o                         
  -3   4  15       1154.11       1136.15        14.78 o                         
  -2   4  15         90.94         91.91         6.08 o                         
  -1   4  15          6.70         -5.46         5.82 o                         
   0   4  15         46.18         44.30         5.79 o                         
   1   4  15         35.07         25.56         5.30 o                         
   2   4  15        233.49        222.14         7.95 o                         
   3   4  15         82.83         92.23         5.29 o                         
   4   4  15         75.95         63.80         5.49 o                         
   5   4  15          5.68          0.11         4.69 o                         
   6   4  15        216.31        235.77        11.22 o                         
   7   4  15          6.85        -11.82        11.82 o                         
   8   4  15        446.32        459.42        24.84 o                         
 -10   5  15        191.51        179.03        22.16 o                         
  -9   5  15        539.05        553.96        16.75 o                         
  -8   5  15        143.02        130.08        10.98 o                         
  -7   5  15       1005.66       1024.79        18.09 o                         
  -6   5  15       2569.94       2602.12        22.63 o                         
  -5   5  15        514.35        514.73        11.35 o                         
  -4   5  15        335.00        311.30         8.93 o                         
  -3   5  15       4192.60       4233.16        31.48 o                         
  -2   5  15       4394.88       4446.77        31.70 o                         
  -1   5  15          8.41          3.22         5.81 o                         
   0   5  15       1025.66       1009.84        13.40 o                         
   1   5  15       3092.62       3136.32        26.49 o                         
   2   5  15       1376.92       1361.12        17.04 o                         
   3   5  15       1646.60       1618.69        18.18 o                         
   4   5  15       2186.04       2233.54        21.14 o                         
   5   5  15       1231.96       1234.49        15.27 o                         
   6   5  15         12.46         16.44         8.21 o                         
   7   5  15       1035.42        999.88        33.56 o                         
   8   5  15        618.74        628.81       103.98 o                         
  -9   6  15          4.50         29.19        13.73 o                         
  -8   6  15         42.36         45.13        13.04 o                         
  -7   6  15         51.16         54.35        11.76 o                         
  -6   6  15         25.23         11.71         7.96 o                         
  -5   6  15         24.89         -3.50         6.90 o                         
  -4   6  15         15.45         10.95         6.63 o                         
  -3   6  15          4.07          9.22         7.04 o                         
  -2   6  15       1001.87        954.22        14.36 o                         
  -1   6  15       1967.19       1888.81        20.05 o                         
   0   6  15          8.42         -2.46         5.89 o                         
   1   6  15        141.42        151.77         6.56 o                         
   2   6  15       1118.43       1130.71        15.66 o                         
   3   6  15        434.08        418.10        10.88 o                         
   4   6  15         11.45         29.08         6.66 o                         
   5   6  15          8.00          9.27         8.44 o                         
   6   6  15        259.97        262.26        16.25 o                         
   7   6  15        116.32         98.80        25.13 o                         
  -8   7  15        185.47        166.47        14.12 o                         
  -7   7  15        706.42        688.50        25.43 o                         
  -6   7  15       1603.00       1620.97        22.98 o                         
  -5   7  15       2249.01       2244.87        23.77 o                         
  -4   7  15         51.84         45.34         9.22 o                         
  -3   7  15       1818.05       1846.41        23.16 o                         
  -2   7  15       1466.09       1495.48        18.10 o                         
  -1   7  15         10.89          7.15         6.94 o                         
   0   7  15       1062.95       1031.46        14.95 o                         
   1   7  15       1570.33       1579.75        19.50 o                         
   2   7  15         57.22         51.38         7.51 o                         
   3   7  15        238.98        230.81         9.15 o                         
   4   7  15       1973.47       1952.09        24.22 o                         
   5   7  15        216.76        213.92        11.41 o                         
   6   7  15         10.62          8.66        16.63 o                         
  -8   8  15         34.89         64.56        20.37 o                         
  -7   8  15        650.23        682.85        21.66 o                         
  -6   8  15         64.40         53.69        11.90 o                         
  -5   8  15        194.16        235.66        13.91 o                         
  -4   8  15        340.50        350.57        11.78 o                         
  -3   8  15         50.05         62.67         9.34 o                         
  -2   8  15        332.22        290.79        10.75 o                         
  -1   8  15        768.92        782.67        15.60 o                         
   0   8  15        590.03        594.85        15.52 o                         
   1   8  15         22.58         16.98         7.55 o                         
   2   8  15        595.75        619.00        16.88 o                         
   3   8  15         45.31         47.20        10.04 o                         
   4   8  15          0.98         -5.36        10.96 o                         
   5   8  15        197.21        217.14        18.18 o                         
   6   8  15        336.42        304.96        43.51 o                         
  -6   9  15       1043.84       1070.14        27.87 o                         
  -5   9  15        406.18        369.07        16.08 o                         
  -4   9  15         11.35          3.13        10.81 o                         
  -3   9  15        769.17        780.78        21.33 o                         
  -2   9  15        615.37        620.96        19.83 o                         
  -1   9  15          4.38         -4.24        10.34 o                         
   0   9  15       1445.22       1511.17        26.64 o                         
   1   9  15        955.70        935.36        22.50 o                         
   2   9  15        298.84        290.16        14.23 o                         
   3   9  15        359.60        379.76        17.28 o                         
   4   9  15        795.89        833.10        28.23 o                         
  -5  10  15        155.42        230.54        22.45 o                         
  -4  10  15        935.15       1011.92        33.84 o                         
  -3  10  15        350.89        361.02        17.66 o                         
  -2  10  15          4.10          9.97        13.34 o                         
  -1  10  15        397.44        447.07        20.95 o                         
   0  10  15        345.51        308.97        15.53 o                         
   1  10  15        171.49        123.59        19.24 o                         
   2  10  15        340.27        357.82        18.00 o                         
   3  10  15        104.45        107.28        18.52 o                         
  -2  11  15        494.71        520.10        40.27 o                         
  -1  11  15         16.44         28.42        20.00 o                         
   0  11  15       1520.37       1713.19        55.32 o                         
 -10   0  16         31.59         16.02        18.91 o                         
  -9   0  16       3005.67       3085.69        74.89 o                         
  -8   0  16       1027.65        996.16        23.40 o                         
  -7   0  16          1.23         -9.08         9.08 o                         
  -6   0  16        324.04        333.31        12.53 o                         
  -5   0  16       2361.38       2379.46        27.76 o                         
  -4   0  16        190.92        168.98         9.57 o                         
  -3   0  16       5249.07       5442.91        49.31 o                         
  -2   0  16       2975.12       2978.52        30.66 o                         
  -1   0  16       3020.84       2995.61        31.74 o                         
   0   0  16       1077.86       1176.46        18.62 o                         
   1   0  16       3347.04       3397.53        38.45 o                         
   2   0  16       5571.67       5542.31        65.44 o                         
   3   0  16        428.59        362.46        12.45 o                         
   4   0  16        457.36        463.32        15.60 o                         
   5   0  16       2251.97       2327.96        31.68 o                         
   6   0  16        384.34        398.14        16.28 o                         
   7   0  16        160.93        159.25        10.15 o                         
   8   0  16        287.00        315.77        23.45 o                         
 -10   1  16        151.21         79.69        14.68 o                         
  -9   1  16         45.51         37.42        11.36 o                         
  -8   1  16        120.84        115.34         8.91 o                         
  -7   1  16          8.10          4.56         6.88 o                         
  -6   1  16         99.17         87.28         6.85 o                         
  -5   1  16        601.09        641.40        11.31 o                         
  -4   1  16        340.66        289.98         8.13 o                         
  -3   1  16        125.21        120.54         5.90 o                         
  -2   1  16        123.63        114.27         5.69 o                         
  -1   1  16        148.00        127.18         5.73 o                         
   0   1  16        121.52        100.06         5.63 o                         
   1   1  16          2.40         13.74         4.95 o                         
   2   1  16         39.97         33.12         4.86 o                         
   3   1  16        207.37        188.01         6.83 o                         
   4   1  16          0.54         -5.38         6.07 o                         
   5   1  16        125.94        117.41         7.02 o                         
   6   1  16          9.03         11.05         6.24 o                         
   7   1  16         47.34         47.38         8.86 o                         
   8   1  16         25.82         39.02        13.00 o                         
 -10   2  16         95.30         51.71        15.47 o                         
  -9   2  16       3128.03       3182.42        34.86 o                         
  -8   2  16       1479.56       1520.15        20.74 o                         
  -7   2  16        277.27        264.03         8.65 o                         
  -6   2  16       1359.82       1336.61        16.16 o                         
  -5   2  16        940.33        943.44        13.87 o                         
  -4   2  16       2601.86       2558.06        21.38 o                         
  -3   2  16       1092.83       1082.04        12.87 o                         
  -2   2  16       1977.31       1929.92        16.76 o                         
  -1   2  16        508.31        500.16         9.60 o                         
   0   2  16        181.94        198.01         6.58 o                         
   1   2  16       1378.71       1394.25        15.29 o                         
   2   2  16       2350.62       2328.78        19.11 o                         
   3   2  16        580.58        571.72        11.56 o                         
   4   2  16       1684.04       1718.62        17.60 o                         
   5   2  16       1301.12       1313.26        17.24 o                         
   6   2  16         87.53         71.47         9.75 o                         
   7   2  16        543.55        552.22        17.86 o                         
   8   2  16       1132.57       1124.64        34.48 o                         
 -10   3  16          4.31         -0.50        17.45 o                         
  -9   3  16          9.88         26.53        12.37 o                         
  -8   3  16          2.46         -2.20         9.88 o                         
  -7   3  16         20.97         10.34         7.30 o                         
  -6   3  16         35.51         29.97         6.89 o                         
  -5   3  16        125.02        123.52         7.16 o                         
  -4   3  16        362.75        353.89         8.73 o                         
  -3   3  16         62.50         47.01         5.46 o                         
  -2   3  16          4.15         13.18         5.20 o                         
  -1   3  16          1.51         -4.94         4.94 o                         
   0   3  16        441.85        382.11         9.37 o                         
   1   3  16        229.83        228.28         7.40 o                         
   2   3  16        384.00        400.64        12.06 o                         
   3   3  16          8.58          7.96         6.03 o                         
   4   3  16        193.61        191.78         9.22 o                         
   5   3  16         63.14         74.42         8.66 o                         
   6   3  16        117.21        120.61         9.11 o                         
   7   3  16        233.16        246.56        15.32 o                         
   8   3  16         46.78         26.91        25.18 o                         
 -10   4  16         93.10         65.23        17.94 o                         
  -9   4  16       2199.27       2333.00        31.70 o                         
  -8   4  16       1421.92       1439.13        23.49 o                         
  -7   4  16        110.10        114.37        10.69 o                         
  -6   4  16       1522.70       1512.83        20.86 o                         
  -5   4  16       2191.44       2200.71        21.32 o                         
  -4   4  16       2041.50       2010.54        24.48 o                         
  -3   4  16        178.36        200.74         7.91 o                         
  -2   4  16       2891.23       2968.00        25.09 o                         
  -1   4  16        302.05        290.44         8.05 o                         
   0   4  16         20.18         11.87         5.22 o                         
   1   4  16        788.05        820.96        13.77 o                         
   2   4  16       1557.36       1564.77        18.96 o                         
   3   4  16       2299.64       2283.71        20.32 o                         
   4   4  16       1229.62       1222.37        16.08 o                         
   5   4  16       2395.94       2449.90        21.37 o                         
   6   4  16          2.40          0.62        10.37 o                         
   7   4  16        452.66        462.49        19.55 o                         
  -9   5  16        146.06        170.89        15.19 o                         
  -8   5  16         15.88         27.46        11.45 o                         
  -7   5  16        102.72         99.36        10.65 o                         
  -6   5  16        425.09        426.73        13.35 o                         
  -5   5  16         72.48         70.56         7.40 o                         
  -4   5  16        255.49        281.91         8.72 o                         
  -3   5  16        181.69        169.05         7.42 o                         
  -2   5  16          0.25         -6.06         6.09 o                         
  -1   5  16       1343.50       1336.95        16.50 o                         
   0   5  16          6.28         -4.59         6.10 o                         
   1   5  16        186.69        158.28         7.09 o                         
   2   5  16       1212.25       1179.29        16.29 o                         
   3   5  16         13.30          6.36         6.38 o                         
   4   5  16        321.22        307.14        12.86 o                         
   5   5  16         26.26         17.51         8.37 o                         
   6   5  16       1106.92       1138.56        24.18 o                         
   7   5  16         24.61          2.60        28.89 o                         
  -9   6  16       1108.01       1159.77        36.10 o                         
  -8   6  16        769.92        806.62        22.08 o                         
  -7   6  16          3.68          1.37        11.29 o                         
  -6   6  16       1675.38       1692.00        22.83 o                         
  -5   6  16       1986.42       2036.45        21.34 o                         
  -4   6  16        346.42        315.91         9.26 o                         
  -3   6  16       1892.14       1933.23        19.06 o                         
  -2   6  16       2216.04       2217.41        21.34 o                         
  -1   6  16        987.17        958.71        15.05 o                         
   0   6  16        140.20        134.13         7.28 o                         
   1   6  16       2560.11       2578.82        23.14 o                         
   2   6  16        852.34        835.10        14.44 o                         
   3   6  16         49.51         57.14         7.42 o                         
   4   6  16       1568.12       1578.21        21.39 o                         
   5   6  16       1169.07       1176.02        20.93 o                         
   6   6  16         10.30         22.58        16.62 o                         
  -8   7  16        154.31        171.75        15.98 o                         
  -7   7  16        656.91        665.03        19.58 o                         
  -6   7  16        257.27        251.00        12.72 o                         
  -5   7  16        343.24        306.33        11.65 o                         
  -4   7  16        400.60        371.95        11.56 o                         
  -3   7  16        147.61        153.89         8.04 o                         
  -2   7  16         71.28         59.08         7.85 o                         
  -1   7  16        850.32        820.48        14.86 o                         
   0   7  16        905.44        880.95        15.55 o                         
   1   7  16         66.11         73.47         6.72 o                         
   2   7  16       1010.67       1068.62        19.05 o                         
   3   7  16         90.34         96.87        10.59 o                         
   4   7  16        322.99        319.72        13.05 o                         
   5   7  16         37.84         28.03        10.67 o                         
   6   7  16        791.05        841.09        47.42 o                         
  -7   8  16         25.07         31.26        19.41 o                         
  -6   8  16        547.89        553.96        18.42 o                         
  -5   8  16       1148.45       1165.36        23.87 o                         
  -4   8  16         23.13         37.00        10.22 o                         
  -3   8  16        741.84        726.81        21.45 o                         
  -2   8  16       1419.09       1399.97        29.53 o                         
  -1   8  16        563.27        587.99        18.39 o                         
   0   8  16        349.20        334.76        11.57 o                         
   1   8  16       1678.71       1674.62        22.70 o                         
   2   8  16        929.92       1019.74        22.47 o                         
   3   8  16         27.15         27.03        10.92 o                         
   4   8  16        598.44        529.50        18.40 o                         
   5   8  16        314.57        301.39        29.64 o                         
  -6   9  16        189.92        241.22        31.28 o                         
  -5   9  16         15.46         17.68        17.86 o                         
  -4   9  16       1156.01       1236.47        27.32 o                         
  -3   9  16        343.29        355.24        15.77 o                         
  -2   9  16         59.39         63.26        12.71 o                         
  -1   9  16        203.35        222.31        12.95 o                         
   0   9  16        896.89        898.76        21.35 o                         
   1   9  16          1.25         11.49        17.18 o                         
   2   9  16        395.04        402.31        24.80 o                         
   3   9  16        149.89        169.53        21.01 o                         
   4   9  16        150.41        153.58        24.74 o                         
  -4  10  16         43.77         69.10        23.76 o                         
  -3  10  16        740.77        857.36        31.98 o                         
  -2  10  16       1442.01       1524.24        35.61 o                         
  -1  10  16         43.16         79.57        18.26 o                         
   0  10  16        120.59        132.68        23.89 o                         
   1  10  16       2403.30       2508.66        57.15 o                         
   2  10  16        448.27        450.23        32.22 o                         
 -10   1  17          8.43        -11.26        16.12 o                         
  -9   1  17        784.58        762.52        21.39 o                         
  -8   1  17       2033.83       2057.21        23.67 o                         
  -7   1  17         30.93         23.55         7.35 o                         
  -6   1  17        457.97        466.71        11.20 o                         
  -5   1  17       3016.02       3047.67        23.81 o                         
  -4   1  17       2064.73       2026.96        18.51 o                         
  -3   1  17        319.48        320.81         8.26 o                         
  -2   1  17       2517.50       2622.69        21.33 o                         
  -1   1  17       3621.75       3682.62        29.05 o                         
   0   1  17         84.66         56.50         5.84 o                         
   1   1  17       1062.53       1108.53        13.32 o                         
   2   1  17       2674.98       2737.05        23.53 o                         
   3   1  17        407.53        396.11        10.12 o                         
   4   1  17       1863.10       1854.13        19.94 o                         
   5   1  17        300.01        319.16         9.68 o                         
   6   1  17        306.87        290.83         9.88 o                         
   7   1  17        201.65        204.62        11.72 o                         
   8   1  17       1565.56       1621.53        45.73 o                         
 -10   2  17         48.53         48.55        17.89 o                         
  -9   2  17        662.95        647.25        21.09 o                         
  -8   2  17         73.34         80.52        11.19 o                         
  -7   2  17        969.96        968.26        18.57 o                         
  -6   2  17         14.83         10.37         6.58 o                         
  -5   2  17         11.30          8.37         6.00 o                         
  -4   2  17       1979.11       1923.10        18.72 o                         
  -3   2  17        410.33        397.57         9.14 o                         
  -2   2  17       1465.14       1387.45        17.46 o                         
  -1   2  17         16.73         20.14         5.50 o                         
   0   2  17        312.63        310.30         8.84 o                         
   1   2  17         27.61         25.53         5.62 o                         
   2   2  17        307.37        280.61         7.37 o                         
   3   2  17         84.84         65.07         7.60 o                         
   4   2  17        115.28        116.95         6.22 o                         
   5   2  17          4.04         -4.90         7.58 o                         
   6   2  17          0.54          2.25         6.57 o                         
   7   2  17         19.65         25.11        14.47 o                         
 -10   3  17        815.72        816.89        37.37 o                         
  -9   3  17        315.08        331.76        16.16 o                         
  -8   3  17        786.71        773.53        20.56 o                         
  -7   3  17        418.40        414.94        12.93 o                         
  -6   3  17         43.44         46.96         7.51 o                         
  -5   3  17        280.58        283.10         8.45 o                         
  -4   3  17       1210.90       1195.30        14.43 o                         
  -3   3  17        715.55        747.48        13.07 o                         
  -2   3  17       1546.44       1560.75        18.59 o                         
  -1   3  17        353.83        385.72         9.44 o                         
   0   3  17        315.29        294.84         8.10 o                         
   1   3  17       3468.67       3564.35        33.55 o                         
   2   3  17       2811.99       2881.61        26.45 o                         
   3   3  17         70.27         51.40         6.27 o                         
   4   3  17        725.03        726.30        13.80 o                         
   5   3  17       4005.58       4060.41        37.70 o                         
   6   3  17        411.34        409.18        16.74 o                         
   7   3  17         39.13         35.74        14.58 o                         
  -9   4  17        183.23        200.49        15.70 o                         
  -8   4  17          0.03        -11.57        11.57 o                         
  -7   4  17         97.87         88.65        11.11 o                         
  -6   4  17        123.81        117.92         8.94 o                         
  -5   4  17         91.80         95.82         7.81 o                         
  -4   4  17        174.60        168.87         7.65 o                         
  -3   4  17        128.02        118.87         7.63 o                         
  -2   4  17          2.64          8.88         6.93 o                         
  -1   4  17         32.10         25.28         6.29 o                         
   0   4  17        392.35        384.29        10.03 o                         
   1   4  17         16.86         10.89         5.81 o                         
   2   4  17          1.52         -4.37         7.13 o                         
   3   4  17        729.56        752.07        11.54 o                         
   4   4  17        185.93        181.90         7.14 o                         
   5   4  17          0.20         -5.99         5.99 o                         
   6   4  17        508.72        502.27        21.21 o                         
   7   4  17        192.57        196.15        22.39 o                         
  -9   5  17        935.69        956.32        34.88 o                         
  -8   5  17        998.59       1062.94        24.38 o                         
  -7   5  17        221.04        204.94        12.57 o                         
  -6   5  17        130.41        136.18        10.51 o                         
  -5   5  17       2306.19       2342.98        22.54 o                         
  -4   5  17       1297.95       1240.68        17.01 o                         
  -3   5  17        116.41        108.58         7.19 o                         
  -2   5  17       1622.64       1633.81        18.21 o                         
  -1   5  17       1395.37       1358.33        16.92 o                         
   0   5  17          3.12         -2.46         6.64 o                         
   1   5  17       1597.65       1586.50        18.55 o                         
   2   5  17       1873.08       1858.88        20.52 o                         
   3   5  17         92.00         85.34         7.52 o                         
   4   5  17        938.75        939.48        15.94 o                         
   5   5  17       2653.25       2731.19        27.87 o                         
   6   5  17        407.80        462.15        35.26 o                         
  -8   6  17          0.59         37.12        19.19 o                         
  -7   6  17        553.58        542.65        18.57 o                         
  -6   6  17        318.37        351.23        13.28 o                         
  -5   6  17          2.69         -1.50         9.37 o                         
  -4   6  17          3.84          6.26         7.78 o                         
  -3   6  17        500.00        488.91        12.57 o                         
  -2   6  17        153.14        140.89         8.26 o                         
  -1   6  17        119.20        133.04         8.69 o                         
   0   6  17        785.48        783.30        14.98 o                         
   1   6  17        340.67        321.26         9.30 o                         
   2   6  17        112.23        115.94         8.61 o                         
   3   6  17        661.33        627.03        16.80 o                         
   4   6  17        415.02        427.27        15.48 o                         
   5   6  17        176.43        179.82        11.59 o                         
   6   6  17        792.90        910.61        99.83 o                         
  -7   7  17         49.78         41.37        14.78 o                         
  -6   7  17        549.86        619.13        23.48 o                         
  -5   7  17       2061.97       2122.24        27.15 o                         
  -4   7  17       1095.08       1127.73        24.90 o                         
  -3   7  17         62.89         45.98         9.49 o                         
  -2   7  17       1747.91       1716.64        23.72 o                         
  -1   7  17       1404.45       1439.69        21.76 o                         
   0   7  17        148.96        130.40         9.58 o                         
   1   7  17        808.32        844.06        18.49 o                         
   2   7  17       1399.80       1414.43        22.89 o                         
   3   7  17        297.83        265.94        12.25 o                         
   4   7  17        759.07        729.60        19.79 o                         
   5   7  17       1145.98       1145.43        32.08 o                         
  -6   8  17        568.09        559.12        20.79 o                         
  -5   8  17         62.24         64.52        13.90 o                         
  -4   8  17        711.86        711.94        20.79 o                         
  -3   8  17         78.26         73.24        12.35 o                         
  -2   8  17        352.88        339.85        14.51 o                         
  -1   8  17        512.63        509.20        16.28 o                         
   0   8  17       1510.01       1549.06        22.56 o                         
   1   8  17        112.40         87.83        11.70 o                         
   2   8  17          1.82         20.86        12.77 o                         
   3   8  17        209.28        210.99        15.12 o                         
   4   8  17        975.28        996.82        29.41 o                         
  -5   9  17       1103.10       1118.46        36.59 o                         
  -4   9  17        706.79        821.14        25.29 o                         
  -3   9  17        209.96        219.24        17.24 o                         
  -2   9  17       1032.06       1023.18        31.08 o                         
  -1   9  17       1545.14       1554.15        28.33 o                         
   0   9  17          6.90        -12.92        12.92 o                         
   1   9  17        607.50        554.26        24.47 o                         
   2   9  17       1003.84        958.42        30.72 o                         
   3   9  17        363.01        374.38        26.46 o                         
  -2  10  17        558.44        596.55        24.28 o                         
  -1  10  17         16.71         -4.42        18.05 o                         
   0  10  17        822.74        781.74        39.53 o                         
 -10   0  18        214.38        231.58        70.15 o                         
  -9   0  18       2078.60       2006.72        55.26 o                         
  -8   0  18       2428.87       2530.13        43.50 o                         
  -7   0  18       2217.70       2339.81        38.50 o                         
  -6   0  18         78.64         72.37        10.89 o                         
  -5   0  18        993.83        986.05        22.55 o                         
  -4   0  18       3729.98       3834.63        39.90 o                         
  -3   0  18        124.66        115.95        10.15 o                         
  -2   0  18       1393.28       1419.18        22.35 o                         
  -1   0  18       5109.75       5206.20        52.87 o                         
   0   0  18         12.31          8.92         8.25 o                         
   1   0  18        116.81        117.63         9.68 o                         
   2   0  18       4158.29       4291.13        46.88 o                         
   3   0  18        785.27        796.52        32.50 o                         
   4   0  18         38.83         31.34         9.96 o                         
   5   0  18       2396.28       2469.97        39.16 o                         
   6   0  18        422.58        447.43        30.45 o                         
   7   0  18         45.10         62.30        15.32 o                         
  -9   1  18        115.36        110.17        14.93 o                         
  -8   1  18          3.50          5.37        11.16 o                         
  -7   1  18        167.03        180.89        12.17 o                         
  -6   1  18        462.23        457.50        11.00 o                         
  -5   1  18        147.76        141.69         7.31 o                         
  -4   1  18          8.36          2.25         6.48 o                         
  -3   1  18         65.63         73.94         6.58 o                         
  -2   1  18        482.59        448.09        11.01 o                         
  -1   1  18        293.90        272.55         8.22 o                         
   0   1  18        278.71        249.74         8.56 o                         
   1   1  18         35.70         21.02         5.85 o                         
   2   1  18         21.71         20.96         5.53 o                         
   3   1  18         15.71         12.04         6.04 o                         
   4   1  18         10.18         -6.75         6.75 o                         
   5   1  18          3.86          8.24         8.33 o                         
   6   1  18         35.74         41.72         9.12 o                         
   7   1  18          0.66         11.90        13.60 o                         
  -9   2  18        274.06        243.72        16.57 o                         
  -8   2  18        995.49        975.47        23.31 o                         
  -7   2  18        209.45        193.11        10.72 o                         
  -6   2  18          0.00         -6.97         6.97 o                         
  -5   2  18       1602.40       1642.50        17.52 o                         
  -4   2  18       3246.06       3325.00        26.22 o                         
  -3   2  18         80.65         68.57         6.81 o                         
  -2   2  18       2981.48       3023.03        24.19 o                         
  -1   2  18       2537.69       2660.68        23.02 o                         
   0   2  18        692.87        684.75        17.13 o                         
   1   2  18       1571.22       1505.30        16.53 o                         
   2   2  18       1847.37       1786.52        23.04 o                         
   3   2  18       2361.17       2350.12        22.55 o                         
   4   2  18        157.41        136.70         8.69 o                         
   5   2  18       2823.99       2798.80        34.68 o                         
   6   2  18       1185.41       1188.09        18.63 o                         
   7   2  18         71.31         86.63        17.54 o                         
  -9   3  18         12.78          5.64        15.65 o                         
  -8   3  18          8.51          4.74        13.44 o                         
  -7   3  18        341.58        336.29        13.44 o                         
  -6   3  18        747.12        761.65        16.85 o                         
  -5   3  18          6.27         -2.20         6.95 o                         
  -4   3  18          0.38         -1.12         6.32 o                         
  -3   3  18        583.30        579.38        11.60 o                         
  -2   3  18        144.36        153.12         7.80 o                         
  -1   3  18        580.47        554.45        11.57 o                         
   0   3  18        106.73        118.46         6.84 o                         
   1   3  18          4.74          8.37         6.54 o                         
   2   3  18         25.97         17.68         7.20 o                         
   3   3  18        349.63        351.79        10.05 o                         
   4   3  18         42.35         40.57         7.47 o                         
   5   3  18         36.15         43.41         8.43 o                         
   6   3  18         18.08         22.53        13.87 o                         
   7   3  18        112.09        130.99        23.31 o                         
  -9   4  18          2.81          4.52        17.52 o                         
  -8   4  18        624.94        601.36        19.95 o                         
  -7   4  18         39.80         33.73        12.06 o                         
  -6   4  18         14.41          6.44        10.13 o                         
  -5   4  18       3108.57       3171.55        31.36 o                         
  -4   4  18       1425.61       1420.17        17.48 o                         
  -3   4  18        230.32        246.04         8.93 o                         
  -2   4  18       3587.84       3616.76        28.48 o                         
  -1   4  18        938.08        938.55        14.91 o                         
   0   4  18        897.52        889.88        14.12 o                         
   1   4  18        996.58        935.68        14.92 o                         
   2   4  18       1675.94       1664.47        20.75 o                         
   3   4  18       1443.73       1417.26        17.03 o                         
   4   4  18        221.11        233.78         8.17 o                         
   5   4  18       2816.29       2936.24        37.69 o                         
   6   4  18       1544.48       1605.30        32.61 o                         
  -8   5  18          8.81         13.04        14.54 o                         
  -7   5  18        109.98         99.72        13.40 o                         
  -6   5  18        582.05        598.33        21.05 o                         
  -5   5  18         50.40         48.15        10.11 o                         
  -4   5  18          3.63          5.99         7.55 o                         
  -3   5  18         48.42         24.34         7.29 o                         
  -2   5  18         57.18         47.89         7.54 o                         
  -1   5  18        163.69        148.23         8.26 o                         
   0   5  18       1566.88       1501.06        21.32 o                         
   1   5  18        898.98        865.39        13.87 o                         
   2   5  18        237.45        213.81         9.71 o                         
   3   5  18         35.54         35.66         9.28 o                         
   4   5  18        277.32        279.96        11.88 o                         
   5   5  18        235.33        219.85        11.78 o                         
   6   5  18        439.24        473.28        45.85 o                         
  -8   6  18        913.13       1007.65        37.09 o                         
  -7   6  18       1249.89       1272.87        26.96 o                         
  -6   6  18         70.15         63.11        13.07 o                         
  -5   6  18       1104.19       1136.58        21.87 o                         
  -4   6  18       2521.67       2561.87        28.92 o                         
  -3   6  18         49.51         43.32         9.05 o                         
  -2   6  18        268.63        284.41        10.98 o                         
  -1   6  18       3800.28       3833.64        33.18 o                         
   0   6  18        269.81        296.75        10.54 o                         
   1   6  18        218.59        219.99        10.97 o                         
   2   6  18       2171.74       2174.30        27.03 o                         
   3   6  18       1533.03       1643.41        24.13 o                         
   4   6  18         10.77          9.63        11.13 o                         
   5   6  18        741.81        756.12        24.33 o                         
  -7   7  18          2.45         10.20        22.05 o                         
  -6   7  18       1039.89       1094.72        30.84 o                         
  -5   7  18          6.41         11.63        12.90 o                         
  -4   7  18          0.72         -0.23        10.91 o                         
  -3   7  18        633.62        640.91        20.99 o                         
  -2   7  18          8.73          0.50        11.56 o                         
  -1   7  18        466.28        396.45        14.01 o                         
   0   7  18       1784.76       1684.65        23.08 o                         
   1   7  18        597.31        609.74        17.76 o                         
   2   7  18        110.78        115.26        11.96 o                         
   3   7  18         13.21         15.40        13.10 o                         
   4   7  18        331.45        332.18        18.01 o                         
  -6   8  18         56.44         93.93        30.10 o                         
  -5   8  18       1018.09       1110.91        31.47 o                         
  -4   8  18        869.89        849.02        27.15 o                         
  -3   8  18          8.26        -10.61        14.75 o                         
  -2   8  18        104.76        123.42        14.36 o                         
  -1   8  18       3337.90       3311.58        45.91 o                         
   0   8  18        108.29         99.05        12.85 o                         
   1   8  18         21.51         24.48        16.13 o                         
   2   8  18       1826.37       1843.76        33.90 o                         
   3   8  18        951.55        994.26        36.50 o                         
  -4   9  18         89.44         89.49        24.95 o                         
  -3   9  18        478.46        416.83        22.40 o                         
  -2   9  18        811.72        859.79        26.65 o                         
  -1   9  18         22.22         32.10        26.35 o                         
   0   9  18        336.54        351.96        21.31 o                         
   1   9  18        334.62        352.49        25.70 o                         
  -9   1  19         43.08         17.03        15.80 o                         
  -8   1  19       1329.63       1354.29        27.32 o                         
  -7   1  19       1546.38       1559.65        27.04 o                         
  -6   1  19        796.44        777.78        17.92 o                         
  -5   1  19       1570.51       1542.05        17.88 o                         
  -4   1  19       2669.87       2741.38        22.91 o                         
  -3   1  19       1032.29       1060.34        14.33 o                         
  -2   1  19       1426.02       1401.46        16.00 o                         
  -1   1  19       4138.61       4257.64        34.87 o                         
   0   1  19       1558.38       1622.88        18.12 o                         
   1   1  19        648.96        644.47        12.53 o                         
   2   1  19       1939.25       1867.76        19.30 o                         
   3   1  19       4849.91       4894.30        38.96 o                         
   4   1  19          4.48         -7.87         8.90 o                         
   5   1  19        217.86        213.92        12.17 o                         
   6   1  19       1813.91       1824.56        27.92 o                         
  -9   2  19         98.58         53.23        17.24 o                         
  -8   2  19         10.97         -1.75        13.65 o                         
  -7   2  19          4.29         16.19        11.32 o                         
  -6   2  19        160.69        140.94        10.68 o                         
  -5   2  19         75.84         51.15         7.96 o                         
  -4   2  19          0.13          2.41         7.12 o                         
  -3   2  19        134.46        118.02         7.29 o                         
  -2   2  19        279.46        272.49         8.52 o                         
  -1   2  19         90.27        101.67         7.70 o                         
   0   2  19        127.98        108.28         7.13 o                         
   1   2  19         10.28         -3.58         6.22 o                         
   2   2  19        161.95        172.01         7.92 o                         
   3   2  19        300.85        268.21        10.26 o                         
   4   2  19          5.83         -9.19         9.19 o                         
   5   2  19        346.82        351.59        15.84 o                         
   6   2  19          0.12         -0.73        18.03 o                         
  -9   3  19        284.85        271.90        32.03 o                         
  -8   3  19        684.10        669.02        22.28 o                         
  -7   3  19       1970.69       2019.97        28.39 o                         
  -6   3  19        551.08        622.00        18.01 o                         
  -5   3  19       2347.75       2388.13        24.40 o                         
  -4   3  19       2699.84       2675.99        36.11 o                         
  -3   3  19        858.77        860.94        13.81 o                         
  -2   3  19         45.58         24.09         7.07 o                         
  -1   3  19       2271.95       2153.82        20.56 o                         
   0   3  19       1290.60       1241.76        17.15 o                         
   1   3  19          6.16          5.32         7.04 o                         
   2   3  19       1703.64       1669.76        20.34 o                         
   3   3  19       4596.67       4658.05        43.27 o                         
   4   3  19         18.44         18.77         8.55 o                         
   5   3  19       1413.25       1397.99        37.71 o                         
   6   3  19       1160.05       1204.44        30.20 o                         
  -8   4  19         21.16          8.98        22.62 o                         
  -7   4  19         47.60         38.96        14.18 o                         
  -6   4  19         48.99         62.27        12.36 o                         
  -5   4  19         78.91         82.89        11.42 o                         
  -4   4  19         19.92         20.30         9.38 o                         
  -3   4  19          1.68          6.10         7.76 o                         
  -2   4  19       1072.65       1099.80        16.88 o                         
  -1   4  19          3.37         -6.92         6.92 o                         
   0   4  19        266.29        236.67         9.01 o                         
   1   4  19        232.56        211.65         9.01 o                         
   2   4  19          6.51          2.96         9.72 o                         
   3   4  19          2.21          6.84        10.06 o                         
   4   4  19        228.66        230.99        10.34 o                         
   5   4  19        195.28        201.32        12.87 o                         
   6   4  19         10.73         20.23        12.60 o                         
  -8   5  19        672.45        710.62        35.33 o                         
  -7   5  19       1577.91       1674.42        28.63 o                         
  -6   5  19        338.05        346.65        15.73 o                         
  -5   5  19        568.46        558.25        17.18 o                         
  -4   5  19       2620.34       2658.72        29.23 o                         
  -3   5  19       1718.10       1791.07        22.32 o                         
  -2   5  19         68.47         65.22         9.21 o                         
  -1   5  19        808.14        825.44        17.24 o                         
   0   5  19       1455.45       1454.81        20.41 o                         
   1   5  19          2.70         -7.47         7.47 o                         
   2   5  19        814.14        801.54        20.57 o                         
   3   5  19       1849.55       1837.85        26.89 o                         
   4   5  19         91.34        107.43        12.12 o                         
   5   5  19        584.90        570.73        25.27 o                         
  -7   6  19        107.61        101.00        15.93 o                         
  -6   6  19        142.82        145.13        14.31 o                         
  -5   6  19        129.69        125.78        14.16 o                         
  -4   6  19          0.29          9.44        10.93 o                         
  -3   6  19        184.15        154.65        12.76 o                         
  -2   6  19       1242.83       1160.61        25.13 o                         
  -1   6  19          4.02          7.59         9.76 o                         
   0   6  19        463.41        459.85        14.58 o                         
   1   6  19        129.88        145.33        13.21 o                         
   2   6  19          3.36         -0.61        10.50 o                         
   3   6  19         12.89         12.75        13.26 o                         
   4   6  19        647.85        649.23        42.26 o                         
  -6   7  19        150.81        160.57        17.69 o                         
  -5   7  19        467.29        511.08        19.34 o                         
  -4   7  19       1431.16       1460.30        29.04 o                         
  -3   7  19       2045.13       2041.64        30.18 o                         
  -2   7  19        341.44        307.37        15.32 o                         
  -1   7  19       2064.57       2077.42        31.20 o                         
   0   7  19       1455.83       1581.64        28.03 o                         
   1   7  19        582.23        658.46        22.43 o                         
   2   7  19        238.18        200.43        15.56 o                         
   3   7  19       1371.40       1354.60        31.91 o                         
  -5   8  19        166.80        208.99        27.71 o                         
  -4   8  19         26.48         28.95        19.61 o                         
  -3   8  19         32.68         37.22        16.30 o                         
  -2   8  19       1112.92       1097.95        38.42 o                         
  -1   8  19        244.84        264.23        17.84 o                         
   0   8  19        305.71        333.54        19.84 o                         
   1   8  19        503.78        513.60        30.76 o                         
   2   8  19        377.76        403.73        24.14 o                         
  -2   9  19         32.79         95.44        72.65 o                         
  -1   9  19        778.37        774.59        48.84 o                         
  -8   0  20       1174.63       1250.40        40.45 o                         
  -7   0  20       1586.47       1702.29        36.74 o                         
  -6   0  20       1673.31       1678.17        43.03 o                         
  -5   0  20         95.37         80.35        13.66 o                         
  -4   0  20       2478.91       2534.88        31.85 o                         
  -3   0  20       3635.65       3621.00        39.06 o                         
  -2   0  20         61.30         59.82         9.81 o                         
  -1   0  20        755.53        742.60        20.63 o                         
   0   0  20       4426.02       4418.56        60.22 o                         
   1   0  20       1983.43       1930.23        28.62 o                         
   2   0  20        536.43        519.33        19.92 o                         
   3   0  20       2804.77       2876.53        50.48 o                         
   4   0  20       1220.05       1240.29        32.28 o                         
   5   0  20          2.38         35.00        18.36 o                         
   6   0  20       1633.28       1691.59        60.19 o                         
  -8   1  20         15.46         15.67        14.72 o                         
  -7   1  20        101.05         98.86        13.36 o                         
  -6   1  20         43.41         33.54        10.85 o                         
  -5   1  20         15.56          0.05         8.90 o                         
  -4   1  20          8.63          5.14         7.56 o                         
  -3   1  20         18.85         17.83         7.44 o                         
  -2   1  20        592.94        581.38        12.71 o                         
  -1   1  20          9.95          8.95         7.07 o                         
   0   1  20        234.31        226.99         8.40 o                         
   1   1  20         93.81         68.12         7.25 o                         
   2   1  20         23.27         21.15         7.29 o                         
   3   1  20         39.98         33.58         8.01 o                         
   4   1  20        118.50        103.23        12.02 o                         
   5   1  20         39.98         26.49        13.44 o                         
   6   1  20         13.05         35.51        14.43 o                         
  -8   2  20        508.07        486.29        25.49 o                         
  -7   2  20       2976.91       2968.14        39.73 o                         
  -6   2  20        709.94        716.01        19.36 o                         
  -5   2  20          3.62         11.97         9.75 o                         
  -4   2  20       1747.73       1705.59        21.44 o                         
  -3   2  20       3909.99       3897.78        29.29 o                         
  -2   2  20          2.70          5.83         7.70 o                         
  -1   2  20        799.97        822.47        14.23 o                         
   0   2  20       3587.71       3541.11        34.42 o                         
   1   2  20       1100.36       1060.70        15.67 o                         
   2   2  20        293.68        300.15        11.26 o                         
   3   2  20       3949.59       3967.71        41.16 o                         
   4   2  20        212.31        206.26        15.81 o                         
   5   2  20         49.44         43.11        12.12 o                         
   6   2  20       1492.43       1647.91       148.14 o                         
  -8   3  20         77.45         71.53        18.35 o                         
  -7   3  20        239.62        226.54        17.45 o                         
  -6   3  20         52.70         61.63        12.38 o                         
  -5   3  20        293.09        318.04        13.73 o                         
  -4   3  20         63.52         89.61        10.38 o                         
  -3   3  20        154.03        141.51         9.54 o                         
  -2   3  20        319.54        263.49        10.54 o                         
  -1   3  20        306.11        313.19         9.77 o                         
   0   3  20          3.23         -1.03         7.26 o                         
   1   3  20         47.49         43.98         8.24 o                         
   2   3  20         94.70         94.71        10.13 o                         
   3   3  20          0.55         -6.82         9.57 o                         
   4   3  20          5.46         -1.49        13.35 o                         
   5   3  20        122.89        106.39        17.82 o                         
  -8   4  20         84.37         77.95        21.19 o                         
  -7   4  20       1608.83       1638.96        35.78 o                         
  -6   4  20        928.24        996.95        25.74 o                         
  -5   4  20          0.73          5.77        12.27 o                         
  -4   4  20        578.73        610.27        18.14 o                         
  -3   4  20       3291.97       3309.97        32.85 o                         
  -2   4  20         15.33         21.48         9.92 o                         
  -1   4  20        416.00        392.45        12.16 o                         
   0   4  20       1752.15       1792.81        23.64 o                         
   1   4  20        313.00        308.70        14.38 o                         
   2   4  20        403.90        360.10        13.93 o                         
   3   4  20       2741.67       2763.13        46.50 o                         
   4   4  20        361.53        394.49        17.08 o                         
   5   4  20         88.08         48.61        26.30 o                         
  -7   5  20        220.69        247.63        17.97 o                         
  -6   5  20        108.93        126.90        14.42 o                         
  -5   5  20        151.81        146.06        14.89 o                         
  -4   5  20         33.66         23.47        11.34 o                         
  -3   5  20         24.11         25.91        10.73 o                         
  -2   5  20        103.65        121.31        12.47 o                         
  -1   5  20          4.52        -10.12        10.12 o                         
   0   5  20        142.24        135.38        11.10 o                         
   1   5  20        573.11        564.63        16.06 o                         
   2   5  20        106.07        102.85        13.32 o                         
   3   5  20         81.94         45.30        13.88 o                         
   4   5  20        394.05        407.44        21.52 o                         
  -6   6  20       1101.91       1147.17        30.32 o                         
  -5   6  20         79.64        100.11        14.03 o                         
  -4   6  20       1349.95       1345.46        34.15 o                         
  -3   6  20       1451.29       1520.74        33.64 o                         
  -2   6  20        401.49        418.35        16.50 o                         
  -1   6  20        117.90         88.61        13.23 o                         
   0   6  20        642.82        579.18        19.58 o                         
   1   6  20        492.81        470.51        19.91 o                         
   2   6  20         94.15         94.90        14.47 o                         
   3   6  20        869.68        835.61        27.72 o                         
  -5   7  20         80.54         68.98        18.38 o                         
  -4   7  20        302.85        282.31        17.43 o                         
  -3   7  20         98.74         73.81        15.97 o                         
  -2   7  20        185.78        230.84        22.23 o                         
  -1   7  20        158.78        195.61        16.05 o                         
   0   7  20         59.20         79.79        16.87 o                         
   1   7  20        365.15        381.75        20.93 o                         
   2   7  20        352.09        296.32        22.39 o                         
  -3   8  20        993.88       1010.38        34.33 o                         
  -2   8  20         73.57         88.78        19.01 o                         
  -1   8  20        423.18        481.12        28.72 o                         
   0   8  20        526.78        517.72        59.22 o                         
  -8   1  21         27.63          7.01        17.64 o                         
  -7   1  21        734.77        715.99        28.58 o                         
  -6   1  21       2059.22       2150.36        28.60 o                         
  -5   1  21        683.81        652.58        18.34 o                         
  -4   1  21        727.95        712.62        16.88 o                         
  -3   1  21       3080.47       3172.50        29.12 o                         
  -2   1  21        669.13        675.48        16.02 o                         
  -1   1  21        185.55        194.21         9.20 o                         
   0   1  21       2491.20       2574.79        26.10 o                         
   1   1  21       4713.99       4874.47        40.53 o                         
   2   1  21          4.81         -4.40         7.58 o                         
   3   1  21        970.39        932.28        24.68 o                         
   4   1  21       1914.67       1969.73        39.77 o                         
   5   1  21        113.64        134.40        17.27 o                         
  -8   2  21         28.33         38.21        20.51 o                         
  -7   2  21         76.15         78.50        14.37 o                         
  -6   2  21         52.90         52.01        12.57 o                         
  -5   2  21        851.09        863.76        20.00 o                         
  -4   2  21        178.59        161.01        10.73 o                         
  -3   2  21         25.80         48.61         9.20 o                         
  -2   2  21         26.43         27.03         8.89 o                         
  -1   2  21         87.53         93.29         9.83 o                         
   0   2  21        122.16        127.25         9.68 o                         
   1   2  21        117.34        108.49         9.24 o                         
   2   2  21         65.76         79.36         9.89 o                         
   3   2  21         22.68          2.17        15.27 o                         
   4   2  21        149.61        115.53        16.38 o                         
   5   2  21        701.56        655.30        35.83 o                         
  -7   3  21       1251.83       1224.01        29.69 o                         
  -6   3  21        908.17        935.89        24.38 o                         
  -5   3  21       1771.60       1747.44        26.12 o                         
  -4   3  21       1234.90       1196.61        22.04 o                         
  -3   3  21       2248.06       2333.75        29.22 o                         
  -2   3  21       1293.97       1286.77        21.01 o                         
  -1   3  21         37.75         41.55         9.32 o                         
   0   3  21        952.80        987.09        18.52 o                         
   1   3  21       1594.23       1521.02        22.18 o                         
   2   3  21        136.43        130.11        11.47 o                         
   3   3  21        832.52        929.06        26.90 o                         
   4   3  21       1995.00       1980.29        60.77 o                         
  -7   4  21        194.10        212.75        22.98 o                         
  -6   4  21        225.78        229.22        17.00 o                         
  -5   4  21        172.59        162.89        15.43 o                         
  -4   4  21         53.16         30.36        14.63 o                         
  -3   4  21         79.58         68.61        12.92 o                         
  -2   4  21        312.79        290.68        15.47 o                         
  -1   4  21        265.53        239.61        12.17 o                         
   0   4  21         49.90         54.93        10.11 o                         
   1   4  21        104.92         95.77        10.07 o                         
   2   4  21        139.04        142.16        15.17 o                         
   3   4  21        319.97        304.03        18.30 o                         
   4   4  21          0.35         -9.34        23.62 o                         
  -6   5  21        743.12        712.19        26.21 o                         
  -5   5  21        471.70        478.31        25.29 o                         
  -4   5  21        371.73        361.59        15.68 o                         
  -3   5  21       1425.50       1448.67        27.04 o                         
  -2   5  21        618.03        635.20        20.90 o                         
  -1   5  21         39.04         28.80        12.84 o                         
   0   5  21        657.65        669.51        28.88 o                         
   1   5  21        743.31        737.40        26.94 o                         
   2   5  21         37.71         39.65        14.78 o                         
   3   5  21       1222.07       1051.51        34.90 o                         
  -5   6  21         12.48         14.38        20.81 o                         
  -4   6  21         71.09         84.57        16.33 o                         
  -3   6  21          7.33         22.69        15.34 o                         
  -2   6  21        357.14        352.90        19.70 o                         
  -1   6  21        465.37        511.99        20.17 o                         
   0   6  21        109.51         79.42        20.50 o                         
   1   6  21        293.30        264.55        19.72 o                         
   2   6  21        147.93        132.98        17.33 o                         
  -4   7  21         22.26         10.79        41.15 o                         
  -3   7  21        895.86        840.20        29.77 o                         
  -2   7  21         20.44         30.51        17.11 o                         
  -1   7  21          1.50          2.13        17.18 o                         
   0   7  21       1061.75       1095.66        47.39 o                         
   1   7  21        501.24        443.74        32.75 o                         
  -7   0  22         46.36          6.50        22.28 o                         
  -6   0  22       1263.79       1302.61        35.75 o                         
  -5   0  22       1948.05       1876.05        39.03 o                         
  -4   0  22        121.19        104.92        16.33 o                         
  -3   0  22       2011.11       2052.24        36.06 o                         
  -2   0  22       3072.67       3229.20        47.67 o                         
  -1   0  22        100.55        119.33        15.91 o                         
   0   0  22       1014.98       1034.40        28.89 o                         
   1   0  22       4357.57       4514.17        54.41 o                         
   2   0  22        285.11        273.07        17.58 o                         
   3   0  22         72.01         33.55        19.58 o                         
   4   0  22       1590.85       1555.03        56.31 o                         
  -7   1  22          0.52        -15.55        15.55 o                         
  -6   1  22          8.23        -10.52        15.82 o                         
  -5   1  22        330.41        334.59        14.38 o                         
  -4   1  22         47.38         29.19        11.35 o                         
  -3   1  22        131.14        151.29        11.52 o                         
  -2   1  22        115.78        105.14        11.59 o                         
  -1   1  22         20.01          3.21        10.54 o                         
   0   1  22        178.01        170.60        11.61 o                         
   1   1  22         58.05         85.22        11.63 o                         
   2   1  22         53.97         29.79        13.51 o                         
   3   1  22        349.69        270.76        24.67 o                         
   4   1  22          8.31         -9.30        16.95 o                         
  -7   2  22         86.87         77.90        17.87 o                         
  -6   2  22       1058.59       1115.27        25.58 o                         
  -5   2  22       2795.65       2900.02        38.64 o                         
  -4   2  22        113.33        112.71        12.92 o                         
  -3   2  22       1102.29       1163.46        21.25 o                         
  -2   2  22       2321.76       2448.84        29.53 o                         
  -1   2  22         57.83         40.01        11.36 o                         
   0   2  22        903.56        913.66        21.48 o                         
   1   2  22       2045.09       2100.19        28.49 o                         
   2   2  22        876.41        926.06        25.71 o                         
   3   2  22        372.50        342.32        21.66 o                         
   4   2  22       1226.09       1207.02        43.24 o                         
  -6   3  22         11.90         26.46        15.60 o                         
  -5   3  22        395.74        393.07        16.18 o                         
  -4   3  22         25.99         16.92        12.46 o                         
  -3   3  22        202.46        196.13        12.79 o                         
  -2   3  22         23.94         31.68        11.73 o                         
  -1   3  22         81.07         86.06        11.27 o                         
   0   3  22        139.31        113.83        12.09 o                         
   1   3  22         11.24        -14.51        14.51 o                         
   2   3  22         95.67         86.99        14.96 o                         
   3   3  22        210.29        211.52        18.52 o                         
  -6   4  22       1200.52       1274.72        36.54 o                         
  -5   4  22       1500.49       1545.61        31.82 o                         
  -4   4  22         26.45         13.81        17.10 o                         
  -3   4  22       1716.32       1751.01        36.92 o                         
  -2   4  22        928.06        920.83        28.53 o                         
  -1   4  22        151.33        162.17        15.93 o                         
   0   4  22        307.14        328.54        17.41 o                         
   1   4  22       1256.92       1276.28        32.85 o                         
   2   4  22        279.43        253.55        22.06 o                         
   3   4  22        708.19        800.46        35.15 o                         
  -5   5  22         21.78         30.14        18.57 o                         
  -4   5  22        621.94        633.50        24.60 o                         
  -3   5  22        157.15        197.36        17.52 o                         
  -2   5  22         71.67         68.26        15.65 o                         
  -1   5  22        389.81        370.52        21.80 o                         
   0   5  22        158.94        167.84        18.86 o                         
   1   5  22         50.37         49.49        16.61 o                         
   2   5  22         99.35         89.06        18.58 o                         
  -4   6  22        343.08        367.95        51.38 o                         
  -3   6  22        576.93        594.66        25.33 o                         
  -2   6  22       1009.59       1021.94        32.33 o                         
  -1   6  22         10.21         19.13        17.50 o                         
   0   6  22        803.42        823.15        37.34 o                         
  -6   1  23        802.16        789.75        24.13 o                         
  -5   1  23       2350.81       2333.24        34.23 o                         
  -4   1  23        306.30        346.21        15.43 o                         
  -3   1  23        784.87        798.23        20.99 o                         
  -2   1  23       1538.84       1580.99        27.44 o                         
  -1   1  23        708.07        698.42        21.36 o                         
   0   1  23         21.58        -12.11        12.11 o                         
   1   1  23       1446.15       1492.06        28.37 o                         
   2   1  23       1769.49       1747.18        45.96 o                         
   3   1  23        428.38        428.19        30.67 o                         
  -6   2  23        246.00        221.57        19.85 o                         
  -5   2  23         55.72         98.61        15.49 o                         
  -4   2  23        140.39        126.20        14.94 o                         
  -3   2  23         56.11         63.40        13.79 o                         
  -2   2  23        314.11        280.27        14.93 o                         
  -1   2  23        162.85        162.56        13.76 o                         
   0   2  23         54.76         40.19        12.97 o                         
   1   2  23          2.31         13.70        15.59 o                         
   2   2  23         12.33        -19.72        19.72 o                         
   3   2  23         14.19        -51.99        51.99 o                         
  -5   3  23       2551.42       2633.15        39.48 o                         
  -4   3  23        280.76        300.22        17.33 o                         
  -3   3  23        568.57        589.44        22.10 o                         
  -2   3  23       1197.06       1308.66        30.55 o                         
  -1   3  23       1548.64       1587.21        34.36 o                         
   0   3  23          8.45        -15.39        15.39 o                         
   1   3  23        855.43        890.36        57.13 o                         
   2   3  23       1630.49       1767.26        57.24 o                         
  -5   4  23         91.89        100.69        44.59 o                         
  -4   4  23        197.56        215.59        19.33 o                         
  -3   4  23         76.81         73.87        19.45 o                         
  -2   4  23        273.39        256.79        20.68 o                         
  -1   4  23        113.10        120.16        18.92 o                         
   0   4  23        210.40        217.19        22.73 o                         
   1   4  23         33.96         10.35        18.02 o                         
  -3   5  23        327.10        302.64        37.31 o                         
  -2   5  23       1139.85       1123.61        36.00 o                         
  -1   5  23        775.33        742.49        42.06 o                         
   0   5  23         95.15        128.61        48.64 o                         
  -5   0  24        292.27        291.17        34.55 o                         
  -4   0  24        520.96        497.98        26.02 o                         
  -3   0  24         61.05         70.10        22.69 o                         
  -2   0  24        910.06        829.66        34.73 o                         
  -1   0  24       1091.75       1127.52        47.84 o                         
   0   0  24        121.49        116.66        23.29 o                         
   1   0  24        576.03        621.61       114.31 o                         
  -5   1  24          5.43          9.62        21.54 o                         
  -4   1  24         13.37         36.36        16.40 o                         
  -3   1  24        196.18        169.63        17.43 o                         
  -2   1  24         63.48        114.82        17.26 o                         
  -1   1  24          0.02          6.46        15.01 o                         
   0   1  24          4.81          0.29        15.09 o                         
   1   1  24         51.60         44.48        22.67 o                         
  -4   2  24        909.71       1030.89        34.36 o                         
  -3   2  24        105.83        142.45        19.04 o                         
  -2   2  24       1131.92       1120.38        32.99 o                         
  -1   2  24        825.53        881.42        34.74 o                         
   0   2  24        591.37        552.61        22.21 o                         
   1   2  24        261.35        280.16        28.75 o                         
  -4   3  24          6.56        -30.09        40.28 o                         
  -3   3  24        345.15        383.37        27.17 o                         
  -2   3  24        113.50         91.69        18.20 o                         
  -1   3  24        178.09        158.17        19.50 o                         
   0   3  24         13.64          4.86        22.63 o                         
                                                                                
